# Supplementary material for: Predictive design of crystallographic chiral separation
Source: Nat Commun. 2025 Aug 26;16:7977. doi: 10.1038/s41467-025-62825-4 (PMC12381160; doi:10.1038/s41467-025-62825-4)
Supplement: Supplementary file 3 — Source Data [file 41467_2025_62825_MOESM3_ESM.zip]

Archive with 14 entries (11 files):
- SourceData/
- SourceData/Figure4/
- SourceData/Figure4/figure_4_panel_a_source_data.csv
- SourceData/Figure4/figure_4_panel_b_source_data.csv
- SourceData/Figure4/figure_4_panel_c_source_data.csv
- SourceData/Figure4/RetrospectivePredictions/
- SourceData/Figure4/RetrospectivePredictions/3dmolcsp-results.npz
- SourceData/Figure4/RetrospectivePredictions/chiral_sep_cross_validation_results_rf_mapchiral_encodings_disclosable.csv
- SourceData/Figure4/RetrospectivePredictions/chiral_sep_cross_validation_results_rf_morgan_encodings_disclosable.csv
- SourceData/Figure4/RetrospectivePredictions/chiral_sep_cross_validation_results_rf_random_encodings_disclosable.csv
- SourceData/Figure4/RetrospectivePredictions/retrospective_scaffold_predictions.npz
- SourceData/figure_3_representation_source_data.csv
- SourceData/figure_5_source_data.csv
- SourceData/README.MD
