# Supplementary material for: Predictive design of crystallographic chiral separation
Source: Nat Commun. 2025 Aug 26;16:7977. doi: 10.1038/s41467-025-62825-4 (PMC12381160; doi:10.1038/s41467-025-62825-4)
Supplement: Supplementary file 3 — Source Data [file 41467_2025_62825_MOESM3_ESM.zip › SourceData/Figure4/figure_4_panel_a_source_data.csv]

x	Random	Random_std	Morgan	Morgan_std	Finetuned (this work)	Finetuned (this work)_std	3Dmol CSP	3Dmol CSP_std
10	1.2035928143712575	0.481437125748503	0.0	0.962874251497006	8.425149700598803	1.1792753013159731	4.81437125748503	2.5701709325249027
11	1.1032934131736527	0.4413173652694611	0.0	0.8826347305389222	7.723053892215569	1.1251429285981684	5.516467065868263	2.738302238651276
12	1.0184246890833717	0.0	0.0	0.8147397512666973	7.128972823583602	0.9978483318827467	5.092123445416859	2.851589129433441
13	0.9456800684345594	0.0	0.0	0.7565440547476475	7.565440547476475	1.2827828565175334	4.728400342172797	2.9905029540771113
14	0.8826347305389222	0.0	0.0	0.6605033518688371	7.943712574850299	1.5789050054297915	4.413173652694611	3.128065454633608
15	0.8274700598802395	1.1102230246251565e-16	0.0	0.6192218923770347	7.447230538922155	1.6877143928972524	4.137350299401198	3.2514414415720787
16	0.7787953504755195	0.0	0.7787953504755195	0.5827970751783856	7.0091581542796755	1.633614908984998	3.8939767523775974	3.3551530506726
17	0.7355289421157685	0.0	0.7355289421157685	0.5504194598906976	7.355289421157685	1.8953255013166501	3.6776447105788423	3.3351188997733194
18	0.696816892530728	0.0	0.696816892530728	0.5214500146332923	6.96816892530728	2.0670929536676343	3.48408446265364	3.4307176608984027
19	0.6619760479041916	0.0	0.6619760479041916	0.4953775139016278	7.281736526946108	1.9637383059842526	3.309880239520958	3.4371795537110166
20	0.630453378956373	0.0	0.630453378956373	0.3987337272102815	7.565440547476475	1.895558499719561	3.152266894781865	3.5079504693825494
21	0.6017964071856288	0.0	0.6017964071856288	0.38060946688254144	7.221556886227545	2.0139959920161576	3.6107784431137726	3.5214089898250136
22	0.5756313460036449	0.0	1.1512626920072897	0.3640612291919962	6.907576152043739	2.0722728456131216	3.4537880760218695	3.592972634980215
23	0.5516467065868264	0.0	1.1032934131736527	0.22065868263473054	7.171407185628743	2.1955261711005356	3.3098802395209583	3.615706467432393
24	0.5295808383233533	0.21183233532934131	1.0591616766467067	0.2594405662895141	7.414131736526946	2.296207797478746	3.17748502994012	3.678204846764434
25	0.5092123445416858	0.20368493781667435	1.0184246890833717	0.38105962607817523	7.638185168125288	2.207892112960333	3.055274067250115	3.5367354295811873
26	0.490352628077179	0.1961410512308716	0.980705256154358	0.19614105123087158	7.845642049234864	2.162004719079284	2.942115768463074	3.5979989550555245
27	0.4728400342172797	0.1891360136869119	0.9456800684345594	0.2316433627584947	8.038280581693755	2.1272547112844826	2.837040205303678	3.4227870767885267
28	0.45653520545116666	0.18261408218046665	0.9130704109023333	0.22365566059440872	8.217633698121	2.053901100550535	2.739211232707	3.3047599362096127
29	0.8826347305389222	0.1765269461077844	0.8826347305389222	0.2162004719079284	7.943712574850299	2.114642510628494	2.6479041916167665	3.0651707056370285
30	0.8541626424570214	0.20922626313670492	1.2812439636855322	0.20922626313670492	7.687463782113193	2.046428236092091	2.5624879273710643	2.966294231261641
31	0.8274700598802395	0.20268794241368288	1.2412050898203593	0.16549401197604793	7.447230538922155	1.982477353714213	2.896145209580838	2.8133982035928145
32	0.8023952095808383	0.1965458835526622	1.2035928143712575	0.0	7.221556886227545	1.949011192095581	2.8083832335329344	2.7281437125748504
33	0.7787953504755195	0.19076512227170153	1.1681930257132793	0.0	7.398555829517435	1.964047142709601	2.7257837266643183	2.6479041916167665
34	0.7565440547476476	0.1853146902067958	1.1348160821214714	0.15130881094952953	7.187168520102652	2.021544606078838	2.6479041916167665	2.5722497861420015
35	0.7355289421157685	0.2752097299453488	1.1032934131736527	0.1471057884231537	6.9875249500998	2.000855042901801	2.5743512974051894	2.6046449703581227
36	0.715649781518045	0.26777162913601504	1.0734746722770676	0.286259912607218	6.798672924421428	1.9677115769310303	2.5047742353131577	2.6255668050405174
37	0.696816892530728	0.26072500731664616	1.045225338796092	0.2787267570122912	6.619760479041916	1.8090418703742195	2.438859123857548	2.516271311599564
38	0.6789497927222479	0.21470277619015157	1.0184246890833717	0.27157991708889917	6.450023030861355	1.615272784105744	2.3763242745278674	2.5853637858229845
39	0.6619760479041916	0.2093352067853978	0.9929640718562874	0.2647904191616766	6.619760479041916	1.5439801963476598	2.3169161676646706	2.52072969117741
40	0.6458302906382357	0.20422947003453445	0.9687454359573536	0.2416475677568916	6.781218051701476	1.506322142778205	2.260406017233825	2.459248479197474
41	0.630453378956373	0.19936686360514075	0.9456800684345594	0.23589405423887044	6.619760479041916	1.4181698075229885	2.2065868263473054	2.400694943978486
42	0.6157916724690154	0.2304081460007571	1.231583344938031	0.23040814600075712	6.77370839715917	1.4881278177199608	2.155270853641554	2.344864829002242
43	0.6017964071856288	0.22517159722801264	1.5044910179640718	0.19030473344127072	6.9206586826347305	1.4543067309535984	2.106287425149701	2.2915724465249188
44	0.5884231536926148	0.22016778395627903	1.471057884231537	0.18607573936479804	6.76686626746507	1.4219888035990738	2.0594810379241517	2.335973221368906
45	0.5756313460036449	0.21538152778331648	1.4390783650091121	0.2153815277833164	6.619760479041917	1.3982036812859604	2.014709711012757	2.2851911948174086
46	0.5633838705567588	0.21079894208579908	1.408459676391897	0.21079894208579908	6.478914511402726	1.3164389713903148	1.9718435469486557	2.2223333593299386
47	0.5516467065868264	0.20640729745901162	1.3791167664670658	0.20640729745901154	6.3439371257485035	1.312409137085917	1.9307634730538923	2.1760347476772317
48	0.540388610534034	0.20219490363331744	1.3509715263350848	0.1323676358619969	6.21446902114139	1.285625277145388	1.8913601368691189	2.131625875275655
49	0.5295808383233533	0.19815100556065116	1.3239520958083832	0.129720283144757	6.090179640718563	1.3439255062004258	1.8535329341317366	2.0469515414219828
50	0.519196900317013	0.19426569172612854	1.2979922507925326	0.1271767481811343	5.97076435364565	1.4027927770990263	1.8171891511095455	2.0068152366882175
51	0.5092123445416858	0.19052981303908761	1.5276370336250575	0.12473104148534336	5.855941962229387	1.375815992924045	1.7822432058959006	1.9682226359826753
52	0.4996045644559937	0.1869349109062747	1.4988136933679812	0.12237762560826142	5.7454524912439275	1.434134895886774	1.748615975595978	1.9310863598320587
53	0.490352628077179	0.18347315329689917	1.471057884231537	0.21929236186524884	5.639055222887558	1.4075768422592412	1.7162341982701266	1.8953255013166503
54	0.481437125748503	0.245485729875964	1.444311377245509	0.21530522801315338	5.536526946107784	1.416767297188979	1.6850299401197604	1.8608650376563474
55	0.4728400342172797	0.18913601368691188	1.418520102651839	0.2757107493477963	5.437660393498716	1.3914678811677474	1.654940119760479	1.8005212079838642
56	0.4645445950204854	0.18581783800819415	1.3936337850614562	0.23687219549435126	5.342262842735582	1.381190377153954	1.6259060825716989	1.7689331166157267
57	0.45653520545116666	0.18261408218046665	1.3696056163535	0.3096372412283702	5.250154862688417	1.3573767499616445	1.5978732190790832	1.7384342697775244
58	0.44879732061301125	0.2198648866860289	1.3463919618390339	0.30438915239399106	5.161169187049629	1.3538512541648378	1.5707906221455394	1.7089692821541766
59	0.4413173652694611	0.21620047190792843	1.3239520958083832	0.36923259853629553	5.295808383233533	1.3312870665954235	1.5446107784431138	1.6804864607849401
60	0.4340826543634044	0.19412766460202358	1.302247963090213	0.36317960511766784	5.4260331795425545	1.3094626884545153	1.7363306174536175	1.6529375024114168
61	0.4270813212285107	0.1909965732374748	1.2812439636855322	0.35732186955125383	5.552057175970639	1.2422121110389226	1.708325284914043	1.6262772201144584
62	0.420302252637582	0.18796488159878472	1.260906757912746	0.35165009384409107	5.463929284288565	1.222494458482749	1.681209010550328	1.6004632959856573
63	0.41373502994011974	0.18502793032380369	1.2412050898203593	0.38368208258871633	5.378555389221557	1.2033929825689562	1.654940119760479	1.6570075036018428
64	0.40736987563334864	0.18218134678036055	1.4257945647167203	0.35513682410569986	5.295808383233532	1.1848792443755873	1.6294795025333946	1.6315150804695062
65	0.40119760479041916	0.1794210233442945	1.4041916167664672	0.3497559631344013	5.2155688622754495	1.1669265285517152	1.6047904191616766	1.5672403281076037
66	0.39520958083832336	0.23044480542502388	1.3832335329341316	0.344535724878664	5.335329341317365	1.1495097146927344	1.5808383233532934	1.5438486814194303
67	0.38939767523775975	0.22705591122759702	1.3628918633321592	0.3115181401902078	5.256868615709757	1.1326051600648999	1.557590700951039	1.5211450243397329
68	0.3837542306690966	0.22376524584748692	1.343139807341838	0.2972547488836101	5.180682114032804	1.1161905925277276	1.5350169226763863	1.4783256995051612
69	0.5674080410607357	0.22056859947823715	1.3239520958083832	0.29300825247098716	5.106672369546621	1.0658951308390583	1.5130881094952953	1.4404169663870918
70	0.5594163785105845	0.2174619994855859	1.4917770093615585	0.2888813756756211	5.03474740659526	1.0548456393377459	1.4917770093615585	1.402389408510266
71	0.5516467065868264	0.21444169393717497	1.471057884231537	0.34105074007885894	4.964820359281437	0.996363479512393	1.471057884231537	1.3829117778365123
72	0.5440899023870068	0.2115041364859808	1.4509064063653514	0.31621772009411625	4.896809121483061	0.9907151875109861	1.4509064063653514	1.350395624540355
73	0.5367373361385338	0.20864597247941347	1.43129956303609	0.311944507660412	5.009548470626315	1.045681639838279	1.43129956303609	1.3321470350195397
74	0.5295808383233533	0.23945279988327295	1.58874251497006	0.3077852475582732	4.942754491017964	1.1018449413939326	1.4122155688622755	1.383683020210742
75	0.522612669398046	0.23630210514796673	1.74204223132682	0.29149941989707545	4.877718247715096	1.0940247126689526	1.393633785061456	1.3556625921650791
76	0.6877673224978614	0.23323324663955158	1.7194183062446535	0.2877137131451655	4.81437125748503	1.0798165995174078	1.3755346449957229	1.3380565844746237
77	0.6789497927222479	0.23024307681083936	1.6973744818056196	0.27157991708889917	4.752648549055735	1.065972796959492	1.5276370336250578	1.3209020128787954
78	0.6703554915485485	0.2273286074841199	1.6758887288713713	0.2681421966194194	4.692488440839839	1.0524794704157012	1.5082998559842342	1.30418173423476
79	0.6619760479041916	0.22448699989056833	1.654940119760479	0.26889594180613935	4.633832335329341	1.0393234770355047	1.4894461077844312	1.2878794625568253
80	0.6538035041029052	0.22171555544747498	1.6345087602572632	0.2923898158203318	4.576624528720337	0.9893842329084662	1.471057884231537	1.2719797161055062
81	0.6458302906382357	0.21901170721031063	1.6145757265955893	0.2888240863591083	4.52081203446765	0.943663918878447	1.4531181539360305	1.2564677683481222
82	0.6380492027992208	0.23443424664715132	1.5951230069980522	0.309305826845033	4.466344419594546	0.9322944740726827	1.4356107062982468	1.3037142432985886
83	0.630453378956373	0.23164336275849476	1.5761334473909325	0.30562361462068727	4.413173652694611	0.9211957303337222	1.4185201026518393	1.288193835640272
84	0.6230362803804156	0.22891814672604183	1.557590700951039	0.33551530506725996	4.361253962662909	0.960163392783685	1.557590700951039	1.2730386140445038
85	0.6157916724690154	0.25760413851369457	1.5394791811725386	0.3316139643106639	4.310541707283108	0.9489987021699211	1.5394791811725386	1.2582358394625912
86	0.6087136072682222	0.25464317140434184	1.5217840181705555	0.3278023095484724	4.2609952508775555	0.9380906711104966	1.5217840181705555	1.2970028684461925
87	0.6017964071856288	0.25174949900201976	1.5044910179640718	0.30979366142790227	4.212574850299402	0.9274305498478774	1.5044910179640718	1.268063715163713
88	0.5950346498015205	0.21862969069341073	1.4875866245038014	0.30631283377140894	4.314001211061024	0.9170099818720585	1.4875866245038014	1.3117781441604646
89	0.5884231536926148	0.1765269461077844	1.471057884231537	0.30290935784061557	4.413173652694611	0.9068209820734802	1.471057884231537	1.2972028314475705
90	0.5819569651904981	0.17458708955714944	1.4548924129762453	0.3240199251488367	4.364677238928736	0.9136909688224217	1.4548924129762453	1.2582927028856241
91	0.5756313460036449	0.17268940380109346	1.4390783650091121	0.32049796944069725	4.317235095027336	0.903759545248265	1.4390783650091121	1.2446156082890412
92	0.5694417616380143	0.1451797327223443	1.4236044040950357	0.3170517547155284	4.413173652694611	0.8664127045250969	1.4236044040950357	1.2312326447590516
93	0.5633838705567588	0.14363526748061725	1.408459676391897	0.31367886370791637	4.36622499681488	0.8571955480939789	1.408459676391897	1.2616528638265068
94	0.5574535140245824	0.14212331729661076	1.3936337850614562	0.3103769809320436	4.320264733690514	0.8240135971887276	1.3936337850614562	1.2483723073651753
95	0.5516467065868264	0.16083127045288126	1.3791167664670658	0.30714388738066817	4.275261976047904	0.8154301222180115	1.3791167664670658	1.2353684291634548
96	0.5459596271374776	0.15917321611831542	1.364899067843694	0.3039774555520014	4.231187110315451	0.8070236261126711	1.364899067843694	1.2165225256090513
97	0.540388610534034	0.15754899962731223	1.3509715263350848	0.3008756447810626	4.188011731638763	0.7987886911523377	1.3509715263350848	1.2041090304497752
98	0.5349301397205589	0.15595759559067268	1.3373253493013972	0.2978364968539812	4.145708582834332	0.8372981089400412	1.3373253493013972	1.1919463129704848
99	0.5295808383233533	0.154398019634766	1.3239520958083832	0.29485813188544147	4.104251497005988	0.8289251278506405	1.3239520958083832	1.1704814809297979
