# Supplementary material for: Predictive design of crystallographic chiral separation
Source: Nat Commun. 2025 Aug 26;16:7977. doi: 10.1038/s41467-025-62825-4 (PMC12381160; doi:10.1038/s41467-025-62825-4)
Supplement: Supplementary file 3 — Source Data [file 41467_2025_62825_MOESM3_ESM.zip › SourceData/Figure4/figure_4_panel_b_source_data.csv]

x	Direct Classification	Direct Classification_std	Direct Regression	Direct Regression_std	Finetuned (this work)	Finetuned (this work)_std
10	2.407185628742515	0.9006863889120506	4.81437125748503	2.153052280131534	8.425149700598803	1.1792753013159731
11	2.2065868263473054	0.540501179769821	4.413173652694611	1.621503539309463	7.723053892215569	1.1251429285981684
12	3.055274067250115	0.4989241659413733	4.073698756333487	1.3510930283695604	7.128972823583602	0.9978483318827467
13	3.7827202737382377	0.4632867255169894	3.7827202737382377	1.2827828565175334	7.565440547476475	1.2827828565175334
14	3.5305389221556887	0.3530538922155688	4.413173652694611	1.5185422088168663	7.943712574850299	1.5789050054297915
15	3.309880239520958	0.5233380169634946	4.137350299401198	1.7669925161108702	7.447230538922155	1.6877143928972524
16	3.115181401902078	0.5827970751783857	3.8939767523775974	2.0068152366882175	7.0091581542796755	1.633614908984998
17	2.942115768463074	0.5504194598906976	3.6776447105788423	2.1519721604486195	7.355289421157685	1.8953255013166501
18	2.787267570122912	0.5574535140245823	3.48408446265364	1.9708957998152619	6.96816892530728	2.0670929536676343
19	2.6479041916167665	0.6750857571589011	3.309880239520958	1.8723510098244989	7.281736526946108	1.9637383059842526
20	2.521813515825492	0.6429388163418105	3.152266894781865	2.009554693075329	7.565440547476475	1.895558499719561
21	2.407185628742515	0.61371432468991	3.0089820359281436	1.9182112979355421	7.221556886227545	2.0139959920161576
22	2.3025253840145794	0.5870310931816531	3.4537880760218695	2.046529326392582	6.907576152043739	2.0722728456131216
23	2.2065868263473054	0.6433250818115249	3.8615269461077846	1.8981777610210828	7.171407185628743	2.1955261711005356
24	2.1183233532934134	0.617592078539064	4.236646706586827	1.8036873415599173	7.414131736526946	2.296207797478746
25	2.0368493781667434	0.7201350037786535	4.073698756333487	1.8612390362598348	7.638185168125288	2.207892112960333
26	1.961410512308716	0.6934633369720368	3.922821024617432	1.781539569636608	7.845642049234864	2.162004719079284
27	2.3642001710863987	0.6686967892230353	4.255560307955517	1.7179131564353003	8.038280581693755	2.1272547112844826
28	2.282676027255833	0.6456382792498272	4.1088168490605	1.658674771730635	8.217633698121	2.053901100550535
29	2.2065868263473054	0.624117003274833	3.9718562874251493	1.6033856126729469	7.943712574850299	2.114642510628494
30	2.1354066061425536	0.6039841967175803	3.8437318910565965	1.5516634961351101	7.687463782113193	2.046428236092091
31	2.068675149700599	0.5851096905701559	3.7236152694610776	1.6424811712750123	7.447230538922155	1.982477353714213
32	2.0059880239520957	0.5673790938862118	3.6107784431137726	1.576456456519796	7.221556886227545	1.949011192095581
33	1.9469883761887987	0.5506914734777938	3.5045790771398377	1.5653592813172448	7.398555829517435	1.964047142709601
34	1.891360136869119	0.5349574313784283	3.404448246364414	1.568803142248335	7.187168520102652	2.021544606078838
35	1.8388223552894212	0.4878947046890079	3.309880239520958	1.4224452763956796	6.9875249500998	2.000855042901801
36	2.146949344554135	0.47470836131903477	3.578248907590225	1.3840008094660665	6.798672924421428	1.9677115769310303
37	2.090450677592184	0.47260421029593336	3.832492908919004	1.36902797539877	6.619760479041916	1.8090418703742195
38	2.0368493781667434	0.4604861536216787	4.073698756333487	1.2592642710604025	6.450023030861355	1.615272784105744
39	1.9859281437125749	0.36257921396524617	4.302844311377245	1.1155818651792173	6.619760479041916	1.5439801963476598
40	1.9374908719147073	0.3537358185026792	4.52081203446765	1.0333284650211771	6.781218051701476	1.506322142778205
41	1.8913601368691189	0.3453135371097583	4.728400342172797	0.9685208582000281	6.619760479041916	1.4181698075229885
42	1.8473750174070462	0.33728298973511267	4.618437543517616	0.9539803568822837	6.77370839715917	1.4881278177199608
43	1.8053892215568863	0.2251715972280126	4.81437125748503	0.8637403350227162	6.9206586826347305	1.4543067309535984
44	1.7652694610778443	0.22016778395627903	5.001596806387226	0.8445461053555448	6.76686626746507	1.4219888035990738
45	1.7268940380109348	0.29351554659082657	5.180682114032804	0.8261864074130328	6.619760479041917	1.3982036812859604
46	1.6901516116702764	0.2872705349612345	5.070454835010829	0.901414192890814	6.478914511402726	1.3164389713903148
47	1.6549401197604792	0.2812857321495421	4.964820359281437	0.9775204545730023	6.3439371257485035	1.312409137085917
48	1.6211658316021018	0.21615544421361355	4.863497494806306	1.0167351033567986	6.21446902114139	1.285625277145388
49	1.58874251497006	0.21183233532934131	4.76622754491018	0.9964004012896625	6.090179640718563	1.3439255062004258
50	1.557590700951039	0.3027412149701293	4.672772102853117	0.9657620605997258	5.97076435364565	1.4027927770990263
51	1.5276370336250575	0.2969192685283961	4.582911100875173	0.9471897132805005	5.855941962229387	1.375815992924045
52	1.4988136933679812	0.2913170181788038	4.496441080103944	0.92931820925634	5.7454524912439275	1.434134895886774
53	1.471057884231537	0.2859222585829	4.413173652694611	0.91210861278863	5.639055222887558	1.4075768422592412
54	1.444311377245509	0.2807236720632108	4.332934131736527	0.8955248198288367	5.536526946107784	1.416767297188979
55	1.418520102651839	0.2411020561281789	4.491980325064157	0.8795333051890358	5.437660393498716	1.3914678811677474
56	1.3936337850614562	0.23687219549435126	4.413173652694611	0.8126211559724524	5.342262842735582	1.381190377153954
57	1.3696056163535	0.23278819212375895	4.337084451786083	0.7986104463867206	5.250154862688417	1.3573767499616445
58	1.3463919618390339	0.2616915587029932	4.263574545823607	0.7850746761089795	5.161169187049629	1.3538512541648378
59	1.3239520958083832	0.27911360904719706	4.413173652694611	0.7719900981738297	5.295808383233533	1.3312870665954235
60	1.302247963090213	0.27453797611199715	4.340826543634043	0.759334522793931	5.4260331795425545	1.3094626884545153
61	1.2812439636855322	0.27010994423922297	4.270813212285107	0.8215073239396435	5.552057175970639	1.2422121110389226
62	1.260906757912746	0.26582248480685433	4.20302252637582	0.7795445487516778	5.463929284288565	1.222494458482749
63	1.2412050898203593	0.26166900848174723	4.137350299401198	0.6996894243153301	5.378555389221557	1.2033929825689562
64	1.222109626900046	0.19956966637654927	4.073698756333487	0.6743171291547265	5.295808383233532	1.1848792443755873
65	1.2035928143712575	0.19654588355266228	4.0119760479041915	0.6137143246899099	5.2155688622754495	1.1669265285517152
66	1.18562874251497	0.1936123629026224	3.9520958083832336	0.6045544093960308	5.335329341317365	1.1495097146927344
67	1.1681930257132793	0.19076512227170153	3.8939767523775974	0.5956639033755008	5.256868615709757	1.1326051600648999
68	1.1512626920072897	0.18800041035472032	3.8375423066909655	0.6489872921185671	5.180682114032804	1.1161905925277276
69	1.1348160821214714	0.18531469020679575	3.782720273738238	0.6374753515309812	5.106672369546621	1.0658951308390583
70	1.118832757021169	0.22376655140423382	3.7294425234038964	0.6351011766056047	5.03474740659526	1.0548456393377459
71	1.1032934131736527	0.2206586826347305	3.6776447105788423	0.6412192657464023	4.964820359281437	0.996363479512393
72	1.0881798047740137	0.24601315056500642	3.6272660159133787	0.6324354401882325	4.896809121483061	0.9907151875109861
73	1.0734746722770676	0.24268864853034422	3.578248907590225	0.6360834392841809	5.009548470626315	1.045681639838279
74	1.0591616766467067	0.23945279988327295	3.707065868263473	0.6053613213421997	4.942754491017964	1.1018449413939326
75	1.045225338796092	0.2787267570122912	3.658288685786322	0.5973960407982233	4.877718247715096	1.0940247126689526
76	1.031650983746792	0.2751069289991446	3.610778443113772	0.6151577943232953	4.81437125748503	1.0798165995174078
77	1.0184246890833717	0.2715799170888992	3.564486411791801	0.6072711559345353	4.752648549055735	1.065972796959492
78	1.0055332373228227	0.2681421966194194	3.5193663306298797	0.5995841792771361	4.692488440839839	1.0524794704157012
79	0.9929640718562874	0.3140028101780967	3.475374251497006	0.5920893770361718	4.633832335329341	1.0393234770355047
80	0.9807052561543579	0.2812115201512715	3.4324683965402527	0.5847796316406636	4.576624528720337	0.9893842329084662
81	0.9687454359573536	0.2777821113689389	3.390609025850738	0.5345196755494784	4.52081203446765	0.943663918878447
82	0.9570738041988313	0.27443533894280714	3.3497583146959093	0.5280796794585207	4.466344419594546	0.9322944740726827
83	0.9456800684345594	0.32454574054351665	3.309880239520958	0.5217930166078242	4.413173652694611	0.9211957303337222
84	0.9345544205706234	0.3052241956347224	3.270940471997182	0.5449341869462329	4.361253962662909	0.960163392783685
85	0.9236875087035231	0.3016750770808303	3.386854198579585	0.5385977429119744	4.310541707283108	0.9489987021699211
86	0.9130704109023333	0.29820754745921163	3.347924839975222	0.5393216301092427	4.2609952508775555	0.9380906711104966
87	0.9026946107784432	0.3483148529132987	3.3098802395209583	0.5331929752216377	4.212574850299402	0.9274305498478774
88	0.8925519747022808	0.3444012028805649	3.272690573908363	0.5272020429157765	4.314001211061024	0.9170099818720585
89	0.8826347305389222	0.3405745228485587	3.2363273453093813	0.5213442424389346	4.413173652694611	0.9068209820734802
90	0.8729354477857473	0.33683194567439884	3.20076330854774	0.4869001299379723	4.364677238928736	0.9136909688224217
91	0.8634470190054674	0.33317072887359017	3.165972403020047	0.5100106719511317	4.317235095027336	0.903759545248265
92	0.996523082866525	0.32463175132241245	3.1319296890090786	0.504526686231227	4.413173652694611	0.8664127045250969
93	0.9859217734743279	0.3211782220530251	3.0986112880621732	0.4991593810585544	4.36622499681488	0.8571955480939789
94	0.9755436495430193	0.3177973986629932	3.205357705641349	0.5109145848873552	4.320264733690514	0.8240135971887276
95	0.9653817365269461	0.3144870090935871	3.1719685628742518	0.5055925579614452	4.275261976047904	0.8154301222180115
96	1.0919192542749552	0.31124487497922015	3.1392678560404965	0.5003802635494717	4.231187110315451	0.8070236261126711
97	1.2158743737015765	0.30806890686718735	3.107234510570695	0.49527434249284413	4.188011731638763	0.7987886911523377
98	1.2035928143712575	0.3049570997271147	3.075848303393214	0.47394931130812246	4.145708582834332	0.8372981089400412
99	1.191556886227545	0.30190752872984367	3.0450898203592813	0.4586304593454835	4.104251497005988	0.8289251278506405
100	1.1797592932945988	0.29891834527707295	3.0149404161973083	0.44336755600179323	4.0636153435702855	0.8265594309700733
101	1.1681930257132793	0.29598777326455256	2.985382176822825	0.41046118977528984	4.023775977456851	0.7899645247140589
102	1.1568513458519853	0.293114105562955	2.956397883843963	0.3864730921758328	3.9847101912679497	0.7822949662216894
103	1.1457277752187933	0.2902957007017727	2.9279709811146937	0.3724567200776457	4.073698756333487	0.7527047282012413
104	1.1348160821214714	0.2875309797427082	2.9000855431993156	0.35663828758561883	4.034901625320787	0.7894525027148958
105	1.124110270025986	0.28481842333004115	2.8727262456219638	0.34793431793982704	3.9968365156479497	0.782004837594944
106	1.1136045665677992	0.2821565689063959	2.8458783367843754	0.34468259534225854	3.9594829033521743	0.8229928324344157
107	1.1032934131736527	0.2795440080831885	2.819527611443779	0.3414910898298302	3.922821024617432	0.8633548920188083
108	1.0931714552546283	0.3204427080562702	2.7936603856507167	0.33835814405157477	3.8868318409053453	0.863672926734484
109	1.0832335329341318	0.3175295925284858	2.768263473053892	0.3352821609238333	3.851497005988024	0.8665868263473052
110	1.0734746722770674	0.31647224087935644	2.743324162485839	0.33226160091551044	3.936073798349247	0.871931800770373
111	1.0638900769888793	0.31364659587150506	2.718830196749358	0.3474650441377421	3.9009302822925576	0.8795333051890359
112	1.0544751205553493	0.31087096227972183	2.694769752530337	0.3443901322427177	3.8664087753696146	0.8717498246121419
113	1.0452253387960921	0.3081440240141103	2.671131421367791	0.36430486363633585	3.8324929089190043	0.8628532891699935
114	1.0361364228065608	0.2966596436843453	2.6479041916167665	0.35966596268533435	3.7991668836240566	0.8553502170902544
115	1.027204212265125	0.2923251639265751	2.6250774313442085	0.3565653940414953	3.7664154449721248	0.8823066988887854
116	1.0184246890833717	0.2898266582519889	2.60264087210195	0.35351782657105507	3.734223859972363	0.8747656159923001
117	1.0097939713792754	0.28737050013120935	2.5805845935248146	0.3687246243714368	3.814777225210596	0.8673523480601618
118	1.0013083077542393	0.29012140125603697	2.5588990087052785	0.3489979365927923	3.7827202737382377	0.8749032916762887
119	0.9929640718562873	0.3227958240672929	2.537574850299401	0.346089620454519	3.861526946107784	0.8676124309123195
120	0.984757757212847	0.3201280899840921	2.51660315732172	0.34322937565737427	3.939031028851388	0.8604420802436227
121	0.9766859723176599	0.27963818871885004	2.495975262589575	0.3404160201191991	3.9067438892706394	0.8697915954635356
122	0.9687454359573536	0.27230596004604596	2.475682780779904	0.3376484101995308	3.8749817438294145	0.8627201190776532
123	0.9609329727641491	0.27010994423922297	2.455717597063937	0.3611300254530736	3.8437318910565965	0.8557626987625109
124	0.953245508982036	0.2358865055083531	2.5419880239520958	0.35824098524944903	3.812982035928144	0.8489165971724109
125	0.9456800684345594	0.23401439038527097	2.521813515825492	0.3700092394366321	3.7827202737382377	0.8421791638615186
126	1.0424819652034514	0.2686288112102339	2.501956716488283	0.367095780858391	3.752935074732425	0.8112626535791024
127	1.0343375748502994	0.2665301486226539	2.4824101796407185	0.3903168466125963	3.7236152694610776	0.8049246640980158
128	1.0263194541150258	0.26446402343953257	2.463166689876062	0.40327955864459897	3.6947500348140925	0.7986849380197365
129	1.1202671579917087	0.29796537606211654	2.444219253800092	0.4001774081934866	3.6663288807001377	0.7925412077272771
130	1.1117155002971157	0.29569083120668055	2.4255610915573436	0.3638341637336015	3.638341637336015	0.7670297653205416
131	1.1032934131736527	0.3296174672411329	2.407185628742515	0.3296174672411329	3.6107784431137726	0.761218933765083
132	1.0949979739768583	0.32713914041977105	2.389086488676782	0.327139140419771	3.5836297330151727	0.7554954831352703
133	1.0868263473053892	0.3246978035509668	2.37125748502994	0.29706513801575213	3.655688622754491	0.7271211895426889
134	1.0787757817697938	0.35414188829919785	2.353692614770459	0.2948646555119317	3.6286094477711246	0.7217351066571875
135	1.0708436069038394	0.3515379038264096	2.3363860514265586	0.2926965330449322	3.6019284959492777	0.7164282308729434
136	1.0630272302111106	0.3489719337254869	2.319332138642423	0.30924428515232305	3.5756370470737355	0.7111988277278855
137	1.0553241343400155	0.34644315159704137	2.3025253840145794	0.30700338453527726	3.549726633689143	0.7346663797427486
138	1.0477318743807351	0.34395075482296195	2.2859604531943307	0.3047947270925774	3.5241890320079268	0.7117544252204825
139	1.0402480752780154	0.3414939637170837	2.269632164242943	0.30261762189905905	3.4990162532078704	0.7066704650403363
140	1.0328704293540578	0.339072020711998	2.2535354822270355	0.3051301467303708	3.474200535100013	0.7016586177705466
141	1.118832757021169	0.3366841895802234	2.237665514042338	0.30298134288015693	3.449734334148604	0.696717359898923
142	1.1110087517273146	0.33432975468805387	2.2220175034546292	0.3008625922306455	3.4256103178258868	0.6918452105290005
143	1.1032934131736527	0.332008020280498	2.2065868263473054	0.2987732686734882	3.4018213572854292	0.6716108285943867
144	1.0956844930827998	0.32971830979580485	2.1913689861655996	0.31629686851412653	3.378360520338633	0.6533400022468102
145	1.0881798047740137	0.32239845552759855	2.1763596095480273	0.31413045160649555	3.355221064719875	0.6488650707245719
146	1.080777221068068	0.3202052687553019	2.161554442136136	0.3119935097588322	3.3323964316265426	0.6444510226244047
147	1.0734746722770676	0.3180417196420904	2.146949344554135	0.3269744252888899	3.3098802395209583	0.6182195221387129
148	1.066270144275208	0.3149059182517055	2.132540288550416	0.32477996605876314	3.2876662781818915	0.6140703978290571
149	1.0591616766467067	0.3128065454633608	2.1183233532934134	0.322614766285038	3.265748502994012	0.6231176159190754
150	1.1398263076496014	0.3107349789371133	2.104294721814649	0.3204782446540113	3.2441210294642504	0.6140030873684522
151	1.132327450362433	0.30869066986515864	2.090450677592184	0.3240385861222765	3.222778127954617	0.5892121467918571
152	1.1249266173535282	0.30958921675093953	2.076787601268052	0.3219206868665753	3.2017142186215803	0.5853610870089037
153	1.1176218990590248	0.3075788971616477	2.063301967493584	0.3046817001266502	3.1809238665526087	0.6079061720209411
154	1.1104114351941279	0.3055945171799596	2.0499903418968515	0.3027160117387363	3.160401777090979	0.6039841967175803
155	1.1032934131736527	0.30077552448400074	2.0368493781667434	0.30077552448400074	3.1401427913403963	0.6001125031488779
156	1.096266066592929	0.2988597568121282	2.023875815248484	0.2988597568121282	3.120141881841413	0.6228877642351192
157	1.0893276737663913	0.2969682393639501	2.0110664746456455	0.29696823936395	3.100394148412037	0.6460328246223513
158	1.0824765563213197	0.2951005145880761	1.9984182578239746	0.2913170181788038	3.0808948141452945	0.6419697250964246
159	1.0757110778443113	0.29325613637190073	1.9859281437125749	0.28949628681518624	3.061639221556886	0.6336497525281207
160	1.1512626920072897	0.29143466968636095	1.973593186298211	0.2722398347519082	3.0426228288764086	0.6131740843051486
161	1.2258815701929473	0.2896356902438526	2.043135950321579	0.2705593419447976	3.023841206475937	0.6080724085257533
162	1.2183608243635429	0.2878587841687369	2.1118254288968075	0.2688994686813327	3.005290033430072	0.6047784085364781
163	1.210931794946692	0.3130778491236309	2.0989484445742663	0.25528683754316794	2.9869650942018406	0.6282338841740611
164	1.2838323353293415	0.3111804076137907	2.0862275449101797	0.253739644588361	2.968862275449102	0.5931215075653241
165	1.2760984055984417	0.31339194617562205	2.0736599090974677	0.2522110925125276	3.030733713296299	0.5738010217179935
166	1.268457097780487	0.30663490988170333	2.061242783893291	0.25070084644957824	3.0125856072286563	0.5362889000740255
167	1.260906757912746	0.30480970208478847	2.048973481608212	0.24920857950642603	2.994653550042772	0.5146021397630793
168	1.2534457711795344	0.30300609438014475	2.0368493781667434	0.24773397252709795	2.976933706551394	0.5205951276876835
169	1.2460725607608312	0.3012237055896733	2.024867911236351	0.2530785334646017	2.9594223318069743	0.5023079078968112
170	1.2387855867212942	0.299462163451722	2.090450677592184	0.2515985420408321	2.942115768463074	0.49937043475121606
171	1.3085573039966578	0.2977211043618864	2.078296894582927	0.26929887145598724	2.9250104442278233	0.4964671182701042
172	1.300993388944654	0.2960001731228004	2.066283617735627	0.2677422305805191	2.9081028694056976	0.4935973661413754
173	1.293516415444972	0.29272100048424077	2.05440842453025	0.26620348212890693	2.8913896345240553	0.49405275368619544
174	1.286124893071001	0.2910483090529023	2.0426689478186484	0.26468231937388453	2.9505218135158255	0.5210825897816882
175	1.278817365269461	0.2665964876108189	2.031062874251497	0.26317844255926026	2.93375748502994	0.5021485288808392
176	1.271592408403532	0.26509029276555995	2.0943874961940527	0.25299504608011936	2.917182583984573	0.53018058553112
177	1.2644486308282312	0.2636010214578883	2.082621274305322	0.2515737255965233	2.9007939177824125	0.5272020429157767
178	1.2573846719967885	0.2621283900530956	2.070986518582946	0.22628572865661487	2.884588365169103	0.5242567801061913
179	1.2503992015968064	0.2606721212194673	2.0594810379241517	0.22502858571963363	2.868562874251497	0.5213442424389345
180	1.2434909187150562	0.25923194375416636	2.1212492142786252	0.2089482681775663	2.8527144605815993	0.5184638875083327
181	1.2366585510298085	0.2578075924148578	2.109593998815556	0.20780020076999722	2.8370402053036785	0.5156151848297156
182	1.2299008540296457	0.2563988077568531	2.0980661627564543	0.20666468054721032	2.8215372533621284	0.5041508697188912
183	1.2232166102577453	0.2550053359755658	2.086663629263213	0.20554150293554072	2.806202811767769	0.5087910352783964
184	1.2166046285806764	0.23343789427022815	2.0753843664023304	0.20443046778453786	2.7910341479203753	0.5060408134660808
185	1.2100637434807804	0.25624879273710643	2.064226385937802	0.20333137924806183	2.7760285879853197	0.503320163931317
186	1.2035928143712575	0.27963592457093567	2.12398731947869	0.2022440456691951	2.7611835153222963	0.5006286122525397
187	1.1971907249331124	0.2781484994402392	2.1126895145878457	0.2209082683752249	2.7464963689641992	0.4979656941022602
188	1.1908563824731488	0.2766768142580157	2.1015112631879096	0.22849740973540855	2.7319646421442827	0.4953309549800261
189	1.1845887173022376	0.2766284077936863	2.0904506775921843	0.22729479178943268	2.7175858808698394	0.4927239499538156
190	1.178386682133116	0.27518009152251516	2.0795059096466755	0.22610476670152996	2.7033576825406778	0.512007219816302
191	1.172249251497006	0.2737468618791687	2.068675149700599	0.22492713770829276	2.7582335329341316	0.5316311785954765
192	1.1661754211783686	0.2723284843564787	2.1265551797958486	0.2352440367910102	2.7439421674785143	0.528876612903272
193	1.16016420766714	0.264663748743688	2.1155935551577256	0.2158094915313379	2.729798135687388	0.5483429982371021
194	1.1542146476278212	0.26330649875013057	2.1047443574389684	0.2147027761901516	2.715799170888991	0.5465440403410817
195	1.1483257973848222	0.26196309824630337	2.0940058658193816	0.21360735386265087	2.769491628986924	0.5461000569637359
196	1.1424967324234778	0.2606333363262714	2.0833763944192834	0.2125230525740079	2.8226389859874157	0.5433279754563057
197	1.1367265469061878	0.24146037838581677	2.072854291417166	0.21144970382363423	2.8083832335329344	0.540583894772183
198	1.1975446092739146	0.24024700965020962	2.062437938193964	0.21038714249788734	2.7942707549724672	0.5431086117805839
199	1.191556886227545	0.23904577460195855	2.052125748502994	0.2110032427729096	2.7802994011976048	0.5403930687216808
200	1.18562874251497	0.2407572882724164	2.0419161676646707	0.20995347539592998	2.7664670658682633	0.5582893918672767
201	1.1797592932945988	0.2232286313811779	2.0318076717851428	0.208914101755356	2.752771684354064	0.5555255829966466
202	1.1739476711601426	0.22212898295072878	2.0217987669980237	0.22441510475126095	2.739211232707	0.552789003770062
203	1.1681930257132793	0.22104011538724477	2.0118879887284256	0.22331503070836273	2.7257837266643183	0.5500792537515814
204	1.1624945231488242	0.21996187092194117	2.0020739009785307	0.2222256890951511	2.71248722068059	0.5531565658064493
205	1.1568513458519853	0.21889409484950453	2.056624614847974	0.23909643247857298	2.699319806987966	0.5504713397588454
206	1.15126269200729	0.2178366354540963	2.046689230235182	0.23794137724920775	2.6862796146836763	0.5677603170217435
207	1.1457277752187933	0.2395193272330919	2.0368493781667434	0.24619245168386755	2.673364808843851	0.565030700112985
208	1.1402458241411912	0.23837330174393837	2.0271036873621178	0.256535758146526	2.66057358966278	0.5623272039401955
209	1.1348160821214714	0.23723819078325295	2.0174508126603934	0.2276626424780557	2.6479041916167665	0.5596494553500042
210	1.1294378068507536	0.23611383916816642	2.0078894344013394	0.21222807183024237	2.635354882651758	0.5569970882630374
211	1.124110270025986	0.2608012393085666	1.9984182578239749	0.19905966299331096	2.622923963393967	0.5543697435070797
212	1.118832757021169	0.25957682034467655	2.051193387872143	0.18853265420480694	2.6106097663827272	0.525367727112021
213	1.1754714869326768	0.25836384454867345	2.041608372040965	0.18100700414988388	2.5984106553248645	0.509567144030942
214	1.1700041776911292	0.2505901394127274	2.0321125191477507	0.17676546391162562	2.5863250243698648	0.515796750408281
215	1.1645874916833001	0.24942999987840928	2.022704590818363	0.18832350020556096	2.57435129740519	0.5063350940613012
216	1.1592207290488148	0.24828055287436132	2.013383371505836	0.18098970562066852	2.562487927371064	0.493251664354342
217	1.1539032027687743	0.24292699005658408	2.004147667966819	0.18015947761323417	2.5507333955941327	0.4663312453663726
218	1.14863423837257	0.24181773439422524	1.9949963087523586	0.17933683159673552	2.5390862111393653	0.46420187894917453
219	1.1434131736526947	0.2407185628742515	1.9859281437125749	0.17852166418038654	2.527544910179641	0.4620918704084965
220	1.1382393583872978	0.2396293386078522	1.9769420435147806	0.19095316088046116	2.516108055382448	0.4603129278119824
221	1.1331121540702378	0.23854992717268164	1.9680368991746235	0.1900930115071258	2.5047742353131572	0.4582394461551717
222	1.1280309336483982	0.23748019655755756	1.9592116215998496	0.18924057647794576	2.4935420638543544	0.4561845607464041
223	1.1229950812660392	0.23642001710863983	1.9504651411462788	0.18839575247581214	2.4824101796407185	0.45874013145083636
224	1.1180039920159681	0.23536926147704593	1.9417964071856288	0.1882954091816367	2.471377245508982	0.456701286422166
225	1.1130570716973132	0.22959342149514517	1.9332043876848073	0.1981421378592086	2.519023899104446	0.4736088989597
226	1.108153736579704	0.22858199673084936	1.9246880687963281	0.173016590835617	2.507926877522488	0.4766884678140214
227	1.1032934131736527	0.22757944411360886	1.9162464544595021	0.17225774613896966	2.496927198235109	0.4745977289201002
228	1.0984755380069555	0.22658564741442283	1.9078785660120805	0.15252513178224217	2.4860235860157416	0.47252524975451027
229	1.0936995574069253	0.24584243702412117	1.8995834418120283	0.14832982184217267	2.475214787815673	0.45674814801774405
230	1.0889649272882804	0.26538274507679904	1.8913601368691189	0.14768770140129742	2.4644995722840033	0.4448389153462656
231	1.0842711129465208	0.2642388539342266	1.8832077224860624	0.14705111648146427	2.5109436299814165	0.44292150622839377
232	1.0796175888566215	0.26310478159974493	1.8751252859088687	0.14641999580987	2.5001670478784916	0.4410205555578856
233	1.0750038384768923	0.26198040219119906	1.8671119299861816	0.12600774866899203	2.4894825733149086	0.4391358523290057
234	1.0704293540578416	0.26086559196910875	1.859166772837304	0.10689457367764992	2.4788890304497384	0.43726718912760565
235	1.0658936364559017	0.28161808362937796	1.8512889475286713	0.10644163056884631	2.468385263371562	0.43541436205503115
236	1.0613961949518684	0.2883307991424429	1.8434776017585084	0.0893807322064731	2.4579701356780115	0.443257696388528
237	1.0569365470739194	0.2871193251964663	1.8357318975494388	0.103175013805369	2.4476425300659184	0.4329006596829664
238	1.0525142184250746	0.28591798910777816	1.8280510109488137	0.10274331918693658	2.437401347931752	0.431089359851657
239	1.04812874251497	0.2847266641531624	1.820434131736527	0.09618288986196034	2.4272455089820357	0.4292931541856083
240	1.043779660595821	0.28354522571269286	1.8128804631401099	0.09578379073390246	2.41717395085348	0.4275118547906474
241	1.0394665215024497	0.2844855743059335	1.805389221556886	0.09538798994574581	2.4071856287425146	0.4257452768782892
242	1.0351888814962666	0.28331485177792565	1.7979596362829895	0.11112522751586848	2.3972795150439863	0.4242731946509271
243	1.0309463041130853	0.2821537253362128	1.790590949249043	0.10852066359085104	2.387454598998724	0.4225343700826856
244	1.080777221068068	0.2810020774776977	1.783282414762312	0.10807772210680677	2.3777098863497494	0.42080974000071536
245	1.076383817730393	0.2798597926099022	1.7760332992551484	0.12460043518849709	2.3680443990068647	0.41909913130152554
246	1.0720259885088124	0.2677920060987439	1.7688428810395402	0.1240959799853048	2.412058474144828	0.4115798036027094
247	1.0677033030712768	0.2864948598562122	1.7617104500676068	0.12359559296923507	2.4023324319103727	0.40992020762044046
248	1.0634153379987012	0.2760786790129331	1.7546353076978571	0.11936807563894643	2.392684510497078	0.4021341342089696
249	1.0591616766467067	0.2749743642968814	1.7476167664670659	0.11889060333639073	2.38311377245509	0.4005255976721338
250	1.0549419090106638	0.2738788489012763	1.7406541498675954	0.13509848213339726	2.373619295273994	0.4158666106308003
251	1.050755631593955	0.26079068939535965	1.7337467921300256	0.1522689572560824	2.3642001710863987	0.41421634630290033
252	1.0466024472793545	0.2597598961566428	1.7268940380109348	0.15310473868804414	2.3548555063785472	0.4125791275428099
253	1.0424819652034514	0.25873721940012057	1.7200952425856948	0.15250196412628014	2.3455844217077657	0.40589915866210746
254	1.038393800634026	0.25772256363776713	1.7133497710461432	0.15190391720813787	2.3363860514265586	0.4002870050601236
255	1.0343375748502994	0.2567158348735571	1.706656998502994	0.15131054253154358	2.3272595434131738	0.40059722017517774
256	1.030312915025979	0.25571694057443817	1.7515319555441646	0.14787772272762448	2.3182040588084534	0.41648097729530054
257	1.0263194541150258	0.2547257896419792	1.7447430719955437	0.14730455325968808	2.309218771758808	0.41486670994144276
258	1.0223568307400643	0.2537422923846743	1.7891244537951125	0.14673580981080894	2.3003028691651446	0.4135177467285269
259	1.0184246890833717	0.252766360490887	1.7822432058959004	0.1489826880310583	2.291455550437586	0.41192729385649407
260	1.0145226787803703	0.2517979070024161	1.775414687865648	0.14701830355759676	2.282676027255833	0.4116012406978949
261	1.0106504548155597	0.2508368462886665	1.7686382959272295	0.14784541560334022	2.3244960460757875	0.4060249681602969
262	1.0068076774208237	0.2498830940214092	1.7619134354864414	0.14728326573412603	2.3659980419389357	0.40448114698858467
263	1.0029940119760479	0.24445085618739945	1.755239520958084	0.1467253745760422	2.3570359281437128	0.41958249833669964
264	0.9992091289119873	0.24352840012631485	1.7486159755959778	0.14617169391726473	2.34814145294317	0.41799916815429694
265	0.9954527036153258	0.26148403368909395	1.74204223132682	0.1456221762709592	2.3393138534960154	0.41642774271010785
266	0.9917244163358675	0.2605046927389476	1.735517728587768	0.1450767748617047	2.3305523783892887	0.41486808824302873
267	0.9880239520958084	0.27840544462214206	1.7290419161676647	0.1272979814317153	2.32185628742515	0.4133200729883906
268	0.9843510006010283	0.2777195935359728	1.7226142510517997	0.1268247547349431	2.3132248514124165	0.40871315643987277
269	0.980705256154358	0.27669100244880257	1.7162341982701264	0.12635503342111007	2.353692614770459	0.40719940400861404
270	0.9770864175707626	0.2756700024397664	1.7099012307488346	0.1258887786852388	2.3938617230483685	0.4056968231820141
271	0.9734941880943994	0.27465650978373785	1.703614829165199	0.12542595229301357	2.3850607608312786	0.4056095982424731
272	0.9699282753174969	0.2736504419823322	1.6973744818056196	0.1249665165703286	2.3763242745278674	0.401789202753235
273	0.9663883911010096	0.2726517177415208	1.6911796844267668	0.12451043439306461	2.3676515581974735	0.3858298843781995
274	1.0110179640718564	0.27166025694973345	1.6850299401197606	0.1381984536036346	2.359041916167665	0.38442686661682424
275	1.0073548555063785	0.26203698800109415	1.6789247591772976	0.1403460104640404	2.3504946628482166	0.3830340156508213
276	1.0037181953781966	0.26248722463897933	1.6728636589636612	0.1398393461663363	2.3420091225491255	0.3811720608282954
277	1.0001076982725199	0.2615430259891989	1.666846163787533	0.13933632693552217	2.333584629302546	0.3656842139923354
278	0.996523082866525	0.2546620976499664	1.6608718047775417	0.1388369135773303	2.3252205266885584	0.3803389772277826
279	0.9929640718562874	0.2537525901583594	1.6549401197604792	0.1434194833772282	2.316916167664671	0.3789806237376834
280	0.9894303918852686	0.252849556029682	1.6490506531421143	0.14290909375666866	2.30867091439896	0.3776319382439549
281	0.985921773474328	0.25195292639837097	1.6432029557905465	0.12456886077166161	2.300484138106765	0.37629281789557223
282	0.9824379509532172	0.2510626333722283	1.6373965849220287	0.12412868811875823	2.2923552188908403	0.3749631612952344
283	0.9789786623935228	0.25017861001528385	1.6316311039892046	0.1236916152732696	2.2842835455848864	0.37364286847377237
284	0.9755436495430192	0.24930079033101973	1.6259060825716987	0.12325760960564407	2.276268515600378	0.37233184086509247
285	0.9721326577614002	0.24842910924594622	1.6202210962690005	0.10797064310123494	2.2683095347766007	0.3710299812816481
286	0.9687454359573536	0.24756350259352136	1.6145757265955893	0.10759443876987178	2.260406017233825	0.3671960146788351
287	0.965381736526946	0.2467039070984049	1.6089695608782435	0.09376191071651399	2.252557385229541	0.36430036430362134
288	0.962041315293289	0.24585026036104024	1.6492136833599238	0.09343747503929425	2.244763069017674	0.36234543872112007
289	0.9587239314474499	0.24500250084255387	1.6435267396241997	0.0931152768495036	2.2370225067107166	0.37602540973317783
290	0.9554293474905858	0.2397115793789608	1.637878881412433	0.09715422768994479	2.2293351441447005	0.3747332261945759
291	0.9521573291772618	0.25584442007252295	1.6776105323599375	0.09682150773210252	2.2217004347469445	0.373449893228156
292	0.9489076454599333	0.2549712309255177	1.671884899143692	0.08380769039480492	2.2141178394065113	0.3721753202137256
293	0.9456800684345594	0.254103981840737	1.6661982158132713	0.09272735444100477	2.2065868263473054	0.370690656661082
294	0.9424743732873236	0.25324261241076845	1.6605500862681417	0.09241302442595055	2.1991068710037553	0.36943407816392576
295	0.9392903382424341	0.25238706304451586	1.6549401197604792	0.09210081826234932	2.191677455899013	0.36818599006202074
296	0.936127744510978	0.25153727495345685	1.6493679308050566	0.10320440086319957	2.228875582168995	0.3669463065937984
297	0.9774142989189407	0.25069319013817687	1.6438331390909457	0.10285807737037009	2.2213961339066834	0.3657149431488528
298	0.974145354775399	0.24985475137517288	1.6383353693949891	0.10251407042264309	2.2582460497066066	0.37884069409532484
299	0.9708982035928144	0.2505812280375635	1.632874251497006	0.09668779039073233	2.2507185628742516	0.37799031996774046
300	0.9676726281655956	0.2415580107142767	1.6274494200966836	0.09636656849574649	2.243241092565699	0.39104725497399195
301	0.9644684141650474	0.2336277887645836	1.6220605147321252	0.09361549754229777	2.2358131419280642	0.3897523965138131
302	0.9612853500918955	0.2328567399567797	1.616707179700006	0.09412145521688814	2.228434220667576	0.37547021119201746
303	0.958123227229751	0.23209076383850077	1.6113890639773085	0.09381184516683254	2.2211038449416955	0.3742351118130963
304	0.9549818395994896	0.23132981051444007	1.6495140865809366	0.09269468936975057	2.213821537253362	0.37300811144649604
305	0.9518609839145239	0.23057383074151713	1.6441235176705413	0.09239176554828078	2.2065868263473054	0.3725938700097992
306	0.9487604595369522	0.2298227759182548	1.6387680664729174	0.09209081517190208	2.199399247108389	0.3713802091954351
307	0.9456800684345594	0.23132407471871821	1.6334473909324208	0.09179181901874653	2.192258340461933	0.37017442929544975
308	0.9426196151386548	0.2305754531176868	1.6281611534213127	0.09149475811577318	2.185163653275972	0.36897645379611177
309	0.9395789067027235	0.22983166133343613	1.6229090206683405	0.0911996137347546	2.1781147382654047	0.36778620717096305
310	0.9365577526618788	0.22299952394285494	1.6176906636886998	0.09326796500713724	2.171111153897992	0.36660361486494714
311	0.9335559649930908	0.22228478187893552	1.6549401197604792	0.09296902922185801	2.1641524643021652	0.36542860327884147
312	0.9305733580761799	0.22478135252894782	1.6496527711350462	0.09267200356939201	2.157238239176599	0.36386794140979223
313	0.9276097486555551	0.22406548834891937	1.6865631793737368	0.09237686980006274	2.150368053701514	0.36270912630976093
314	0.9246649558026803	0.22335416933828783	1.723239235814086	0.09208360989593549	2.1855717137154262	0.36194833086666206
315	0.9217388008792542	0.22264735234671096	1.7177859470931556	0.10398616096144084	2.1786553475327826	0.3590471823430965
316	0.9188311075010861	0.22194499476833016	1.712367063979297	0.10365812890793474	2.17178261772984	0.37130985409202394
317	0.9159417015026551	0.2212470545332097	1.7069822618913117	0.10333215994910472	2.1649531126426393	0.37014221304142003
318	0.9130704109023332	0.2205534900989363	1.7016312203179846	0.10300823468280661	2.158166425769151	0.3689818926243622
319	0.9102170658682635	0.21986426044237703	1.696313622754491	0.10661205944906155	2.1514221556886226	0.36782882420991114
320	0.9073814986848733	0.22740710572030876	1.691029156639991	0.10627993465327013	2.144719905982428	0.36556783473367666
321	0.9045635437200134	0.22126650625268696	1.6857775132963886	0.11802662963043328	2.138059285156395	0.3644325308991
322	0.9017630373927069	0.22058147062961367	1.6805583878682264	0.11766122210835761	2.1314399065645797	0.3642279914733319
323	0.8989798181414947	0.2199006636214975	1.6753714792636947	0.11729807018827013	2.124861388334442	0.3631038310058216
324	0.8962137263933672	0.21922404619496988	1.6702164900967296	0.12193908034501605	2.1183233532934134	0.36216991922206637
325	0.8934646045332647	0.21855157979559875	1.6650931266301752	0.12842650723030535	2.1118254288968075	0.36105896854960595
326	0.8907322968741417	0.21788322634056634	1.6600010987199911	0.12803376561798036	2.105367247157062	0.3599548126824819
327	0.8880166496275742	0.21721894821147927	1.6549401197604792	0.12866051388592045	2.0989484445742663	0.3579481977677899
328	0.8853175108749067	0.21079894208579908	1.649909906630508	0.12826944849417002	2.0925686620679613	0.34467202428669336
329	0.8826347305389222	0.21016015741281185	1.6449101796407186	0.1278807531957028	2.0862275449101797	0.3436275636070367
330	0.8799681603560251	0.20952523246594532	1.639940662481683	0.12026201961967002	2.1199232954031513	0.34221561188671346
331	0.8773176538489287	0.20551722303433553	1.6748791573479547	0.11989978462081559	2.113537984272419	0.34118484197139193
332	0.8746830662998327	0.19958518839799763	1.6698494902087715	0.11953972520753983	2.1469493445541348	0.34016026286637274
333	0.8720642547240848	0.1989876279536923	1.664849940836889	0.119181821838655	2.140521352504572	0.3391418189655752
334	0.8694610778443114	0.2126800448160155	1.659880239520958	0.11882605520630082	2.134131736526946	0.33812945532687205
335	0.8668733960650128	0.21524466871518447	1.654940119760479	0.11847240623247256	2.127780153977759	0.3501358370413279
336	0.903587483786137	0.21460596049941247	1.6500293182181631	0.12070586363323796	2.160752678619023	0.3490968582963982
337	0.9009141480352904	0.21397103162219525	1.645147574673139	0.12034874569349462	2.1543599192148246	0.34824030694429453
338	0.8982565841767792	0.21333984863805897	1.6402946319749883	0.11999373464425128	2.148004875205342	0.34721304940168596
339	0.8956146530468475	0.21271237849500588	1.635470235998591	0.1196408118952976	2.141687213807679	0.3461918345505046
340	0.8929882171141588	0.2063242326731984	1.6306741355997683	0.12029664324322045	2.1354066061425536	0.3458746415078492
341	0.8903771404559302	0.20572094544315983	1.6259060825716987	0.11994489867233396	2.129162727177224	0.34486331214671506
342	0.8877812887344844	0.19892629168338016	1.621165831602102	0.11959520509019889	2.122955255669419	0.345241619263074
343	0.8852005291742097	0.19834801757964945	1.6164531402311655	0.11924754461028543	2.1167838741122407	0.35641519832988705
344	0.9210101536058318	0.19777309578956354	1.6117677688102057	0.11890189955344399	2.1106482686800314	0.3538871572221692
345	0.9566127859887162	0.20102529757600873	1.6071094804610433	0.1185582524449081	2.1045481291751758	0.35286436197008203
346	0.9538559768071925	0.20044597395187033	1.6024780410360835	0.1182165860113493	2.0984831489758236	0.35184746179149384
347	0.9891596118108611	0.21304976254387775	1.5978732190790832	0.11787688317798332	2.092453024984514	0.35083640586680565
348	0.9863253435821766	0.22962785921371287	1.593294785786593	0.11753912706572553	2.0864574575776813	0.34983114395887777
349	0.9835072711719418	0.22897177961595933	1.58874251497006	0.11720330098839485	2.080496150556031	0.3478457602041831
350	0.9807052561543579	0.2414043707456881	1.5842161830185781	0.11686938844996633	2.074568811095757	0.34685474664234783
351	0.9779191616766467	0.24881024828718462	1.5797155688622755	0.11653737314186992	2.068675149700599	0.3458693638393866
352	0.9751488524367694	0.2481054033911869	1.5752404539363198	0.11620723894033483	2.0628148801547046	0.34488956394182463
353	0.9723941946615244	0.247404540669743	1.5707906221455394	0.12381529207643281	2.0569877194763015	0.3555930176308321
354	0.9696550560850131	0.26010020920417454	1.5663658598296366	0.12346651660579507	2.0511933878721433	0.3673832166270824
355	0.9669313059274709	0.26254955726927326	1.5619659557289913	0.11181665307334487	2.082621274305322	0.36635124129947816
356	0.9642228148744528	0.25629268704910224	1.5575907009510392	0.11150344115997421	2.076787601268052	0.3653250473462585
357	0.9615294550563677	0.2555767856886299	1.590221791054762	0.11119197903382905	2.070986518582946	0.36355297713016166
358	0.9588511000283556	0.2501247909644216	1.5857922038930496	0.11282770314633449	2.0652177539072274	0.3625402947426124
359	0.9561876247504989	0.24942999987840928	1.581387225548902	0.10244732694894912	2.0594810379241517	0.3499757698895778
360	0.9535389055683646	0.24873905805049124	1.5770066515169108	0.10216353933967219	2.053776104301093	0.3486978621643063
361	0.9509048201938665	0.24805193358073857	1.5726502795513946	0.10188131961773939	2.048102689648328	0.3477346084014215
362	0.984757757212847	0.256451283765606	1.5683179096352748	0.101600654825404	2.0789330430048993	0.3467766618218033
363	0.9820523787589657	0.24946208297068664	1.5640093439494638	0.10935914421459007	2.0732216884911496	0.3574123181660336
364	1.0156344844557461	0.24877862520912317	1.5597243868427528	0.10905953012085143	2.0675416290706257	0.35643310633544173
365	1.0128595268479434	0.24809890218942604	1.555462844802199	0.098668301861967	2.0618926082261706	0.35545924538917
366	1.0100996916249245	0.24742288338237042	1.5512245264239912	0.098399450903215	2.0923493612230577	0.3544906915870197
367	1.0073548555063785	0.24612026798628556	1.5470092423847956	0.09813206109097806	2.086663629263213	0.35294112032934555
368	1.0046248965483666	0.25813270895714613	1.542816805413563	0.09786612054601594	2.0810087142787594	0.35198464032845295
369	1.001909694125263	0.2574350529869917	1.5386470302637967	0.09760161751751324	2.0753843664023304	0.3510333304897274
370	0.9992091289119874	0.25989631363228843	1.5344997336862665	0.09733854038134747	2.069790338460545	0.35008714900592763
371	0.996523082866525	0.2591976676279006	1.5303747344021634	0.09707687763838686	2.064226385937802	0.3605683921031706
372	0.9938514392127274	0.2585027677146891	1.5262718530766886	0.09681661791281476	2.0586922669406498	0.35960172081066893
373	0.9911940824233885	0.26167125333764296	1.5221909122930608	0.0878599648765115	2.0531877421627334	0.3586402188833676
374	0.9885508982035929	0.2609734633287426	1.5181317365269462	0.08762567163684078	2.0477125748502996	0.3576838449663453
375	0.9859217734743279	0.2602793849688257	1.5140941521212892	0.08739262463780663	2.042266530768251	0.357288216671658
376	0.9833065963563589	0.2595889887222241	1.545196079988564	0.08716081396237478	2.0368493781667434	0.36765137817152876
377	1.0157304438741563	0.2589022453658161	1.5411082596711339	0.08693022979845319	2.066486075468111	0.3662770623625059
378	1.0130504163177603	0.25821912598490365	1.5370420109648777	0.079658978556687	2.061033605611995	0.3653106321188053
379	1.0452253387960921	0.25753960196915393	1.5329971635676016	0.08066238699044813	2.0904506775921843	0.36434928835007163
380	1.0424819652034514	0.2509666924954945	1.528973548965062	0.08680397048082651	2.0849639304069028	0.35273635333344505
381	1.0744113866507823	0.25030971162508747	1.5249710004075618	0.0865767349560075	2.0795059096466755	0.3518129597383313
382	1.0716061349885087	0.24965616146418645	1.5209893528869154	0.09428876888114858	2.0740763903003394	0.35089438804188655
383	1.068815494011976	0.2490060152103735	1.5170284431137724	0.09404322521218735	2.068675149700599	0.34998060057302754
384	1.0660393498716851	0.24835924633969725	1.513088109495295	0.093798957094753	2.063301967493584	0.3602745555648202
385	1.0632775898979243	0.24771582860306587	1.509168192113183	0.09355595461523292	2.057956625608886	0.3597338530148312
386	1.0605301025855267	0.2409362489354814	1.5052685327020379	0.09676232608912143	2.0526389082300516	0.3588043081749996
387	1.0577967775788628	0.24031527922173015	1.5013889746280635	0.0925719587177601	2.047348601765541	0.3578795548034145
388	1.0550775056570665	0.23969750215432212	1.4975293628680941	0.09233398453082506	2.0420854948201286	0.35695955594787887
389	1.0523721787194842	0.2390828931744392	1.493689543988945	0.09209723072433575	2.070796867802856	0.3560442750351919
390	1.0496806897713524	0.23847142797450463	1.489869366127081	0.09186168793475948	2.0655007121307256	0.355133675866304
391	1.0470029329096908	0.2441112466094302	1.4860686789685933	0.09162734689410956	2.0602315776610043	0.353195738706702
392	1.0443388033094116	0.2434900983992282	1.5159756822233397	0.09188956356610666	2.0549892581249716	0.35229702181431866
393	1.0416881972096417	0.24287210322562602	1.5121280282075442	0.09165634132355308	2.0497735493480045	0.3514028669366173
394	1.03905101190025	0.2375745914911601	1.508299855984234	0.10077652783319178	2.044584249223073	0.3500000426063376
395	1.0698602794411178	0.23697465565406114	1.504491017964072	0.10052204165179493	2.039421157684631	0.3387157622787362
396	1.0671654172762786	0.23637774216374868	1.500701368044767	0.10026883751665183	2.0342840766829062	0.3378625739606536
397	1.0644840971323686	0.23578382823871413	1.4969307615923932	0.10001690576409744	2.0291728101585775	0.33701367302105406
398	1.0618162171896808	0.23519289132583515	1.4931790554229887	0.09976623682734533	2.024087164017829	0.33669265530963255
399	1.0591616766467067	0.23460490909752058	1.4894461077844312	0.10340396427203363	2.0190269461077843	0.33558986578218536
400	1.056520375707438	0.23401985944889833	1.4857317783385846	0.10014328016365062	2.013991966192304	0.33475298332387554
401	1.0538922155688624	0.23343772049504535	1.4820359281437125	0.10903137660461996	2.0089820359281436	0.3339202644598858
402	1.0512770984086417	0.24051912771807743	1.4783584196371524	0.11304284432879895	2.003996968841473	0.33309167819571733
403	1.0486749273729767	0.23992378334253772	1.4746991166182486	0.12191550764996542	1.999036580304737	0.33226719384374775
404	1.0460856065646484	0.2393313789392228	1.471057884231537	0.12161448170515066	1.9941006875138612	0.3314467810194423
405	1.043509041031238	0.2387418927842001	1.4674345889501785	0.126128152586809	1.9891891094657974	0.3306304096376209
406	1.04094513675352	0.23815530336703988	1.4638290985596376	0.1258182554060061	1.9843016669363975	0.32981804990878155
407	1.038393800634026	0.2491671850241893	1.460241282141599	0.12550987732903052	1.979438182458612	0.32900967233547573
408	1.0358549404857766	0.2427569204058836	1.4566710100581235	0.12520300721331157	1.9745984803010117	0.32820524770873866
409	1.0333284650211771	0.24216483035611305	1.4531181539360303	0.12489763402498646	1.9697823864466188	0.327404747104571
410	1.030814283841077	0.25331749807658965	1.4495825866515144	0.12459374683757778	1.964989728572053	0.32622666445784804
411	1.028312307423987	0.2527026497802873	1.4460641823149818	0.12429133483069042	1.9602203360269752	0.3254348521654748
412	1.0258224471154542	0.24864294070835571	1.4425628162561077	0.12062958853385747	1.9554740398138348	0.3246468743151951
413	1.023344615117591	0.24804235389505055	1.4390783650091123	0.1203382127161429	1.9507506725679078	0.323862703121197
414	1.0208787244787534	0.24957431385157872	1.4356107062982468	0.12004824111923641	1.9460500685376234	0.3230823110654833
415	1.0184246890833717	0.2604273928952879	1.4321597190234916	0.11975966361654604	1.9413720635651774	0.32230567089465284
416	1.0159824236419248	0.2598028667732368	1.4287252832464568	0.12794674120426044	1.9367164950674192	0.321532755616728
417	1.0135518436810589	0.2591813288144492	1.4253072801764892	0.12764064852195356	1.9320832020170187	0.3207635384980277
418	1.0111328655338487	0.2585627576239612	1.4219055921569748	0.13195671296758024	1.927472024923899	0.31049662007741347
419	1.0087254063301967	0.25794713201057085	1.4185201026518393	0.13164253031765744	1.9228828058169376	0.3097573424105624
420	1.0063293839873697	0.2573344309844174	1.4151506962322387	0.13132984022189098	1.9183153882259236	0.30902157675163
421	1.0039447172006697	0.2567246337545965	1.4117972585634417	0.12134604253612434	1.9137696171637766	0.3082892981337351
422	1.001571325434238	0.25611771972680786	1.408459676391897	0.12105917245920673	1.909245339109016	0.3075604818260904
423	0.9992091289119874	0.2668620372223406	1.4051378375324823	0.12645276757694324	1.904742401988476	0.306580784925871
424	0.9968580486086649	0.2776533764331246	1.401831630855935	0.14014854568462476	1.9002606551602674	0.3058594183731042
425	0.994518006241039	0.27700160794384504	1.398540946276461	0.13981955848818198	1.8957999493969806	0.30514143851776837
426	0.9921889242592099	0.27635289223437465	1.4262715786226143	0.13949211221537594	1.8913601368691189	0.304426821565736
427	0.9898707258380436	0.27066335749452514	1.4229391683921877	0.13916619606534	1.9178745313112096	0.30371554394525535
428	0.9875633348687242	0.2700324405772885	1.419622293873791	0.13884179933791502	1.913403961308153	0.3030075823043575
429	0.9852666759504247	0.2694044581573412	1.4163208466787354	0.13851891143247794	1.9089541846539477	0.3023029135083007
430	0.9829806743820942	0.2687793898089483	1.4130347194242605	0.13543881070798305	1.9045250566153076	0.30160151463705176
431	0.980705256154358	0.2681572152955017	1.4097638057218895	0.13344665468285036	1.9001164337990686	0.3017760905419892
432	1.0090166088147032	0.26934891826250795	1.40650800016595	0.13257550793757197	1.8957281741367151	0.30107914806960573
433	1.006691685752918	0.27107290609651197	1.4032671983222493	0.1322700344169785	1.8913601368691186	0.30966025488489074
434	1.0348131323559777	0.26714137164189755	1.400041296716911	0.12970028684461923	1.8870121825314887	0.308948392229983
435	1.0324397077404823	0.26652866207391157	1.3968301928253584	0.13525602380066123	1.8826841729385266	0.30823979500009774
436	1.0300771454802067	0.2659187566687081	1.3936337850614562	0.14158496946303162	1.8783759711697887	0.3075344407781294
437	1.0579525879747356	0.2653116362196929	1.3904519727667952	0.14126171610809318	1.8740874415552458	0.3068323073516954
438	1.0555426731957496	0.26470728169527435	1.3872846562001282	0.14093993543358727	1.8698184496610422	0.3061333727108031
439	1.0531437125748502	0.26683411106326155	1.384131736526946	0.14061961739851087	1.8655688622754492	0.3054376150455512
440	1.080777221068068	0.2662290450517803	1.380993115809198	0.14030075205293607	1.861338547395006	0.3043899009362224
441	1.0783320237353349	0.2656267168955545	1.3778686969951501	0.13998332953697917	1.8571273742108545	0.30452731433065783
442	1.075897865668212	0.2682429236776611	1.374758383909382	0.13966734007978507	1.852935213095254	0.30336918875856106
443	1.0734746722770674	0.271334157740702	1.4014808221395048	0.13935277399852433	1.8487619355882827	0.3026859248199157
444	1.071062369642737	0.2707244180603859	1.3983314270335734	0.13903962169740405	1.8446074143847138	0.30200573173043277
445	1.0686608845090089	0.27011741263872585	1.3951961547756506	0.13872787366669237	1.840471523321071	0.3013285888341763
446	1.066270144275208	0.26951312312499265	1.4216935257002774	0.13841752048175576	1.8363541373628585	0.2911677087530154
447	1.0638900769888793	0.2689115313323029	1.418520102651839	0.1381085528021089	1.8322551325919587	0.28123052937555365
448	1.0910072949868637	0.2683126192357944	1.4153608151180934	0.12839410873717452	1.828174386194204	0.28035618761985437
449	1.0885828343313373	0.2718234754116234	1.4122155688622755	0.12810878849553634	1.8535329341317366	0.27973317386958796
450	1.0861691251643055	0.2712207626058327	1.4090842704834234	0.1278247335321316	1.8494231050094934	0.27935981631984047
451	1.0837660961263313	0.27062071667086407	1.4059668274071324	0.12700264366585984	1.8453314609718614	0.2879468270190218
452	1.0813736764880835	0.2700233199453213	1.4028631478764324	0.12672228462906987	1.8412578815878176	0.2873111828092668
453	1.0789917961433961	0.26942855492341533	1.428935081379092	0.12698007670262415	1.8372022474874041	0.286084432337443
454	1.0766203856024217	0.268836404253254	1.4257945647167205	0.12670099961097006	1.833164440350069	0.2854556753432949
455	1.0742593759848724	0.27273456296903276	1.4226678222502365	0.12642314654164769	1.8291443428931613	0.2848296760552614
456	1.0719086990133517	0.2721377696146146	1.4195547635582226	0.12372814117187717	1.825141838860572	0.2842064163702388
457	1.0695682870067724	0.27154358234471376	1.416455299008969	0.12209678219066414	1.8211568130115314	0.28358587834322957
458	1.0672380728738602	0.2709519841260979	1.4133693397518687	0.12291857249980251	1.8171891511095457	0.28285041040619124
459	1.0649179901067432	0.27036295807364985	1.41029679770893	0.12265135821175956	1.8132387399114815	0.2822355182096561
460	1.0626079727746243	0.2787975704056024	1.4072375855663941	0.1223853032047925	1.8093054671567925	0.29061720681703807
461	1.0603079555175363	0.27819411246100156	1.404191616766467	0.11172544415777595	1.805389221556886	0.28998816524384113
462	1.0580178735401766	0.27759326124618294	1.4011588054991528	0.11148413650300759	1.8014898927846252	0.2893618409128609
463	1.0557376626058228	0.2769949999072903	1.398139066694198	0.11124386896744076	1.7976073714639687	0.28896370494003365
464	1.0534672590303265	0.2763993117354467	1.395132316013135	0.11100463484062913	1.7937415491597453	0.2883422776175819
465	1.0512065996761841	0.2758061801651989	1.392138469841433	0.11076642746972638	1.7898923183675566	0.2966738558573033
466	1.0489556219466847	0.2703837684580054	1.3891574452807447	0.11052924025887044	1.7860595725038146	0.29603857993469657
467	1.046714263780132	0.26980602536300974	1.386189160141256	0.11029306666857372	1.7822432058959006	0.2954060188664602
468	1.0444824636441403	0.2692307459912336	1.3832335329341319	0.11005790021512259	1.7784431137724552	0.2952083786205271
469	1.0422601605300037	0.26865791461678407	1.380290482864059	0.11182850527829874	1.7746591922537902	0.29458027568729195
470	1.068156680270033	0.26808751564732175	1.3773599298218848	0.11159107745392866	1.7708913383424234	0.29395483985780724
471	1.0658936364559017	0.2631307531962246	1.374441794377347	0.11135465567966187	1.795189282452045	0.2933320541801424
472	1.0636401615373903	0.262574451392427	1.3715359977718982	0.1111192335746309	1.7913939562734995	0.30146724028242183
473	1.0613961949518684	0.2710361094493124	1.36864246191162	0.11393852441500438	1.7876146441294627	0.3008312334463829
474	1.0591616766467065	0.26711273818465187	1.3657611093602269	0.11369865383728862	1.7838512448786636	0.30019790453386413
475	1.0569365470739194	0.2665515769699782	1.3628918633321592	0.11345979111914303	1.780103658229759	0.29956723666719637
476	1.0547207471848756	0.2659927686325149	1.3600346476857605	0.11322192992182824	1.776371784732422	0.2989392131102422
477	1.0525142184250746	0.2654362984052503	1.3571893869165434	0.11298506395964873	1.8003532683586803	0.29831381726691525
478	1.0503169027289887	0.26488215164448764	1.354356006150538	0.11274918699939888	1.796594702036428	0.29769103267971914
479	1.04812874251497	0.2643303138285617	1.3515344311377244	0.11251429285981686	1.7928517964071855	0.2973779989018683
480	1.0734746722770674	0.2637807705565689	1.3487245882455463	0.11228037541104387	1.7891244537951125	0.29675974942390176
481	1.071247546400974	0.2682306205817797	1.3459264044525059	0.11204742857409145	1.7854125773349567	0.2961440652964663
482	1.0690296425781978	0.2676752776820245	1.3431398073418381	0.11181544632031488	1.7817160709636628	0.2954292162717034
483	1.066820903647251	0.26712222958764004	1.340364725095264	0.11158442267089277	1.7780348394120848	0.29481882532899334
484	1.0646212729180813	0.26296897945512454	1.3376010864868202	0.1163291232523904	1.801666769553676	0.29421095146233556
485	1.062430694167221	0.26242789102003167	1.3620906335477194	0.11608976291648015	1.7979596362829895	0.30207718770277675
486	1.0602491116329968	0.26188902471403575	1.3592937328628165	0.11585138557989606	1.7942677273789178	0.3015549567151594
487	1.058076470010798	0.261352366876507	1.3565082948856386	0.11561398519960937	1.790590949249043	0.30093701623008723
488	1.0559127144484037	0.2608179039585591	1.3537342492928253	0.11537755578202323	1.814003894052386	0.3003216031089623
489	1.0537577905413662	0.27266876225659314	1.350971526335085	0.1053411330630459	1.8103018452890138	0.30019547936614116
490	1.0516116443284511	0.27582882208837606	1.3482200568313476	0.1051265890038544	1.8066148761540057	0.300746768436374
491	1.0494742222871332	0.27526819440120465	1.3454797721629912	0.10491291707498478	1.8029428946984083	0.30013549451678784
492	1.0473454713291468	0.2747098410657052	1.342750604268137	0.104700111969356	1.7992858097193036	0.2995267004102629
493	1.045225338796092	0.2741537482700256	1.3400324856360153	0.10448816842285928	1.822444180464981	0.2991125410359475
494	1.0431137724550898	0.27764884031878184	1.3373253493013972	0.10427708121392423	1.8187624750499003	0.2893571572158087
495	1.041010720494495	0.2716880099203094	1.3346291288390961	0.10406684516308974	1.8150956152211706	0.2887737758504542
496	1.038916131519657	0.2711413539647353	1.3319437583585345	0.10970560243724507	1.811443511367607	0.2881927420962279
497	1.0368299545487338	0.27059689341460524	1.3558545559483441	0.10948531006287304	1.8078060745977922	0.29537306202692615
498	1.0347521390085561	0.27005461507108913	1.3796695186780747	0.10926590062386933	1.8041832167328669	0.2947811320429042
499	1.032682634730539	0.269514505840947	1.3769101796407186	0.10904736882262156	1.8005748502994012	0.2941915697788184
500	1.0306213919466456	0.268976552735476	1.3741618559288609	0.1103590074519284	1.7969808885223566	0.29445938284727874
501	1.0285683612853973	0.26844074286946895	1.371424481713863	0.1101391687916655	1.7934012453181285	0.2941566998052979
502	1.0265234937679313	0.2762588820502771	1.368697991690575	0.10992020424138389	1.789835835287675	0.29357189523312044
503	1.024486740804106	0.2763107734510569	1.3659823210721413	0.11341348323216555	1.7862845737097235	0.2931777683963453
504	1.0224580541886525	0.2757636234046193	1.3894942787691944	0.11318890207725034	1.7827473765340607	0.30011163682924535
505	1.0204373860973706	0.2752186360065864	1.3867482426451445	0.11296520859488428	1.7792241603749026	0.2995185308276065
506	1.0184246890833717	0.27467579846022233	1.384013039010736	0.1127423975325669	1.7757148425043403	0.2901297532335487
507	1.0164199160733651	0.2690330684911771	1.381288603894573	0.11252046367915629	1.7722193408458673	0.2895586316720654
508	1.0144230203639872	0.26850451629374844	1.3785748738279826	0.11229940186446256	1.7687375739679776	0.2889897542031615
509	1.0124339556181754	0.2679780368500352	1.3758717858400846	0.11207920695884593	1.7652694610778443	0.28842310762629253
510	1.010452675861584	0.275660528671557	1.373179277452922	0.11185987387282073	1.7618149220150696	0.287858678844245
511	1.0084791354790419	0.27512212920149537	1.3704972866766467	0.1116413975566629	1.7583738772455089	0.28766860068505185
512	1.0065132892110515	0.2713650553911392	1.3678257520047623	0.10245496584951345	1.754946247855167	0.28710784317884314
513	1.0045550921503297	0.2669882521716556	1.3651646124094226	0.10225563712217978	1.7515319555441646	0.2865492676084563
514	1.0026044997383874	0.26297466338911196	1.3625138073367828	0.102057082486991	1.748130922620778	0.28673138505293133
515	1.0006614677621501	0.2624650225685904	1.3855312630552847	0.10185929744341159	1.7447430719955437	0.2936242381890549
516	0.9987259523506179	0.2619573532792895	1.382851318639317	0.10166227752572612	1.7413683271754363	0.2930562996238923
517	0.9967979099715627	0.26145164410307464	1.3801817214990868	0.1014660183027035	1.7380066122581093	0.2924905538717227
518	0.9948772974282649	0.2609478837098124	1.3775224118237515	0.10127051537726477	1.7346578519262055	0.29246149036174096
519	0.9929640718562873	0.2604460608565243	1.3748733302625518	0.10107576438615458	1.7313219714417318	0.29189906441873753
520	0.9910581907202868	0.2599461643865502	1.3722344179203971	0.09907323455065739	1.7279988966405002	0.28269927744864987
521	0.989159611810861	0.2594481832287216	1.3696056163535	0.10445150270366053	1.7500516208961387	0.2821577079516218
522	0.9872682932414331	0.2589521063965443	1.3669868675650612	0.10425178663730557	1.7467054418886891	0.2816182094660546
523	0.9853841934451708	0.26228277854541415	1.3643781140010056	0.10405283284601295	1.7433720345568406	0.2810807701350125
524	0.9835072711719418	0.2586549760945521	1.3617792985457655	0.10385463697392532	1.7400513259195893	0.2812698348614468
525	0.9816374854853032	0.2581632365962736	1.359190364518112	0.1036571946983095	1.736743243550921	0.2807351013350943
526	0.9797747957595246	0.25491531208452256	1.356611255667034	0.1034605017292425	1.7334477155745436	0.28020239715798784
527	0.9779191616766467	0.2544325179328473	1.3540419161676647	0.10326455380930072	1.7301646706586826	0.2711796080592566
528	0.9760705432235717	0.25796490755160456	1.351482290617253	0.10306934671325291	1.7268940380109346	0.2712218167292714
529	0.9742289006891877	0.26180423285084076	1.3489323240311828	0.10287487624775625	1.723635747373178	0.2716305495999074
530	0.9723941946615244	0.2613111928643043	1.3463919618390339	0.1026811382510561	1.720389729016543	0.2711190043087589
531	0.9705663860249426	0.2583386766124004	1.3438611498806898	0.10248812859268949	1.717155913736437	0.2777473595333798
532	0.9687454359573536	0.26240805348414065	1.3413398344024896	0.102295843173191	1.7139342328476257	0.2689111860837295
533	0.9669313059274708	0.26191665263491937	1.3388279620534211	0.10818436154863115	1.7107246181793714	0.2681326461709503
534	0.9651239576920925	0.2631083092682473	1.3610722480273099	0.10798214778872713	1.707527002070625	0.26763146365474294
535	0.9633233532934132	0.262617435556926	1.3585329341317365	0.10778068855777798	1.7043413173652695	0.26713215122255124
536	0.9615294550563678	0.2738326101438122	1.3560030776435956	0.10757997964053824	1.7011674974074198	0.26663469842697857
537	0.9597422255860026	0.2733236275970764	1.3534826258264139	0.10738001685310226	1.698005476036774	0.26713842595946335
538	0.9579616277648784	0.2728165336683249	1.3755346449957229	0.10718079604261413	1.6948551875840157	0.26664280735842544
539	0.956187624750499	0.27319287186386415	1.3729873586161012	0.10698231308697972	1.6917165668662675	0.2661490243818358
540	0.9544201799727716	0.27756392618622466	1.370449489191672	0.10678456389458228	1.688589549182596	0.27268789428186074
541	0.9526592571314936	0.2759296195141997	1.3679209845990676	0.10658754440400187	1.6854740703095654	0.27218478008576874
542	0.9509048201938664	0.28708910851271546	1.365401793098885	0.10639125058373669	1.7067522413736063	0.27168351898063836
543	0.9491568333920394	0.28656137118089064	1.3628918633321592	0.10484853283351872	1.703614829165199	0.27118410074721805
544	0.9474152612206779	0.28354897822282726	1.3603911443168708	0.10465615020446642	1.724781629401747	0.2706865152412599
545	0.9456800684345595	0.2830296577498918	1.3578995854444957	0.10446447227368896	1.721622688688557	0.2773214745463026
546	0.9439512200461966	0.2825122360721041	1.35541713647659	0.10427349517629651	1.7184752980328193	0.28408382848835995
547	0.9422286813234844	0.288463292553355	1.3529437475414134	0.10408321507560983	1.715339394204292	0.2844696823401542
548	0.940512417787376	0.2845244186293821	1.3504793691305912	0.10456319660650026	1.7122149144334282	0.2839515226273306
549	0.9388023952095809	0.2954471027071442	1.3480239520958084	0.10437308170357934	1.7091017964071857	0.28343524713164453
550	0.9370985796102894	0.3014936802507607	1.3455774476455438	0.106810547864947	1.705999978264886	0.2829208455942006
551	0.9354009372559229	0.30094749604740784	1.343139807341838	0.10465661062856708	1.702909398594116	0.2824083078304429
552	0.9337094346569068	0.3004032871937959	1.340710983097097	0.10446735816811757	1.6998299964266765	0.28189762372948374
553	0.9320240385654683	0.299861042993085	1.338290927170929	0.10427878892954699	1.6967617112345705	0.28138878325343775
554	0.9303447159734586	0.29932075282552995	1.3358795921670175	0.0961329569048227	1.69370448292604	0.28080072556898694
555	0.9524835221643045	0.29878240614778623	1.3334769310300263	0.10258561485869466	1.6906582518416406	0.28029568829278373
556	0.9507734978875283	0.29824599249222467	1.3310828970425397	0.10240143960760177	1.6876229587503628	0.27979246443588457
557	0.9490696027300238	0.29229186708127547	1.3286974438220334	0.10221792448285699	1.6845985448457923	0.27929104424872353
558	0.9473718037984853	0.2959684129432089	1.3263205253178796	0.10203506594174272	1.6815849517423114	0.2787914180514986
559	0.9456800684345595	0.29543989792009606	1.3239520958083832	0.1018528604668468	1.6785821214713432	0.2785344883342701
560	0.9439943642127508	0.2927143715840267	1.3215921098978514	0.10167130456583635	1.6755899964776328	0.27899784975296105
561	0.942314658938351	0.29219352750647504	1.3192405225136914	0.10149039477123523	1.672608519615573	0.2785014122978846
562	0.9406409206453877	0.2897723708657159	1.3168972889035429	0.10131012764020285	1.6696376341455632	0.27800673838616546
563	0.9389731175945981	0.28925859006630855	1.3145623646324374	0.10113049975431594	1.6666772837304116	0.2775138186372538
564	0.9373112182714218	0.2887466279599965	1.3122357055799905	0.09941686777829202	1.6637274124317738	0.2690589362194656
565	0.9356551913840163	0.2866374753897827	1.309917267937623	0.0992412196020053	1.660787964706629	0.275422943325803
566	0.9340050058612933	0.284833245321851	1.3076070082058107	0.09906619099600522	1.6578588854037954	0.2752543019320278
567	0.9323606308509741	0.2843317783406505	1.3053048831913638	0.09823028779437216	1.6549401197604792	0.27476969928778133
568	0.9307220357176684	0.2801457866968588	1.3030108500047357	0.09805765108471592	1.6520316133988615	0.27428679999202077
569	0.9290891900409706	0.27965430286054854	1.300724866057359	0.09788562011790071	1.6491333123227228	0.273805595079754
570	0.9274620636135784	0.2791645405087787	1.2984468890590097	0.09793402144189871	1.6462451629141017	0.2733260756487912
571	0.9258406264394289	0.2786764906127844	1.2961768770152005	0.10413134950343621	1.6433671119299862	0.2728482328591954
572	0.9242248487318557	0.2781901442068284	1.293914788224598	0.10578236894811828	1.640499106499044	0.2722152067490247
573	0.9226147009117653	0.27770549238765274	1.2916605812764714	0.10559807910674528	1.6376410941183837	0.27854714204197967
574	0.9210101536058317	0.28034133032273845	1.2894142150481644	0.1054144302735161	1.6347930226503513	0.2780627122297328
575	0.9194111776447106	0.2740554830165021	1.2871756487025947	0.1052314191098468	1.6319548403193613	0.2775799644654451
576	0.9178177440612709	0.27358051684143014	1.2849448416857792	0.1050490423002977	1.629126495708756	0.27709889000363325
577	0.9162298240888466	0.27752841846908466	1.2827217537243851	0.10486729655237335	1.6263079377577028	0.2766194801593363
578	0.9146473891595047	0.27704909477570105	1.2805063448233067	0.10528382100814901	1.623499115758121	0.276141726307593
579	0.9130704109023332	0.2765714239226395	1.2782985752632665	0.10510229717882462	1.6206999793516415	0.27566561988292476
580	0.911498861141744	0.2751156644738566	1.2988858771269853	0.10492139821638254	1.6179104785265956	0.2751911523788234
581	0.909932711895796	0.26900787537089044	1.2966541144515094	0.0969409360436587	1.637878881412433	0.27509479670156006
582	0.908371935374534	0.26854645534452526	1.294430007908711	0.09677465656502468	1.6350694836741613	0.27529814706578143
583	0.9068165039783447	0.27415269123340397	1.292213518169141	0.09660894653665988	1.6322697071610204	0.274826746129025
584	0.9052663902963304	0.2736840541543725	1.2900046061722708	0.09978483318827465	1.6294795025333948	0.27435695681940275
585	0.9037215671046984	0.27759113907816607	1.2878032331241953	0.10244392524900979	1.6266988207884572	0.27388877088626373
586	0.9021820073651675	0.27623569664556447	1.2856093604953638	0.10226940408163497	1.6239276132573015	0.2734221801351799
587	0.9006476842233899	0.275765908045827	1.2834229500183305	0.10209547652367298	1.6211658316021018	0.272957176427467
588	0.8991185710073909	0.2752977146535591	1.2812439636855322	0.1034963198025777	1.6184134278133038	0.27249375167971235
589	0.8975946412260225	0.2748311083575361	1.279072363747082	0.10332090231138688	1.6156703542068405	0.27203189786330606
590	0.8960758685674337	0.274366081101432	1.276908112708593	0.10314607844960792	1.6129365634213806	0.2715716070039773
591	0.8945622268975563	0.2733176746697426	1.2747511733290178	0.10297184520898353	1.6102120084156013	0.2711128711813354
592	0.8930536902586058	0.27256431689917243	1.2726015086185134	0.10279819960154853	1.6074966424654904	0.270876595923264
593	0.913838988689288	0.2721054544128102	1.2704590818363273	0.1026251386594584	1.6270791749833666	0.27042057471800607
594	0.9123031248427514	0.2716481343213601	1.2683238564887034	0.10568779894103887	1.624344588134655	0.26996608635713537
595	0.9107724149017402	0.27552476922590435	1.2661957963268096	0.11204295780558125	1.621619177751879	0.2700252972972655
596	0.9092468329672314	0.27506325369956275	1.2640748653446876	0.11185528115934075	1.6189028977221438	0.27577751938844247
597	0.90772635331344	0.27460328170340964	1.2619610277772215	0.11166823219419136	1.616195702241003	0.27531635296806034
598	0.9062109503863724	0.2741448455069098	1.2819569542051124	0.11148180776648818	1.6134975458098828	0.27371682831299693
599	0.9047005988023953	0.27254697180711385	1.3018862275449101	0.11129600475354406	1.610808383233533	0.2732606335991419
600	0.9031952733468173	0.2720934826693317	1.2997200274990786	0.1111108200534549	1.6081281696175038	0.27280595700413507
601	0.9016949489724868	0.27164150013998056	1.2975610241311397	0.11092625058492761	1.6054568603656474	0.2723527909625999
602	0.9221556886227544	0.2765421340234278	1.2954091816367266	0.11074229328710847	1.6027944111776447	0.2719011279593452
603	0.9206289407939089	0.2760842828081573	1.2932644644485862	0.11055894511941462	1.600140778046556	0.2714509605289489
604	0.919107240065324	0.2756279451506231	1.2911268372346216	0.110376203061366	1.5974959172563963	0.2710022812553473
605	0.9175905614513548	0.2751731135579653	1.2889962648959508	0.1101940641124198	1.5948597853797357	0.27055508277142765
606	0.9160788801310065	0.2747197805867001	1.2868727125649853	0.11001252529180634	1.5922323392753208	0.27010935775862466
607	0.9145721714465805	0.2742679388423141	1.2847561456035297	0.10791526297678658	1.5896135360857233	0.26966509894652163
608	0.9130704109023333	0.27820113252671463	1.2826465296008966	0.107738062216562	1.5870033332350078	0.2692222991124551
609	0.9115735741631492	0.28232063083755077	1.280543830372043	0.11269441159708253	1.6061058211445962	0.2687809510811232
610	0.9100816370532258	0.28199180258399864	1.278448013955722	0.11250996902491053	1.6034771700461596	0.26834104772419826
611	0.9085945755547727	0.28153103166474375	1.276359046612657	0.1123261292062424	1.6008571093107902	0.267902581959943
612	0.9071123658067226	0.2810717640763837	1.2742768948237293	0.11214288919122403	1.5982455968975589	0.2680230576167643
613	0.9056349841034543	0.28061399247365343	1.272201525288186	0.11196024604921881	1.5956425910394196	0.2603293176861738
614	0.9041624068935301	0.2801577095590621	1.2701329049218637	0.11177819686865097	1.5930480502409816	0.259906017982619
615	0.902694610778443	0.27970290808250514	1.268071000855432	0.11159673875685122	1.5904619332763044	0.2594840926287511
616	0.9012315725113792	0.27924958084088036	1.2660157804326517	0.11141586883990336	1.5878841991867156	0.25906353494215667
617	0.8997732689959886	0.2787977206777074	1.2639672112086506	0.11123558426249246	1.5853148072786467	0.2587153066862401
618	0.8983196772851713	0.27834732048275146	1.2619252609482168	0.11526034851311204	1.5827537171214923	0.2582973498095256
619	0.8968707745798724	0.2778983731916503	1.2598898976241066	0.11347832797025914	1.5802008885454895	0.25788074118080057
620	0.9167462177095085	0.2678484930853781	1.2578610894153721	0.10565616729450282	1.5776562816396194	0.2574654742867896
621	0.9152723491922906	0.26741786849842414	1.2558388047057012	0.10548630207377209	1.5751198567495235	0.25705154265610347
622	0.9138032121951923	0.2669886263339002	1.2538230120817755	0.10531698216675163	1.5725915744754473	0.25663893985890274
623	0.9123387839705206	0.26656075994554457	1.2518136803316444	0.10735138809507577	1.5700713956701982	0.2562276595065647
624	0.9108790419161676	0.26613426272963164	1.2498107784431136	0.10717962587412365	1.5675592814371258	0.25581769525135417
625	0.9094239635744485	0.26156936356602944	1.2689636701038818	0.10700841241426079	1.5650551931281207	0.25540904078609644
626	0.9079735266309487	0.2611521875475829	1.2669398046013236	0.09940073795499123	1.5625590923416326	0.2550016898438539
627	0.9065277089133835	0.26073634011518226	1.2649223845303026	0.09924245652512666	1.5600709409207065	0.2545956361976057
628	0.9050864883904686	0.26032181493216916	1.262911379149491	0.09908467837484816	1.557590700951039	0.2541908736599306
629	0.9036498431708012	0.25990860570211816	1.260906757912746	0.09730700652815964	1.5551183347590534	0.25378739608269263
630	0.9022177515017509	0.25949670616851733	1.2589084904675594	0.09715279574126871	1.5526538049099898	0.25261957627656517
631	0.9007901917683621	0.25908611011445326	1.2569165466535284	0.0969990729631971	1.5501970742060185	0.25221986175714034
632	0.8993671424922667	0.2586768113622977	1.2549308965008372	0.09684583588110679	1.547748105684366	0.2518214101587878
633	0.8979485823306069	0.25826880377339817	1.2529515102287538	0.09669308219675173	1.545306862615463	0.2514242155055405
634	0.8965344900749681	0.2578620812477708	1.2509783582441416	0.08904529215046905	1.542873308501108	0.25102827185907506
635	0.895124844650322	0.25745663772379634	1.2490114111399842	0.08890528382947777	1.5404474070726473	0.2508409656363338
636	0.9145038024422114	0.2570524671779191	1.2470506396939247	0.0887657150950516	1.5380291222891738	0.2504471807609236
637	0.9130704109023332	0.25664956362434865	1.245096014866818	0.08862658388016911	1.5563700185835225	0.25005463032085945
638	0.9116415057209524	0.2562479211147644	1.2431475078012988	0.0911641505720952	1.5539343847516234	0.24966330852067029
639	0.9102170658682635	0.25584753373802255	1.2412050898203593	0.09102170658682636	1.551506362275449	0.24975343915517292
640	0.9087970704456921	0.25544839561986654	1.2392687324259437	0.09087970704456927	1.5490859155324297	0.2493638082048529
641	0.9073814986848733	0.25505050092263937	1.2373384072975544	0.09073814986848729	1.5466730091219432	0.24904370643628715
642	0.9059703299466385	0.2546538438449992	1.2560043210623852	0.09059703299466383	1.5442676078635884	0.24865639118521984
643	0.9045635437200134	0.25425841862163734	1.254054003793655	0.09045635437200135	1.5624279391527505	0.24827027877654717
644	0.9031611196212227	0.2538642195229992	1.2521097340203315	0.09271022616013244	1.5600055702548392	0.24788536361565328
645	0.9017630373927069	0.2534712408550069	1.2501714836580708	0.0925667118781509	1.5575907009510392	0.24750164014256407
646	0.9003692769021462	0.24793110645306166	1.2482392247961571	0.08525951369548117	1.5551832964673433	0.24711910283167912
647	0.8989798181414947	0.24754849672088106	1.2463129296961633	0.08915192757248308	1.5527833222444	0.23987495031050496
648	0.8975946412260225	0.2471670660633758	1.244392570790622	0.09357297607539318	1.550390743935857	0.2456131781671998
649	0.8962137263933672	0.24678680903866299	1.2424781206817135	0.09342901765066187	1.548005527406725	0.24523531173925026
650	0.9151742597753801	0.2511953657208423	1.2405695521399598	0.09573619462024498	1.5456276387317531	0.2448586061912637
651	0.913770618272657	0.255759059533937	1.238666838102935	0.09558935996591947	1.543257044193821	0.2450221594960903
652	0.9123712758250726	0.2504260077860158	1.2367699516739874	0.09544297503488434	1.540893710282345	0.24464693413698446
653	0.9109762127121903	0.2500430934010219	1.234878866120969	0.09529703776418884	1.5385376036916991	0.24440703525888482
654	0.9095854093340038	0.249661348220257	1.2329935548749829	0.09735874430208809	1.5361886913196507	0.24443537661115713
655	0.908198846210019	0.25336495195952025	1.231113991529137	0.09721033158211533	1.53384694026581	0.24406276170778654
656	0.9068165039783447	0.2529793127632348	1.2292401498373116	0.09706237065124461	1.5315123178300931	0.25020313826788887
657	0.905438363394791	0.25259484572256125	1.2273720037129388	0.0997150150302223	1.5291847915112025	0.25034092695452154
658	0.9241547254504648	0.25233953918919694	1.2255095272277903	0.09956370241257399	1.5469546491236041	0.2499610469439684
659	0.9227544910179641	0.2567664670658683	1.2236526946107784	0.10353696878296823	1.5646706586826349	0.24958231808496237
660	0.9213584933008415	0.2563780155271907	1.221801480246768	0.1033803319164281	1.58233306458188	0.25506019054118023
661	0.9399659894712086	0.2600213591295737	1.2199558586753985	0.1032241682730498	1.5799428333664995	0.25467490324429026
662	0.9385482428807543	0.2596291700509469	1.2181158045899152	0.10306847571155196	1.5775598125016934	0.25429077820168955
663	0.9371347666113556	0.2592381622647256	1.2162812928360147	0.10291325210355268	1.5751839694105765	0.25390781016222913
664	0.9357255413984062	0.2630407249238615	1.2144522984106976	0.107287452224987	1.5728152717122148	0.25352599390634606
665	0.9343205480930031	0.26264576888043223	1.2126287964611318	0.10989418618244408	1.5704536872201542	0.25314532424582603
666	0.9329197676610796	0.2575831684973628	1.210810762283529	0.10972942728262036	1.5680991839409637	0.2527657960235684
667	0.9315231811825451	0.25719756495170804	1.2089981713220266	0.10956516167291586	1.5657517300727886	0.25238740411335353
668	0.9301307698504337	0.25681311418197456	1.2071909991675842	0.11124735523453375	1.5634112940039204	0.25201014341961164
669	0.9287425149700598	0.2607784362388883	1.2053892215568862	0.11108131440582546	1.561077844311377	0.2513856040694828
670	0.927358397958182	0.26038979475418067	1.2233238441150485	0.110915768482717	1.5587513497594974	0.251010960844342
671	0.9259784003421728	0.2600023099405584	1.2215034217279725	0.11075071525580817	1.5564317792985458	0.25063743262879984
672	0.9246025037591978	0.25961597664198394	1.219688409214261	0.11058615252883075	1.5541191020633325	0.25026501445253113
673	0.9232306899554008	0.25923078973301966	1.2375219886636224	0.10787679706972889	1.551813287371844	0.24989370137470843
674	0.9414770459081836	0.2588467441186003	1.235688622754491	0.10771697959258855	1.5495143047238855	0.24952348848378292
675	0.9400843283846508	0.25846383473380946	1.2338606810048542	0.11051267849286497	1.5472221237997377	0.24915437089726844
676	0.9386957252408035	0.2580820565436561	1.2320381393785547	0.11034943967677507	1.5449367144588224	0.24878634376152656
677	0.9373112182714218	0.25770140454285434	1.230220973981241	0.11426400851939576	1.5426580467383817	0.24841940225155373
678	0.935930789378533	0.2573218737556041	1.2284091610593246	0.10779017378130751	1.540386090852169	0.24805354157077092
679	0.9345544205706234	0.2569434592353753	1.2266026769989433	0.11082452123932826	1.5381208171891512	0.2476887569508139
680	0.933182093961856	0.2565661560646919	1.224801498324936	0.11066178332267726	1.5358621963122214	0.24082105488465305
681	0.9318137917712962	0.2561899593549197	1.223005601699826	0.11049952264331848	1.5336101989569249	0.2340509207257801
682	0.9304494963221435	0.25581486424605454	1.2212149639228134	0.11033773710504134	1.5313647960301944	0.23370824002193558
683	0.9290891900409707	0.25544086590651344	1.219429561928774	0.1101764246238936	1.5291259586090975	0.2333665613084532
684	0.9277328554569693	0.2550679595329273	1.2176493727872721	0.10754300709055989	1.5268936579395953	0.23353830716043184
685	0.9263804752012011	0.2503299344050427	1.2158743737015765	0.10890170650317305	1.5439674586686685	0.2330061239931642
686	0.9250320320058574	0.2499655531322551	1.2141045420076877	0.10874318873533723	1.5417200533430955	0.23304974043712945
687	0.9236875087035231	0.24960223110735352	1.2123398551733742	0.1085851317749661	1.5394791811725386	0.23271100534928477
688	0.9223468882264498	0.24947688388932499	1.2105802907972154	0.10842753361564107	1.5372448137107497	0.23237325352729743
689	0.9401978651392866	0.24482196590475105	1.2088258266076544	0.10827039226257491	1.5350169226763863	0.22560049242566443
690	0.9388372314704888	0.24446766494106836	1.207076440462057	0.10811370573252772	1.5327954799518186	0.22527400835558387
691	0.937480530268942	0.2483953367048337	1.2053321103457826	0.10795747205372358	1.530580457581946	0.22494846788108164
692	0.936127744510978	0.24803690187553382	1.2035928143712575	0.10780168926576732	1.5283718277730254	0.22462386691732827
693	0.9347788572710487	0.24767949999963243	1.2018585307770626	0.10764635541956298	1.526169562891508	0.22430020140303814
694	0.9334338517210184	0.24732312661833802	1.2001292379270236	0.10749146857723267	1.5239736354628872	0.2239774673003
695	0.9320927111294652	0.2469677772984841	1.1984049143093125	0.10733702681203547	1.5217840181705555	0.22365566059440867
696	0.9307554188609867	0.2466134476323456	1.1966855385355544	0.10718302820828798	1.5196006838546723	0.22327014561030467
697	0.9294219583755126	0.24626013323745696	1.1949710893399448	0.10499321374791891	1.5174236055110408	0.2235948269275928
698	0.928092313227622	0.25030351996164535	1.193261545578371	0.10484300886415934	1.5152527562899951	0.22873542136208352
699	0.9267664670658683	0.24994594350455732	1.2104704875962362	0.10150103606334372	1.5130881094952953	0.22840865647442338
700	0.9254444036321081	0.2495893872370758	1.208743710866427	0.10508838781317194	1.5109296385830338	0.22808282386889633
701	0.9241261067608373	0.24923384679941607	1.2070218537284405	0.09879323639063799	1.5087773171605505	0.2277579195613908
702	0.9228115603785316	0.2528381102986157	1.2053048951882863	0.09865270547116342	1.5066311189853578	0.22743393959046432
703	0.921500748502994	0.2524789652555779	1.2035928143712575	0.0985125737872555	1.5044910179640718	0.2274221188640738
704	0.9201936552427061	0.252120839063726	1.2018855905210855	0.10258469317489648	1.502356988151357	0.2276579003395044
705	0.9188902647961866	0.25198712027469905	1.2001832029991009	0.10021821701523985	1.5002290037488761	0.22733543872429257
706	0.9175905614513546	0.251630702848568	1.198485631283402	0.10007646564746721	1.4981070391042526	0.22701388930601216
707	0.916294529584898	0.25949085223105894	1.19679285496803	0.10310406911895352	1.514690957068913	0.22030976478416833
708	0.915002153661647	0.263448795775651	1.1951048537621514	0.10295864730073215	1.5125545805427227	0.21999903168856308
709	0.9137134182339547	0.26753389306970177	1.193421607489247	0.10640355073865626	1.5104242219785782	0.21981575943022505
710	0.9310492938174284	0.2671576147390833	1.1917430960863082	0.10625389736208996	1.508299855984234	0.21950659521161714
711	0.9297416403148758	0.2667823933700677	1.190069299603041	0.10610466436017686	1.506181457310099	0.2191982994318256
712	0.9470064079414803	0.2664082245154113	1.1884001982010732	0.10991698071148703	1.5040690008482334	0.21889086843682998
713	0.9456800684345595	0.26603510375278466	1.1867357721531726	0.10976303536035047	1.5019624616313592	0.21858429859308093
714	0.9443574389682174	0.2662818078645238	1.185076001842469	0.10960952062558077	1.4998618148318748	0.2182785862873564
715	0.9430385039975914	0.2706003962484058	1.1834208677616833	0.10945643470291926	1.4977670357608803	0.223304552419129
716	0.9417232480645403	0.2750255513848282	1.1817703505123645	0.10930377579817324	1.4956780998672112	0.2229931095287257
717	0.940411655797041	0.27464250744139534	1.1801244308041299	0.10915154212714512	1.493594982736477	0.2281131415959753
718	0.939103711908589	0.2742605289887647	1.1784830894539156	0.10899973191556357	1.4915176600901119	0.22803390842765664
719	0.9377994011976047	0.2738796115873914	1.1768463073852296	0.10696826511724054	1.489446107784431	0.22771719466595158
720	0.9364987085468452	0.2697257897873017	1.1752140656274137	0.10732377440781224	1.4873803018096954	0.2274013594445009
721	0.9535389055683646	0.26507370822963067	1.1735863453149102	0.10717512652082083	1.4853202182891834	0.22708639911286038
722	0.9522200412453102	0.2695276331914809	1.1719631276865357	0.10802483113937125	1.4832658334782718	0.22677231004078163
723	0.9509048201938665	0.2691553574550285	1.1703443940847587	0.11177305955784153	1.4812171237635228	0.22645908861807343
724	0.9495932273384265	0.26903213320017577	1.1869915341730333	0.11161888982052043	1.4791740656617798	0.22614673125446222
725	0.9482852476864453	0.26866156552359155	1.1853565596080566	0.11146514479321942	1.4771366358192706	0.2258352343794561
726	0.9469808663278669	0.26829201729040913	1.1837260829098337	0.11131182272335252	1.4751048110107159	0.22552459444220793
727	0.9456800684345595	0.2679234842996256	1.1821000855431993	0.11115892186796335	1.4730785681384484	0.22521480791138065
728	0.9443828392597521	0.26755596237328866	1.18047854907469	0.11100644049365883	1.471057884231537	0.22490587127501388
729	0.9612254942170453	0.27505106401112256	1.1788614551718481	0.10487755296138113	1.4871790665244853	0.2245977810403906
730	0.9599105482605241	0.27467479716569015	1.1772487856025295	0.10473408161670067	1.5032561416155377	0.22429053373390576
731	0.9585991950525179	0.26621376884896264	1.17564052223422	0.10459100227022981	1.5012025130067734	0.21794378981517534
732	0.9572914198887356	0.2658505849896871	1.174036647033355	0.10444831331761008	1.499154487750284	0.21764645858759665
733	0.9559872081450178	0.2657333740737431	1.1724371420646444	0.10430601316322642	1.4971120429440845	0.21734993752685056
734	0.9546865452767933	0.2653718320682006	1.170841989490407	0.10227805226022998	1.4950751558108273	0.21705422332613378
735	0.9533894168185368	0.2650112725137601	1.1692511715699037	0.10073548555063785	1.493043803696954	0.22218503136449505
736	0.9520958083832336	0.26943712468387077	1.1676646706586826	0.10059880239520959	1.4910179640718564	0.22188355913740618
737	0.950805705661847	0.26907203372901456	1.1660824692079255	0.10046248965483662	1.4889976145270434	0.2219312136394448
738	0.9495190944227917	0.26870793084169525	1.1645045497638011	0.10032654582580443	1.4869827327753153	0.22163090076577843
739	0.9482359605114096	0.2683448120162334	1.1629308949668231	0.10019096941252632	1.4849732966499434	0.22190913845762025
740	0.9469562898494509	0.2679826732685732	1.1613614875512135	0.10005575892748916	1.482969284103857	0.22155203762515457
741	0.9456800684345595	0.26762151063613576	1.159796310344271	0.09992091289119874	1.4988136933679812	0.21542075614462364
742	0.9444072823397619	0.27211202277391955	1.1582353462657458	0.10079951600670248	1.4967964474818867	0.21513082242168327
743	0.9431379177129612	0.2720723671453599	1.1566785783272164	0.10216283532526751	1.4947846242997875	0.21484166809047137
744	0.9418719607764338	0.2717071693371111	1.1551259896314754	0.10202570400268325	1.492778201985291	0.2145532900124976
745	0.9406093978263312	0.267649765552366	1.1535775633719156	0.10188894032439551	1.490777158819091	0.2142656850661001
746	0.9393502152321862	0.2672914660000871	1.1520332828319264	0.10175254281392107	1.4887814731981819	0.21397885014633294
747	0.9380943994364213	0.2674031709103397	1.15049313138429	0.10357085264191221	1.4867911236350828	0.2136927821648539
748	0.9368419369538626	0.26770056864007213	1.1489570924905863	0.10221710769266779	1.4848060887570653	0.21340747804981397
749	0.9355928143712575	0.26734363454855203	1.1650778443113772	0.10208081821574425	1.4828263473053893	0.21312293474574756
750	0.9343470183467951	0.26698765101386684	1.163526475677141	0.10194489169348626	1.4808518781345432	0.21283914921346297
751	0.9331045356096318	0.2713798818138801	1.161979233023315	0.10409746241080997	1.478882660211492	0.20670075505479682
752	0.9318653529594197	0.2765745718319097	1.1604360999117302	0.10395921876883017	1.4769186726149295	0.20642625206003617
753	0.9306294572658397	0.2762077620549443	1.158897059991423	0.10382134182086092	1.4749598945345384	0.2003886499322174
754	0.9293968354681366	0.27584192395950735	1.1748978863465123	0.10368383010983986	1.4730063052702542	0.2001232345018436
755	0.9281674745746602	0.2754770536897196	1.1733437886132496	0.10354668218641415	1.471057884231537	0.19985852122869308
756	0.9269413616624083	0.27511314741007664	1.1717937968185161	0.10340989660888918	1.469114610936647	0.19959450733010822
757	0.9257184838765741	0.274750201305314	1.1702478947118955	0.10327347194317822	1.4671764650119286	0.19933119003811603
758	0.9244988284300963	0.27500849897966073	1.1687060661286124	0.105816746628785	1.465243426191096	0.19906856659933064
759	0.9232823826032147	0.2746466456915296	1.1671682949889695	0.10567751406743132	1.463315474314529	0.19880663427485784
760	0.9220691337430263	0.27428574339758544	1.165634565297788	0.10553864742608118	1.4613925893285702	0.1985453903401996
761	0.9208590692630487	0.27886257251890334	1.164104861143854	0.09914241604257999	1.4594747512848318	0.19828483208516004
762	0.9196521766427826	0.2784970907724828	1.1625791666993668	0.09901247840687545	1.4575619403395046	0.19802495681375087
763	0.9184484434272816	0.2781325657845607	1.1610574662193938	0.0988828809220497	1.4556541367526727	0.19776576184409936
764	0.9345544205706234	0.2737283442314182	1.159539744041329	0.0987536222541777	1.4537513208876365	0.1975072445083554
765	0.9333343756351526	0.2733709965235443	1.1580259845843561	0.09862470107630023	1.4518534732102375	0.19165732796808027
766	0.932117512042408	0.2730145806219491	1.1565161723489137	0.10159348284927497	1.4499605742881903	0.19140744879211152
767	0.9309038173652695	0.27400728387737977	1.1550102919161678	0.10146119966848159	1.448072604790419	0.19115822034316346
768	0.9296932792412574	0.2757658002316655	1.153508327947486	0.10421342375238721	1.4461895454864004	0.19078539038507616
769	0.9284858853721129	0.2804286392207287	1.1692044482463644	0.1040780816436179	1.444311377245509	0.19066170548512928
770	0.9272816235233813	0.28006491854729065	1.1676879703627763	0.10394309061684273	1.4424380810363708	0.1904144140383263
771	0.9260804815239987	0.27970214015539	1.1661754211783686	0.10380844930775357	1.44056963792622	0.1901677632429398
772	0.9420098999930282	0.27799285665349044	1.1646667854459258	0.10367415635910192	1.4387060290802614	0.18992175061261263
773	0.9407928329387737	0.2776336927560053	1.1631620479970293	0.10511079081240614	1.4368472357610362	0.18967637367383666
774	0.956662159551864	0.28228233848384626	1.161661193741549	0.10497516398555143	1.434993239327796	0.18943162996587037
775	0.9554293474905858	0.28191857258373815	1.16016420766714	0.10483988671237417	1.450205259583925	0.18918751704065662
776	0.9541997086907267	0.2815557430179934	1.1586710748387394	0.1047049576432463	1.4483388435484243	0.1889440324627407
777	0.9529732309160599	0.27721096437720666	1.1571817803980728	0.09864210084455718	1.446477225497591	0.18870117380918966
778	0.9517499019931894	0.2819415146531026	1.1556963095631585	0.0985154742709442	1.4446203869539482	0.18845893866951155
779	0.9505297098111469	0.28158005117277807	1.1542146476278212	0.09838917238085323	1.4427683095347765	0.18268670516247487
780	0.9493126423209918	0.2812195133351689	1.1527367799612043	0.09826319392710052	1.4409209749515055	0.18773156840221525
781	0.9480986875354152	0.2829747138231842	1.1512626920072897	0.09813753766888174	1.4390783650091123	0.1874915024579669
782	0.9468878335283457	0.28143736024304616	1.1497923692844196	0.10111352814145597	1.4372404616055248	0.18192390451653032
783	0.9456800684345594	0.2834626729575215	1.1483257973848222	0.10098455680454083	1.4354072467310277	0.18169185871995308
784	0.9444753804492925	0.28310157401107877	1.1468629619741408	0.0992639507584635	1.4504443342614135	0.1814604041228576
785	0.9432737578278557	0.28274139389147185	1.1454038487909677	0.09913766074477592	1.4485989852356356	0.1812295384687573
786	0.9420751888852537	0.2784664129292073	1.1439484436463794	0.09901169167140264	1.446758325788068	0.18099925951263432
787	0.9408796619958053	0.2830229423685945	1.1424967324234778	0.09888604231648969	1.4449223380649867	0.18076956502086702
788	0.9396871655927688	0.28266423141502206	1.1410487010769335	0.09876071146437752	1.4430910043031806	0.1753503299469662
789	0.9552565754566815	0.27894361148139885	1.1563632229212462	0.09863569790556187	1.4412643068293791	0.17512836750399535
790	0.9540489185976971	0.27859096469065125	1.1549013225130018	0.09851100043665467	1.4394422280596835	0.17490696628085503
791	0.9528443113772456	0.2782392084221024	1.1701596806387227	0.09838661786034579	1.437624750499002	0.17481405249119597
792	0.9516427422582325	0.277888339306816	1.1686840694399347	0.1016095605559067	1.4358118567404912	0.17459360601894985
793	0.9504441997616857	0.2775383539928276	1.16721217514593	0.10148158881717134	1.4506779891099413	0.1794655290009199
794	0.949248672466388	0.27718924914503784	1.165743983730652	0.10135393901991699	1.4488532369223817	0.17923978619714515
795	0.9480561490085156	0.2792289985775528	1.164279481238528	0.1012266099507965	1.4470330695393134	0.1790146105863448
796	0.9468666180812778	0.27505275274011826	1.1628186537840253	0.10109960040255209	1.445217469703003	0.17879000003353873
797	0.9456800684345594	0.27470807510510564	1.1613614875512133	0.10097290917397747	1.4434064202422223	0.17856595241444914
798	0.9444964888745663	0.2743642602426462	1.159907968793327	0.10084653506987991	1.4415999040717065	0.17834246561543227
799	0.943315868263473	0.2740213049173429	1.1584580838323353	0.10072047690104248	1.439797904191617	0.178119537533413
800	0.9421381955190743	0.27038513390122365	1.1570118190585124	0.10059473348418727	1.438000403687008	0.17783572688694538
801	0.940963459614437	0.2700479953302745	1.1555691609300103	0.10046930364193771	1.4362073857272986	0.17749119777315522
802	0.9397916495775572	0.26971169645688686	1.1541300959724388	0.10034418620278207	1.4344188335657453	0.17727016265762202
803	0.938622754491018	0.2717015967605643	1.152694610778443	0.10021938000103735	1.4326347305389222	0.1771721607418448
804	0.9374567634916503	0.27136407924906053	1.1512626920072897	0.10009488387681242	1.430855060066203	0.17695207110117175
805	0.9362936657701966	0.27576461894259546	1.149834326384452	0.09430415568486229	1.4290798056492473	0.17679358564110473
806	0.935133450570977	0.275422903181824	1.1484095007011998	0.09418729799504216	1.4273089508714911	0.17657451056596085
807	0.9339761071915574	0.27508203325214353	1.1633737475543962	0.09407072955692948	1.441928025137843	0.17635597775585446
808	0.9328216249824208	0.27156523767235957	1.1619357083114366	0.09764471649387443	1.440145666639527	0.176137985199914
809	0.9316699933466401	0.2737009199865995	1.160501219782657	0.09752416746116593	1.4383677090263918	0.17592053089719806
810	0.946846135103406	0.27336343426528426	1.1590702688334797	0.09740391571337167	1.4365941360189607	0.17570361285663427
811	0.9456800684345594	0.2730267797895881	1.1576428423940297	0.0972839601521483	1.4348249314179522	0.17548722909695866
812	0.9608016439445831	0.272690953492184	1.1562189274587358	0.09573452630609372	1.433060079103785	0.1752713776466549
813	0.9596212979446512	0.27235595232081766	1.17106327884771	0.09561691632291677	1.43129956303609	0.17535803375048742
814	0.9584438484993203	0.27202177323821536	1.169626391389001	0.09549959495319534	1.4295433672532236	0.1751428705188917
815	0.9572692849594927	0.2716884132219921	1.1681930257132793	0.0953825611358508	1.4277914758717858	0.1754691581559895
816	0.9560975967282082	0.26441547404020604	1.1667631688886608	0.08970044454840562	1.4260438730861411	0.1752543856245869
817	0.9711140067054156	0.2640922277394234	1.1653368080464988	0.08959078630323644	1.424300543167943	0.16975216046910127
818	0.9699282753174969	0.2637697708068967	1.1639139303809962	0.08948139584376966	1.4225614704656622	0.16935983381252231
819	0.9687454359573535	0.26344810035469307	1.1624945231488242	0.0893722721903017	1.4208266394041185	0.1691532974298241
820	0.9675654780572837	0.2656843893727062	1.1610785736687403	0.0892634143679018	1.419096034484016	0.16894726418082312
821	0.9663883911010097	0.26237242127185734	1.1596660693212115	0.08798322224854259	1.4173696402814808	0.16874173222926495
822	0.9652141646233657	0.26205362124601067	1.1582569975480388	0.08716667135466863	1.415647441447603	0.16853669974781996
823	0.9640427882099879	0.26173559500663446	1.1568513458519853	0.08706088655933532	1.4139294227079822	0.16833216491802883
824	0.962874251497006	0.2614183397399597	1.1554491017964073	0.08695535821199066	1.4122155688622755	0.16812812593024942
825	0.9617085441707384	0.26110185264584357	1.1540502530048862	0.08685008538122553	1.4105058647837496	0.168596404139628
826	0.9605456559673881	0.2607861309376866	1.1526547871608657	0.0867450671401358	1.408800295418836	0.16839253908020885
827	0.9593855766727415	0.26047117184235113	1.15126269200729	0.08090249537599914	1.4070988457866875	0.16818916644846948
828	0.9582282961218697	0.26015697260008047	1.1498739553462436	0.08080490491113065	1.4054015009787422	0.1679862844624037
829	0.9570738041988313	0.25984353046441777	1.1484885650385974	0.08070754960400879	1.4037082461582857	0.16778389134859356
830	0.9559220908363778	0.25953084270212606	1.1471065090036534	0.08061042860568868	1.4020190665600207	0.1675819853421573
831	0.954773146015661	0.26186247912443134	1.1457277752187933	0.08051354107130684	1.4003339474896361	0.16738056468669799
832	0.9695207424287081	0.2615481184051944	1.1443523517191307	0.0804168861600568	1.3986528743233821	0.16717962763425293
833	0.9683582475337096	0.26092563232552984	1.1429802265971654	0.08032046303516459	1.3969758325076465	0.17185810813264726
834	0.9830542507798774	0.26061314653831363	1.1416113880024383	0.080224270863865	1.3953028075585356	0.17165229003907528
835	0.9818783485660258	0.26030140832475107	1.1402458241411912	0.08012830881737716	1.393633785061456	0.1714469643332869
836	0.980705256154358	0.2599904150053666	1.1388835232760286	0.07446148470463505	1.3919687506707017	0.1710667061592443
837	0.979534963485916	0.25968016391347476	1.1375244737255799	0.07437262851763662	1.390307690109042	0.170862569278386
838	0.9783674605496991	0.25937065239510354	1.1361686638641668	0.06885631593202506	1.3886505891673149	0.17065891901702915
839	0.9929640718562874	0.26347370081186616	1.1348160821214714	0.07298025489611973	1.3869974337040205	0.170455753637247
840	0.991783377359431	0.2676426060113118	1.1334667169822068	0.07289347694737283	1.3853482096449194	0.17547166499834455
841	0.990605487362567	0.2718734024471204	1.1321205569857908	0.07728739062505809	1.399426799607436	0.17005087061198032
842	0.9894303918852686	0.2761623307677988	1.1307775907260211	0.08190853321344811	1.3977667440918873	0.16984914953177635
843	0.9882580809944093	0.2805058302715071	1.1294378068507536	0.08181148518831377	1.3961106223571813	0.16452282851152233
844	0.9870885448038834	0.28490053095823453	1.128101194061581	0.0817146668626471	1.3944584204372321	0.16432812693931936
845	0.985921773474328	0.28456376910130987	1.1267677411135177	0.07692196561028242	1.392810124431987	0.16413388565452114
846	0.984757757212847	0.2890016358389091	1.1254374368146822	0.07683114864970358	1.3911657205070378	0.16394010302682988
847	0.9835964862727377	0.2886608320230613	1.124110270025986	0.08178402352149516	1.3895251948932326	0.1691937984077648
848	0.9824379509532173	0.2883208310430577	1.1383804828505533	0.08168769369402579	1.387888533886291	0.16899451242613023
849	0.9812821415991545	0.28798163006536	1.1370412116942585	0.08159159052497393	1.3862557238464246	0.16879569535268776
850	0.9801290486008007	0.28405304883960286	1.1357050880612454	0.081495713215309	1.3846267511979566	0.17340971828861076
851	0.9789786623935228	0.2837196532423733	1.1343721008686851	0.08140006096975104	1.3830016024289449	0.17320618575540814
852	0.993352100020358	0.2833870393464268	1.1330422390857209	0.08130463299675018	1.3813802640908104	0.17300313043799267
853	1.00769187620076	0.28518690362013727	1.1317154917331613	0.08238473459199144	1.3797627227979639	0.1728005506599623
854	1.0065132892110515	0.28485335168607856	1.130391847883181	0.08228837817726393	1.3781489652274397	0.17259844475275768
855	1.005337455929263	0.2817153542988499	1.1290712966590184	0.08219224689434658	1.3765389781185293	0.17239681105561663
856	1.00416436671581	0.28138663159838445	1.1277538272346788	0.08209633995514663	1.3749327482724165	0.17219564791552827
857	1.002994011976048	0.28058385624674614	1.1264394288346384	0.08071291456947718	1.3733302625518196	0.17210566818445178
858	1.0018263821600106	0.28025721613470106	1.1251280907335504	0.08061895308569436	1.37173150788063	0.17190531234256068
859	1.0006614677621501	0.2795924766285976	1.1238198022559531	0.07604466190472127	1.3701364712435593	0.17170542244448797
860	0.9994992593210792	0.27926774669058535	1.137891464457844	0.07595634057846716	1.3685451396857853	0.17216648453636316
861	0.9983397474193145	0.2789437701863038	1.1365714047542965	0.07486661952839145	1.3669575003125998	0.17688958466227434
862	0.9971829226830232	0.2832782246079088	1.135254404285288	0.07477986794145237	1.3807148160226475	0.17668461411226008
863	0.9960287757817698	0.28295035629239035	1.1339404524284764	0.07469331716837206	1.3791167664670658	0.17648011803111163
864	0.9948772974282648	0.28262324605390204	1.13262953861064	0.07460696651268604	1.3775224118237512	0.1762760947732722
865	0.9937284783781168	0.2822968912663109	1.146609782743981	0.07452081528114719	1.3759317392927772	0.18104658234330256
866	0.9925823094295837	0.2819712893156001	1.145287280111058	0.07580075401110797	1.3743447361332697	0.18083776275582464
867	0.9914387814233284	0.2814150514844297	1.143967824719225	0.07571342595349152	1.3727613896630702	0.18062942431947002
868	0.9902978852421739	0.2810912136806502	1.142651406048662	0.07562629888104794	1.3711816872583946	0.17985460575991002
869	0.989159611810861	0.280768120331592	1.1413380136279165	0.07553937210072484	1.3696056163534998	0.179647876328002
870	0.9880239520958085	0.2776970458885931	1.140027637033625	0.07483769868779523	1.3680331644403503	0.18010993534362216
871	0.9868908971048729	0.2818633616894319	1.1387202658902378	0.07475187563884131	1.3664643190682855	0.1799033872526318
872	0.9857604378871123	0.28346184998876894	1.137415889869745	0.07466624920626534	1.3648990678436939	0.18459652123902404
873	0.9846325655325505	0.2831375229292852	1.1361144986914045	0.07445764634587981	1.3633373984296853	0.18438531240465453
874	0.9835072711719418	0.2828139371887946	1.1348160821214712	0.07437255189291309	1.3617792985457655	0.1841745863333349
875	0.9823845459765401	0.2870790032653674	1.133520629972931	0.07428765171951936	1.3602247559675171	0.1839643413717671
876	0.9812643811578667	0.2867516611863875	1.1322281321052308	0.07420294516111622	1.358673758526277	0.18375457587419383
877	0.9801467679674818	0.29105553856161315	1.1309385784240176	0.07411843155614914	1.357126294108821	0.18433643535279567
878	0.9790316976967567	0.29262225863051616	1.129651958880873	0.07403411024607386	1.3555823506570477	0.18510978859795765
879	0.9779191616766467	0.29228973333661784	1.1283682634730539	0.07308791970358426	1.3690868263473053	0.1848994365654599
880	0.9768091512774677	0.29195796292420395	1.127087482243232	0.07300495952230888	1.3675328117884546	0.18356115199769485
881	0.9757016579086725	0.29162694482565044	1.1258096052792375	0.07439056676857853	1.3659823210721416	0.18335303277774284
882	0.9745966730186286	0.29129667648496455	1.1245346227138022	0.07430631924109427	1.36443534222608	0.18275215768921035
883	0.9734941880943995	0.2909671553577191	1.123262524724307	0.07422226231887584	1.3628918633321594	0.18254542447915476
884	0.9723941946615244	0.2926335963630798	1.121993301532528	0.07425904376003459	1.3613518725261342	0.1823391584627941
885	0.9712966842838026	0.29230331013693633	1.1207269434043876	0.07417522994089237	1.3598153579973236	0.1821333580582085
886	0.9702016485630768	0.2919737686373457	1.1343896198583667	0.07409160510443133	1.3582823079883075	0.18192802169061195
887	0.9691090791390192	0.29164496934833967	1.1331121540702378	0.07810005849800443	1.356752710794627	0.18172314779231172
888	0.9680189676889193	0.2913169097652707	1.13183756222089	0.07801220691364219	1.3552265547644868	0.18151873480266909
889	0.9669313059274709	0.2909895873947479	1.130565834622889	0.07792455274857067	1.3537038282984593	0.18131478116805935
890	0.9807052561543579	0.2927520581427929	1.129296961632291	0.07303701785218736	1.3521845198491904	0.18111128534183252
891	0.9796058107999248	0.2924238607681934	1.1280309336483982	0.0729551377873307	1.3506686179211085	0.18168593124270385
892	0.9785088278091074	0.2920963984381058	1.1267677411135175	0.07287344110447808	1.349156111070133	0.18148247555262242
893	0.9774142989189407	0.291769668685938	1.1255073745127195	0.07279192718825384	1.3476469879033879	0.1812794750206844
894	0.9763222159033887	0.2914436690561213	1.1242498243735992	0.07271059542603235	1.3461412370789148	0.18107692812121995
895	0.9752325705731394	0.2909083224640712	1.1229950812660392	0.07262944520792293	1.3446388473053892	0.17617852479632276
896	0.9741453547753991	0.2904940319325514	1.1217431358019747	0.07254847592675466	1.3431398073418381	0.17598211618450968
897	0.9730605603936893	0.2865826544956823	1.1204939786351573	0.07246768697806116	1.3416441059973594	0.1757861450083577
898	0.9867051214589729	0.2883473589087077	1.1192476004609246	0.0678079336637578	1.3401517321308438	0.17559060980812588
899	1.000319361277445	0.2853093917384203	1.1180039920159681	0.0677325915152426	1.3386626746506987	0.1753955091305614
900	0.9992091289119873	0.2849927331460358	1.1167631440781034	0.07234587742183088	1.3371769225145713	0.17520084152886262
901	0.9981013582590916	0.2846767766791334	1.1155250474660436	0.07226567134930115	1.3356944647290785	0.1704161226822666
902	0.9969960411403107	0.28436152000507003	1.1142896930391708	0.07218564292034292	1.3342152903495335	0.17022740050875354
903	0.9958931694133856	0.2840469608015246	1.1130570716973132	0.072105791545431	1.3327393884796777	0.17003909586217306
904	0.9947927349720449	0.2837330967564401	1.1118271743805208	0.07261795992003386	1.3312667482714131	0.17442647316851403
905	0.9936947297458063	0.2849528299242292	1.1105999920688423	0.07253780764639142	1.3297973589245349	0.174233949467445
906	1.0071961919600712	0.28463865921868986	1.1093755157821072	0.07245783211425647	1.3283312096864706	0.17404185029493408
907	1.02066791527078	0.28432518051910977	1.108153736579704	0.07237803273968126	1.326868289852014	0.17385017424835383
908	1.019545068279283	0.2803739480005617	1.1069346455603644	0.07229840894128779	1.3399735183099146	0.17365891993124888
909	1.0184246890833717	0.28006584476100077	1.1057182338619465	0.07221896014025345	1.3385010199381457	0.17809214359174927
910	1.0173067695563867	0.2797584179281127	1.1045044926612198	0.0721396857602971	1.3370317542741081	0.1778966527645355
911	1.0161913016073119	0.2794516652768757	1.117810431768043	0.07206058522766515	1.3355657106838954	0.17770159064527613
912	1.0295793954260155	0.27559755777033396	1.1165861048986365	0.07068458492165769	1.334102878580189	0.1775069558252923
913	1.028452940945243	0.27535699561261584	1.1153644570814607	0.07060724948957708	1.332643247422005	0.17731274690206983
914	1.027328948660057	0.2770582581342449	1.114145479532738	0.07053008309669236	1.3311868067144401	0.17711896247922612
915	1.0406610360065893	0.2767557927869368	1.112929163507047	0.0704530851893815	1.3297335460084199	0.18158724258299105
916	1.0395261820960044	0.2764539871241376	1.1117155002971157	0.07037625521643777	1.32828345490045	0.18138921941768796
917	1.038393800634026	0.2726661122835772	1.1105044812336113	0.07029959262905604	1.3268365230323667	0.18119162767540278
918	1.0372638835495493	0.2745552040638058	1.1092960976849346	0.0702230968808198	1.3253927400910908	0.18099446594779087
919	1.0361364228065608	0.27082216062060094	1.1080903410570164	0.07108522743267415	1.3239520958083832	0.1807977328326302
920	1.0350114104039478	0.2705281083289391	1.106887202793111	0.0710080447753097	1.3225145799606	0.18060142693378914
921	1.03388883837531	0.27023469389474286	1.1056866743735954	0.07093102954236469	1.3210801823684517	0.1858995581464947
922	1.0327686987887714	0.26994191524480277	1.1044887473157694	0.0750289065012042	1.3196488928967633	0.18489868061577894
923	1.031650983746792	0.2696497703148841	1.1032934131736527	0.07494770638594317	1.3182207014542344	0.18469857381857577
924	1.0448486810163458	0.2734643806835419	1.1021006635377895	0.0748666818384989	1.316795597993203	0.18449889968471783
925	1.0437203347085526	0.26985633998939795	1.1009104900350486	0.07039269498603633	1.315373572509409	0.1842996568124881
926	1.0425944228048756	0.26956523282651834	1.0997228843284304	0.07031675896124016	1.3282367304226497	0.18410084380621783
927	1.041470937435474	0.26927475304976567	1.0985378381168698	0.07024098659166991	1.326805440842453	0.18390245927625434
928	1.0403498707643914	0.2731508086925934	1.0973553431350431	0.07131382315171975	1.3253772326176494	0.18370450183892786
929	1.039231214989376	0.2728570981456121	1.0961753911531775	0.07123714162144902	1.3239520958083832	0.18350697011652045
930	1.0381149623416968	0.26966987384599705	1.0949979739768583	0.07116062482056676	1.3225300205175041	0.1833098627372331
931	1.0370011050859653	0.2693805284877931	1.09382308344684	0.07108427221882788	1.3211109968903394	0.18249499849109024
932	1.035889635519957	0.2690918033768738	1.0926507114388586	0.07100808328826108	1.3196950151144657	0.18229939827834524
933	1.0347805459744324	0.2688036965210098	1.0914808498634423	0.07093205750315593	1.3324571413917348	0.18210421690973888
934	1.0336738288129623	0.2685162059364955	1.0903134906657275	0.07085619434005094	1.3310320535399789	0.18190945304138623
935	1.032569476431752	0.26501760546293823	1.0891486258252725	0.07078049327772182	1.3296100107477353	0.18171510533514537
936	1.031467481259466	0.2647347691710887	1.0879862473558752	0.0707049537971693	1.328191003265614	0.18152117245858715
937	1.0303678357570574	0.26445253594169527	1.0868263473053892	0.07062957538160727	1.3267750213857998	0.1813276530849639
938	1.0292705324175928	0.26417090384804065	1.0856689177555432	0.07055435751645116	1.325362055441832	0.18069500497382923
939	1.0281755637660848	0.26388987097160654	1.0845139508217607	0.06666047853450505	1.323952095808383	0.18050277624513364
940	1.0270829223593196	0.2636094354020299	1.083361438652981	0.06658963849355447	1.3225451329010418	0.1803109560790921
941	1.0259926007856897	0.26332959523705957	1.0822113734314809	0.0665189488560878	1.3211411571760936	0.1801195431745495
942	1.0389443805919445	0.2630503485825134	1.081063747372699	0.07070257046339136	1.319740159130308	0.18075921546386994
943	1.0378438039175886	0.2627716935522353	1.0799185527250583	0.07062767367264625	1.3183421293007205	0.18056773324409886
944	1.0367455565060355	0.26249362826805306	1.0787757817697936	0.07176660109096868	1.3169470582644234	0.1798535715912092
945	1.035649630970617	0.2622161508597359	1.077635426820777	0.06775790017599084	1.3155549366383512	0.1796634515366731
946	1.0345560199558643	0.2592089320542226	1.0764974802243454	0.0676863501230067	1.3141657550790709	0.1794737330028435
947	1.0334647161373456	0.2589355049107055	1.0753619343591299	0.0676149510195014	1.3127795042825743	0.17928441471908524
948	1.0323757122215	0.2586626540098512	1.0742287816358853	0.07189854378018905	1.3113961749840677	0.1790954954201188
949	1.045225338796092	0.26027766639694894	1.073098014497321	0.07182286110252568	1.3100157579577685	0.17890697384599233
950	1.0441262585239617	0.2600039779990553	1.0719696254179338	0.07174733758927383	1.3086382440166986	0.17871884874205335
951	1.0430294872439994	0.25973086457678735	1.0708436069038394	0.07167197273886496	1.3072636240124793	0.17853111885892098
952	1.041935017687605	0.2594583243201485	1.0697199514926077	0.0715967660518357	1.3058918888351316	0.17799714747811496
953	1.0408428426166536	0.25918635542673113	1.0685986517530977	0.06798756978236747	1.3045230294128725	0.1778105676589555
954	1.0397529548233375	0.258914956101677	1.0674797002852932	0.06584737211509757	1.3031570367119163	0.1776243785828728
955	1.0386653471300078	0.2606238365804947	1.0663630897201413	0.06577849411079303	1.3017939017362765	0.17743857902368576
956	1.037580012389015	0.26035150237299154	1.0652488127193889	0.0657097600521611	1.3004336155275655	0.17725316776033812
957	1.0364969434825546	0.26007973671289447	1.0641368619754228	0.06564116948843232	1.2990761691648018	0.17706814357687214
958	1.0354161333225105	0.2618836488183155	1.0630272302111106	0.06557272197071758	1.297721553764213	0.1764951765716664
959	1.0343375748502994	0.2616108533507964	1.0619199101796406	0.06550441705199812	1.2963697604790418	0.17631132742940425
960	1.0332612610367196	0.26133862561578	1.0608148946643654	0.0654362542871157	1.308797597313178	0.17612786090762553
961	1.0321871848817956	0.26106696384279054	1.0597121764786435	0.06536823323276318	1.3074371008502745	0.1768038862720334
962	1.0311153394146286	0.2607958662687067	1.0586117484656854	0.06530035344747474	1.3060794299251963	0.1766202892977114
963	1.0300457176932443	0.2605253311377226	1.0575136034983974	0.0652326144916164	1.304724575744776	0.18062093072553195
964	1.028978312804443	0.2603999671234829	1.056417734479228	0.06516501592737632	1.3033725295522942	0.18043375877659357
965	1.0279131178636516	0.25903047988043393	1.0553241343400157	0.06509755731875584	1.3020232826272922	0.18024697434721823
966	1.026850126014775	0.2587626096840735	1.0542327960418356	0.06503023823155965	1.3006768262853816	0.18101581145948484
967	1.025789330430049	0.2607146721879384	1.0531437125748502	0.06496305823338652	1.299333151878062	0.18082881165425807
968	1.0247307243098942	0.2604456167986836	1.052056876958158	0.06489601689362041	1.2979922507925326	0.18064219781354157
969	1.0236743008827704	0.2601771161628087	1.0509722822396443	0.06482911378342078	1.2966541144515094	0.18045596874363065
970	1.0226200534050336	0.25706099939038796	1.0498899214958344	0.06134205140676162	1.3089536683584428	0.1802701232557382
971	1.0215679751607896	0.2535977199218508	1.048809787831744	0.06127894230037606	1.3076070082058107	0.18008466016596889
972	1.0205180594617547	0.25563609602030607	1.047731874380735	0.06121596291466136	1.306263116111046	0.17989957829529477
973	1.0194702996471123	0.2554604436144833	1.0466561743043687	0.06115311285006732	1.304921983548304	0.17971487646952958
974	1.0320036849378167	0.2551984329030838	1.0455826807922617	0.06109039170868258	1.3035836020267157	0.1806363755291948
975	1.0309463041130853	0.25493695909887987	1.0445113870619418	0.05793418085609411	1.302247963090213	0.1796746316145301
976	1.0298910878345664	0.25183362998284253	1.0434422863587054	0.05787488282041748	1.300915058317347	0.17949072718094314
977	1.0288380294625472	0.25157613138367807	1.0423753719554756	0.05781570604861745	1.2995848793211122	0.1793071988300423
978	1.0277871223844446	0.25131915882863853	1.041310637152661	0.057756650169098915	1.2982574177487722	0.17887883784006336
979	1.0267383600146645	0.25106271070738484	1.0402480752780154	0.05769771481178352	1.2969326652816815	0.17983658813277018
980	1.025691735794466	0.2508067854161439	1.0526836235785308	0.057638899608101785	1.2956106136351149	0.179653268471065
981	1.024647243191824	0.2505513813576753	1.0516116443284511	0.05758020419098563	1.2942912545580936	0.1794703221691596
982	1.0236048757012932	0.2507599020997345	1.050541846114485	0.05346835959389664	1.2929745798332124	0.179287748087604
983	1.0225646268438733	0.25050506480085266	1.0494742222871332	0.052868966529627325	1.2916605812764714	0.17910554509158005
984	1.0215264901668744	0.256158611710292	1.0484087662238974	0.05281529245193224	1.2903492507371044	0.17450718071040097
985	1.0204904592437842	0.2558988159580503	1.0473454713291468	0.05276172724660573	1.302468086140093	0.17560796105168153
986	1.019456527674135	0.25258059857256127	1.0596982327139035	0.05325166918014231	1.3011484629525145	0.1754300401184985
987	1.0184246890833717	0.25232495019343926	1.058625663652452	0.054531255034146166	1.299831511066935	0.17525247934914773
988	1.0173949371227213	0.25206981879789486	1.0575552635880918	0.05447611726363643	1.2985172223803154	0.17507527765112033
989	1.0163672654690619	0.24898685228690814	1.0564870259481038	0.054421090882562036	1.2972055888223553	0.17489843393632123
990	1.0153416678247944	0.2487356042018557	1.0554209441862994	0.05181106685799745	1.2958966023553296	0.17451752216849042
991	1.014318137917713	0.250768254205378	1.054357011782886	0.05175883795995514	1.2945902549739232	0.17434159724694967
992	1.0132966695008774	0.2505157181991288	1.053295222244333	0.05170671425606797	1.2932865387050672	0.17416602665556302
993	1.0122772563524862	0.25026369031361667	1.0522355691032423	0.051654695428848554	1.2919854456077786	0.17399080932492364
994	1.01125989227575	0.25001216901681905	1.0511780459182138	0.051602781162085866	1.2906869677729966	0.17381594418992372
995	1.0102445710987662	0.24702957479240673	1.0501226462737177	0.05155097114083885	1.302683789048409	0.173641430189733
996	1.0092312866743944	0.2504136446814987	1.0490693637799626	0.04868293436740094	1.3013771854485614	0.17346726626777742
997	1.0082200328801314	0.25016272920586585	1.0480181920727683	0.04863415387204279	1.300073200292801	0.17329345137171748
998	1.0072108036179892	0.24991231606351763	1.046969124813436	0.04666783200101668	1.2987718257179335	0.1731199844534275
999	1.0062035928143713	0.24703683141562557	1.0459221556886227	0.04383061339505723	1.3107125748502995	0.17294686446897403
1000	1.0051983944199512	0.2442535327142199	1.0448772784102125	0.04148926518935293	1.3094031716786207	0.17277409037859548
1001	1.0041952024095522	0.2440097667135071	1.0438344867151925	0.041447858737068174	1.3080963820861273	0.17260166114668068
1002	1.0031940107820252	0.2437664867865744	1.0427937743655262	0.04140653484999234	1.3067921982555328	0.17190331920633997
1003	1.0021948135601306	0.24352369148101002	1.0417551351480305	0.04613486642473086	1.3054906124006964	0.17173210076091538
1004	1.0011976047904192	0.2432813793501832	1.0407185628742515	0.04608896108500476	1.304191616766467	0.1715612230487155
1005	1.0002023785431124	0.24303954895321475	1.0396840513803407	0.04356919820582227	1.3028952036285282	0.1713906850536372
1006	0.9992091289119874	0.2427981988549495	1.0386515945269343	0.04352593187195355	1.3016013652932468	0.17122048576361373
1007	0.9982178500142572	0.24255732762592663	1.0376211861990305	0.0434827513839853	1.3003100940975192	0.17105062417059425
1008	0.997228535990457	0.24231693384235284	1.0365928203058699	0.04343965648667714	1.2990213824086216	0.17088109927052433
1009	1.0093496175964902	0.2420770160860734	1.0355664907808146	0.04339664692579927	1.2977352226240588	0.16630675105964002
1010	1.0083512500222107	0.2418375729445441	1.0345421915812292	0.043353722448127824	1.2964516071714138	0.16985789812251162
1011	1.0073548555063787	0.24159860301080446	1.0335199166883624	0.04331088280144001	1.2951705285082011	0.16969005434966325
1012	1.0063604282057799	0.24136010488344933	1.0324996601072287	0.048198362118979224	1.3069615950724416	0.16952254195642572
1013	1.0053679623002516	0.24112207716660167	1.0314814158664918	0.04815082921748119	1.305672678312015	0.16895222832670195
1014	1.0043774519925666	0.24088451846988587	1.0304651780183476	0.048103389976872794	1.3043863012890475	0.16878577292933578
1015	1.003388891508322	0.24064742740839973	1.0294509406384083	0.04805604412059641	1.303102456504314	0.16861964520007464
1016	1.002402275095826	0.24388221413892539	1.0284386978255877	0.0529762831600161	1.3018211364880856	0.16413274981638415
1017	1.0014175970259873	0.24364264418397558	1.027428443701987	0.05292424358913205	1.3005423337999835	0.1677649201227072
1018	1.0004348515922032	0.2434035444350217	1.02642017241278	0.05287230615675799	1.2992660410288353	0.16760028330217452
1019	0.9994540331102502	0.2431649135091051	1.0254138781261009	0.052820470562486635	1.2979922507925326	0.17129563949025023
1020	0.9984751359181734	0.24292675002868475	1.0244095550329313	0.05276873650708758	1.2967209557378876	0.17077376833516145
1021	0.9974981543761791	0.24268905262161164	1.023407197346989	0.05271710369250141	1.2954521485404924	0.1715875151230738
1022	0.996523082866525	0.2424518199211018	1.0224067993046166	0.05266557182183422	1.2941858219045779	0.17141978539177063
1023	0.9955499157934131	0.2422150505657101	1.0214083551646707	0.05261414059935198	1.2929219685628741	0.1670623294808484
1024	0.9945786475828831	0.24197874319930454	1.0204118592084126	0.05256280973047454	1.2916605812764714	0.1668993418423305
1025	0.9936092726827047	0.23863710054565268	1.0194173057393985	0.05070473982958403	1.2904016528346816	0.1667366719185075
1026	0.9926417855622737	0.23840473725398212	1.0184246890833717	0.050655368125757765	1.2891451760549009	0.1665743187812938
1027	0.991676180712505	0.2381728260309724	1.0174340035881544	0.050606092475830075	1.287891143782474	0.1661329656468053
1028	0.9907124526457289	0.23547964402142352	1.01644524362354	0.05422235516735024	1.286639548890557	0.16597151475696392
1029	0.9897505958955876	0.2352510230078105	1.0154584035811873	0.054169712104080905	1.2853903842799839	0.165491204060611
1030	0.9887906050169303	0.23502284548791932	1.0144734778745128	0.05387284859892331	1.2841436428791302	0.1611280483202417
1031	0.9878324745857122	0.23479511017252405	1.013490460938588	0.053820646226249935	1.2828993176437822	0.1648113746062947
1032	0.9868761991988917	0.2382090529071056	1.0125093472300317	0.05376854492303001	1.2816574015570021	0.1646518282610805
1033	0.985921773474328	0.23797867664704067	1.0115301312269078	0.053716544396025113	1.2804178876289973	0.1654466396406081
1034	0.9849691920506813	0.2377487455584928	1.0105528074286212	0.05267988832010708	1.2791807688969887	0.16528678781486839
1035	0.9840184495873119	0.23751925835235524	1.0095773703558135	0.052629039007056726	1.2779460384250803	0.16071663994692792
1036	0.9830695407641804	0.2372902137444937	1.008603814550263	0.052578287764041255	1.2767136893041304	0.16441375931614619
1037	0.9821224602817487	0.23385568685062127	1.0076321345747812	0.05252763430762117	1.2754837146516216	0.1642553645576528
1038	0.9811772028608807	0.2336306091924397	1.0066623250131115	0.05247707835544828	1.2742561076115335	0.16409727469763583
1039	0.9802337632427452	0.23340596437590852	1.0056943804698295	0.05242661962626039	1.2730308613542145	0.16354359480163083
1040	0.9792921361887177	0.23312625150960015	1.0047282955702428	0.0523762578398759	1.2718079690762567	0.16338649240508754
1041	0.9783523164802832	0.23290252190162541	1.0037640649602906	0.05232599271718883	1.2705874240003678	0.16322969154865272
1042	0.9774142989189407	0.2326792213053631	1.0028016833064457	0.05227582398016375	1.2693692193752477	0.1630731913650011
1043	0.9764780783261064	0.23245634848802083	1.0018411452956157	0.052225751351830295	1.2681533484754628	0.1629169909901304
1044	0.9755436495430192	0.22978809644371193	1.0008824456350456	0.05217577455627831	1.2669398046013236	0.16276108956334553
1045	0.9746110074306454	0.22408758499979273	0.9999255790522207	0.05163179787066162	1.2657285810787604	0.16260548622724294
1046	0.9736801468695846	0.22387355674286843	0.9989705402947686	0.0515824838325808	1.2645196712592008	0.16245018012769444
1047	0.9727510627599762	0.223659936936816	0.9980173241303653	0.05153326390525961	1.2633130685194498	0.16229517041383223
1048	0.9718237500214062	0.22344672441352068	0.9970659253466375	0.05148413781955395	1.2621087662615664	0.1621404562380325
1049	0.9708982035928143	0.22323391800931727	0.9961163387510692	0.05143510530734484	1.2735158254918733	0.16198603675590106
1050	0.9699744184324026	0.2230215165649697	0.9951685591709065	0.05138616610153389	1.27230410729445	0.161831911126257
1051	0.9690523895175428	0.22280951892564946	0.9942225814530634	0.051337319936038156	1.27109469274379	0.161442796196048
1052	0.9681321118446867	0.22259792394091474	0.9932784004640293	0.05128856654578548	1.2698875752767969	0.16128947920061026
1053	0.9672135804292743	0.22238673046468996	0.9923360110897749	0.049866601025427316	1.2686827483552818	0.16113645312926245
1054	0.9662967903056445	0.2221759373552447	0.9913954082356613	0.04981933410502405	1.2674802054658454	0.16098371715473228
1055	0.9653817365269461	0.2219655434751735	0.9904565868263474	0.04977215670530342	1.2662799401197606	0.15679302087692415
1056	0.9769939779853727	0.22175554769137484	0.9895195418056979	0.054309550555315694	1.2650819458528544	0.15632385392797368
1057	0.9760705432235717	0.21924388886888854	0.9885842681366944	0.05153467335662646	1.263886216225394	0.1561760998127298
1058	0.9751488524367695	0.21903685970092923	0.9876507608013435	0.050381294695162046	1.262692744821971	0.1520100452400343
1059	0.9742289006891877	0.21575745742363478	0.9867190148005874	0.05033376517186466	1.261501525251384	0.15166105308894565
1060	0.973310683063656	0.21555410449486603	0.9857890251542156	0.05028632524239077	1.260312551146529	0.15151811147434727
1061	0.9723941946615244	0.21535113452829835	0.997327379140025	0.050238974653650306	1.2591258161642815	0.15137543905299666
1062	0.9714794306025766	0.21514854644313533	0.9963891595923862	0.05019171315350575	1.2579413139853874	0.15123303506517627
1063	0.9705663860249426	0.21494633916264363	0.9954527036153258	0.05014454049076747	1.2567590383143488	0.15109089875402484
1064	0.982086531163026	0.21175878425709582	0.994518006241039	0.05009745641518929	1.2555789828793118	0.14696506451775693
1065	0.9811652492388582	0.21156013624184528	0.9935850625203627	0.050050460677463986	1.254401141431958	0.14682719860357524
1066	0.980245694178653	0.21136186057526435	0.9926538675226866	0.050003553029218904	1.2532255077473917	0.14668959110722699
1067	0.9793278611316691	0.21116395621142986	0.9917244163358675	0.0499567332230118	1.264448630828231	0.15040245447799216
1068	0.978411745265316	0.21085005893229336	0.9907967040661427	0.04929151366362291	1.263265797684332	0.15026175994620733
1069	0.977497341765068	0.21065300280245006	1.002244109911019	0.0492454468284232	1.2620851754435054	0.15012132839485567
1070	0.9765846458343818	0.20940810292131837	1.0013083077542395	0.053827222056948044	1.260906757912746	0.1499811590872975
1071	0.9756736526946108	0.20921275954172755	1.000374251497006	0.05354962214269463	1.2597305389221558	0.14984125128964143
1072	0.9747643575849233	0.20901778026908846	0.9994419362579593	0.05349971569148992	1.2585565123248377	0.14957951513452986
1073	0.9738567557622186	0.20882316408634263	0.9985113571739204	0.053449902175948444	1.2573846719967887	0.14556657949212864
1074	0.9729508425010444	0.20862890998021577	0.997582509399805	0.053400181336715	1.2562150118367914	0.14543116872050804
1075	0.9720466130935155	0.20843501694120067	0.9966553881085412	0.05067256915549331	1.2550475257663112	0.1452960096417715
1076	0.9711440628492319	0.21011978418249283	0.9957299884909846	0.05014564584281532	1.253882207729388	0.1413209613554396
1077	0.9702431870951973	0.20749657233144408	0.9948063057558352	0.05009912854611511	1.2527190516925333	0.14118986584397816
1078	0.9693439811757394	0.20730426781584502	0.9938843351295555	0.047585511822312805	1.2515580516446256	0.14105901332697723
1079	0.9684464404524284	0.20711231941971922	1.005222887558217	0.047541451163217965	1.2503992015968064	0.1409284031294522
1080	0.9675505603039988	0.20692072615476106	1.016540462091543	0.04543136593094886	1.2492424955823782	0.1407980345789162
1081	0.9788924922797658	0.20672948703631863	1.015600960740257	0.04538937760753767	1.2480879276567014	0.14457317535013847
1082	0.9779886210957586	0.2065386010833765	1.0146631943868496	0.04373698075982799	1.2469354918970923	0.14443968211343475
1083	0.9770864175707626	0.20634806731853947	1.0137271582296663	0.0436966329915994	1.2457851824027224	0.14430643517421574
1084	0.9761858770937388	0.20615788476801541	1.012792847484754	0.04365635959713713	1.2568393167581886	0.1441734338514745
1085	0.9752869950706321	0.20596805246159922	1.011860257385781	0.04361616037098875	1.2556820061534388	0.14404067746671254
1086	0.9865696390108468	0.2057785694326557	1.010929383183954	0.0435760351084579	1.2545268249150274	0.14390816534392809
1087	0.9856628654455794	0.20324241338061713	1.0100002201479394	0.04353598360560087	1.2533737671715393	0.14377589680960465
1088	0.9847577572128471	0.2030557812287525	1.0090727635637815	0.04349600565922298	1.2522228270731266	0.1436438711926996
1089	0.9838543097291655	0.20286949152120318	1.0081470087348239	0.04345610106687497	1.2510739987914081	0.14351208782463287
1090	0.9829525184278555	0.20268354331632576	1.0072229509816297	0.043416269626850336	1.2499272765193719	0.14338054603927575
1091	0.9820523787589657	0.20249793567592622	1.006300585641903	0.04337651113818113	1.2487826544712772	0.14324924517293944
1092	0.9811538861891952	0.20231266766524378	1.00537990807041	0.04333682540063472	1.247640126882557	0.14311818456436404
1093	0.9802570362018195	0.20212773835293552	1.0044609136389013	0.042889380090954436	1.246499688009721	0.14298736355470737
1094	0.9793618242966122	0.20533159478586807	1.0035435977360347	0.04285021170730966	1.2453613321302601	0.1428567814875341
1095	0.9784682459897722	0.20704180587667606	1.0026279557672975	0.042811114798817614	1.2442250535425499	0.1427264377088046
1096	0.9775762968138473	0.20461583768264144	1.00171398315493	0.04277208917001281	1.2430908465657564	0.14259633156686405
1097	0.9766859723176597	0.2044294844607082	1.0008016753378488	0.04737983885715238	1.24195870553974	0.14246646241243158
1098	0.9757972680662332	0.204243470371117	0.9998910277715723	0.0473367270838519	1.2408286248249634	0.1418056439406621
1099	0.9749101796407186	0.20405779448896147	0.9989820359281437	0.04729369369559388	1.2397005988023952	0.14167672971889791
1100	0.9740247026383201	0.20387245589269537	0.9980746952960563	0.047250738478795004	1.2385746218734193	0.14154804967374002
1101	0.9731408326722236	0.20068915692710024	0.9971690013801798	0.04720786122064722	1.2374506884597412	0.14141960316768395
1102	0.9722585653715234	0.19758289788912775	0.9962649497016846	0.047165061709114435	1.2363287930032953	0.14129138956553738
1103	0.9713778963811507	0.19514713892498683	0.9953625357979692	0.04512682976855352	1.2352089299661546	0.14116340823440915
1104	0.9704988213618013	0.1949705351793534	0.9944617552225865	0.04508599100858204	1.2340910938304388	0.14103565854369934
1105	0.9696213359898648	0.19479425078949864	0.99356260354517	0.045045226098085964	1.2329752790982231	0.14054156220723982
1106	0.9687454359573536	0.1946182848899598	0.9926650763513624	0.04500453483693147	1.2318614802914498	0.14041460505980777
1107	0.9678711169718325	0.19228652645906733	0.9917691692427419	0.0449639170257068	1.2307496919518364	0.14028787707690182
1108	0.9669983747563484	0.19211313914936573	0.990874877836752	0.04492337246571973	1.2296399086407888	0.14016137763859987
1109	0.9780547014079949	0.1953489417322088	0.989982197766629	0.04488290095899379	1.2285321249393106	0.13632872671776247
1110	0.9771743641430011	0.19499840640235416	0.9890911246813304	0.044842502308265565	1.227426335447916	0.136206018592904
1111	0.9762956102184122	0.19183145827399548	0.988201654245466	0.0448021763169812	1.226322534786542	0.1364580164423751
1112	0.9754184353664639	0.19165910296557326	0.9873137821392256	0.044761922789293036	1.2252207175944607	0.13633541265401714
1113	0.9745428353347165	0.19148705709217503	0.9864275040583106	0.04472174153005662	1.2241208785301927	0.13613004814458993
1114	0.9736688058859859	0.1893001704257238	0.9855428157138638	0.04468163234482791	1.2230230122714214	0.1360079584153123
1115	0.9727963427982744	0.18913054661709858	0.9846597128323997	0.044641595039859434	1.2219271135149057	0.13588608748483255
1116	0.9719254418647039	0.1889612265216491	0.9837781911557368	0.04460162942209768	1.2208331769763963	0.1357644347655086
1117	0.9710560988934475	0.18852460860970613	0.9828982464409285	0.04456173529917993	1.2197411973905499	0.13564299967180063
1118	0.9701883097076623	0.18835613264133286	0.9820198744601949	0.04452191247943084	1.2186511695108442	0.135521781620262
1119	0.9693220701454235	0.1862473619632679	0.9811430710008555	0.04448216077185992	1.2175630881094954	0.1354833163249296
1120	0.9684573760596559	0.18608121801860839	0.9802678318652615	0.04444247998615796	1.2164769479773727	0.1316428815910863
1121	0.9675942233180697	0.18573553910344726	0.9793941528707291	0.044402869932694385	1.2153927439239167	0.1311014125574057
1122	0.9667326078030938	0.18557014681573272	0.9785220298494729	0.04436333042251393	1.214310470777057	0.13072975353833438
1123	0.9658725254118098	0.185405048820345	0.9776514586485392	0.04432386126733376	1.2132301233831269	0.13061344592842483
1124	0.9650139720558882	0.18711486206310282	0.9767824351297406	0.04428446227954051	1.2121516966067865	0.1304973450875996
1125	0.9641569436615224	0.18694868545381055	0.9759149551695898	0.0442451332721875	1.2110751853309367	0.13038145046496405
1126	0.9633014361693648	0.18678280374533332	0.9750490146592351	0.044205874058991235	1.2100005844566413	0.13018098066204398
1127	0.962447445534463	0.18661721615336055	0.9741846095043954	0.044166684454329	1.208927888903045	0.1300655719912443
1128	0.961594967726195	0.18972736298084755	0.973321735625295	0.044127564273235734	1.2078570936072939	0.12995036776450278
1129	0.9607439987282074	0.18955946265962556	0.9724603889566001	0.044088513331400986	1.2067881935244555	0.1298353674390474
1130	0.9598945345383504	0.18939185924436505	0.9716005654473546	0.04404953144516632	1.2057211836274402	0.1298050514797078
1131	0.9590465711686168	0.1892245519482128	0.970742261060917	0.044010618431522174	1.204656058906921	0.12969038270631583
1132	0.9582001046450788	0.1923796170491759	0.9698854717748968	0.04397177410810519	1.2035928143712575	0.129575916349117
1133	0.9573551310078257	0.19220997012056104	0.9690301935810918	0.04393299829319505	1.202531445046415	0.1294616518726186
1134	0.9565116463109025	0.1920406221292654	0.9681764224854257	0.043894290805711986	1.2014719459758898	0.1293475887432155
1135	0.9556696466222485	0.19187157228584178	0.9673241545078857	0.0423429299121377	1.2004143122206292	0.12948572613504328
1136	0.9548291280236361	0.19170281980362025	0.9664733856824609	0.04230568898873216	1.1993585388589576	0.12953942264797408
1137	0.9539900866106101	0.19153436389869616	0.965624112057081	0.04226851351510404	1.198304620986498	0.12942559187236075
1138	0.9647763296935541	0.1947257266686223	0.9764001408946812	0.040533614691607545	1.1972525537160972	0.12964588525220339
1139	0.963930034667507	0.19455491462768493	0.9755436495430192	0.04049805888924651	1.1962023321777497	0.1295321607914558
1140	0.9630852230683243	0.19438440199435658	0.9746886594908343	0.04046256541081591	1.195153951518523	0.1294186356724449
1141	0.9622418909990876	0.19421418798210227	0.9738351667942573	0.04042713409259279	1.1941074069024822	0.1293884371906813
1142	0.9614000345765163	0.19404427180713987	0.9729831675232213	0.04039176477142697	1.1930626935106166	0.12927523645823105
1143	0.9721326577614002	0.19563518509590988	0.9721326577614002	0.03914346429736114	1.1920198065407646	0.12916223362915916
1144	0.9712836336061501	0.19527270635397617	0.9712836336061501	0.039109277865660375	1.1909787412075412	0.12904942818494153
1145	0.9704360911684484	0.1951023113222537	0.9704360911684484	0.03907515109614414	1.1899394927422642	0.12893681960886388
1146	0.9695900265728351	0.19493221340479747	0.9695900265728351	0.04355759055484945	1.1889020563928812	0.12882440738601403
1147	0.9687454359573536	0.1965840584578724	0.9687454359573536	0.0435196484027982	1.187866427423898	0.12895995290918247
1148	0.9679023154734917	0.19641296702318317	0.9679023154734917	0.043481772294527744	1.1868326011163053	0.12884771622257743
1149	0.9670606612861233	0.19948429341454513	0.9670606612861233	0.04332175657781143	1.1858005727675085	0.12873567473020997
1150	0.9662204695734509	0.19917816749715353	0.9662204695734509	0.043284118214146954	1.1847703376912553	0.1286238279233202
1151	0.965381736526946	0.19900526978231223	0.965381736526946	0.04175483366335804	1.1837418912175648	0.1285121752949145
1152	0.964544458351294	0.19880614503756516	0.964544458351294	0.04171861958385814	1.182715228692658	0.1284007163397585
1153	0.9637086312643345	0.19863386934862443	0.9637086312643345	0.04168246826706101	1.1816903454788863	0.12906684550545433
1154	0.9628742514970059	0.19846189197256497	0.9628742514970059	0.040753397841583834	1.180667236954662	0.12895509931886953
1155	0.962041315293289	0.19530422499746417	0.962041315293289	0.03873713075794214	1.17964589851439	0.1288435464647875
1156	0.9612098189101486	0.19695216628759615	0.9612098189101486	0.038703650091772825	1.1786263255683964	0.12791586757905987
1157	0.96037975861748	0.19678208669667427	0.96037975861748	0.03867022725058815	1.1776085135428624	0.1282546343479777
1158	0.9595511306980518	0.19661230059943813	0.9709743584444571	0.038636862084711926	1.176592457879754	0.12814397461169819
1159	0.9587239314474499	0.19444326945997356	0.9701373115837291	0.03860355444498377	1.175578154036754	0.1241070614551301
1160	0.9578981571740242	0.1942757903303784	0.969301706664191	0.04291130065846957	1.1745655974871962	0.12458606147855637
1161	0.9570738041988313	0.19726633840646518	0.9684675399631031	0.042874371828298743	1.1735547837199956	0.12057996534498251
1162	0.956250868855582	0.19709671988676913	0.9676348077705293	0.04283750650428465	1.1725457082395827	0.12047628523720524
1163	0.9554293474905858	0.19692739280782867	0.9668035063892834	0.04280070452275179	1.1715383665658374	0.12037278327394305
1164	0.9546092364626969	0.20001336383027937	0.9659736321348719	0.04276396572058638	1.1705327542340211	0.12026945899645468
1165	0.9537905321432607	0.1999966019711718	0.9651451813354424	0.04272728993523424	1.1695288667947126	0.12016631194757263
1166	0.9529732309160599	0.19811750720033308	0.9643181503317273	0.04269067700469847	1.1685266998137402	0.12006334167169638
1167	0.9521573291772618	0.19794788604690808	0.9634925354769912	0.04143169087564705	1.1675262488721188	0.1205162204268085
1168	0.9513428233353652	0.1977785550922059	0.9626683331369768	0.04139624888174138	1.1665275095659835	0.12041312699616108
1169	0.9505297098111469	0.20077228952128773	0.9618455396898511	0.04136086747244077	1.1655304775065254	0.12031020979360028
1170	0.9497179850376106	0.20060083581546256	0.9610241515261536	0.04132554649253263	1.1645351483199273	0.12020746836764502
1171	0.9602041650487421	0.20042967469275316	0.9602041650487421	0.04129028578733423	1.1635415176472992	0.12010490226835525
1172	0.9593855766727414	0.200258805404865	0.9593855766727414	0.04125508520269025	1.162549581144616	0.12080662785869321
1173	0.9585683828254905	0.20008822720605335	0.9585683828254905	0.03945434914005944	1.1615593344826531	0.12382427509585199
1174	0.95775257994649	0.19991793935311208	0.95775257994649	0.03942077097057855	1.1605707733469233	0.12371889273406829
1175	0.9569381644873518	0.19974794110536276	0.9569381644873518	0.03938724990682811	1.1595838934376144	0.12361368959398826
1176	0.9561251329117466	0.1965630498816658	0.9561251329117466	0.039353785803253855	1.1585986904695282	0.12350866521880223
1177	0.9553134816953529	0.19639618820944033	0.9553134816953529	0.039320378514796035	1.157615160172016	0.12340381915325144
1178	0.9545032073258064	0.19622960959348665	0.9545032073258064	0.03798144457691362	1.1566332982889185	0.12329915094362193
1179	0.953694306302649	0.19606331331417004	0.953694306302649	0.03794925691201793	1.155653100578504	0.12343966136112605
1180	0.9528867751372783	0.1958972986542936	0.9528867751372783	0.037917123756292206	1.1546745628134079	0.12333514005599384
1181	0.9520806103528983	0.19573156489908694	0.9520806103528983	0.037885044971388386	1.1536976807805708	0.12404260145696289
1182	0.951275808484468	0.19556611133619672	0.951275808484468	0.042113288304719436	1.152722450281179	0.1239377471869232
1183	0.9504723660786536	0.19859986597532991	0.9616543939148731	0.0420777196490567	1.1517488671306038	0.12383307003558286
1184	0.949670279693777	0.19843227115172204	0.9608428712195861	0.040592040827163244	1.1507769271583415	0.12372856955454015
1185	0.9488695458997687	0.19826495895007637	0.9600327170280013	0.03956237927445544	1.149806626207955	0.12458819162880104
1186	0.9480701612781177	0.19809792865609996	0.9592239278813898	0.03952904955307845	1.1488379601370133	0.12448323106298069
1187	0.947272122421823	0.19793117955790454	0.958416500332668	0.039495775942343526	1.1478709248170327	0.12437844719844951
1188	0.9464754259353455	0.19776471094599712	0.9576104309463496	0.038956607140815676	1.1469055161334187	0.12427383958936758
1189	0.9456800684345594	0.19784893220248145	0.9568057162984954	0.03892387049615949	1.1459417299854073	0.12416940779139334
1190	0.944886046546705	0.1976828121922358	0.9560023529766662	0.038891188824878097	1.1449795622860073	0.12013842423518112
1191	0.9440933569103405	0.19751697090683965	0.9552003375798739	0.0388585619886156	1.144019008961942	0.12114248937028475
1192	0.943301996175294	0.19735140764539216	0.9543996667185327	0.03882598984948014	1.1430600659535914	0.12104094495337758
1193	0.9425119610026179	0.19718612170934072	0.9536003370144135	0.03670905644477157	1.142102729214937	0.11705460299620654
1194	0.9528023451005938	0.19702111240247103	0.9528023451005938	0.037077750480632186	1.1411469947135018	0.11695664935353188
1195	0.9520056876214127	0.19685637903089698	0.9520056876214127	0.03704674901701962	1.1401928584302965	0.1168588595129353
1196	0.9512103612324224	0.19669192090305165	0.9512103612324224	0.0370157993520096	1.1392403163597618	0.11655149473563507
1197	0.9504163626003419	0.19652773732967688	0.9504163626003419	0.03522591699046905	1.1382893645097119	0.1164542063427005
1198	0.9496236884030105	0.19636382762381388	0.9496236884030105	0.03519653757679896	1.13733999890128	0.11635708023232291
1199	0.9488323353293413	0.19620019110079404	0.9488323353293413	0.0351672071288183	1.1363922155688624	0.11626011599879596
1200	0.9480423000792753	0.19920982672321708	0.9480423000792753	0.03513792552421479	1.1354460105600621	0.11616331323776448
1201	0.9472535793637351	0.19904409475422943	0.9472535793637351	0.03311707861406886	1.1345013799356363	0.11891662452050432
1202	0.9464661699045799	0.19887863831636218	0.9464661699045799	0.03308954987041626	1.1335583197694388	0.11881777445855879
1203	0.9456800684345594	0.1982260548198056	0.9566763483000775	0.03306206685557368	1.1326168261483676	0.11863757874520646
1204	0.9448952716972694	0.19806155186974783	0.9558824260193307	0.03375757348083084	1.131676895172311	0.11853912432301128
1205	0.9441117764471058	0.19789732172723545	0.9550898203592814	0.032860863277056604	1.1307385229540918	0.11844083317514806
1206	0.9433295794492209	0.20113594478842747	0.9542985280474677	0.032092376874958695	1.1298017056194158	0.11834270489579829
1207	0.9425486774794781	0.20096944152287408	0.9535085458222627	0.032065810337810585	1.1288664393068168	0.11832597903447528
1208	0.9417690673244082	0.200803213696966	0.9527198704328316	0.03364588589280495	1.1279327201676053	0.11822810808407458
1209	0.9409907457811649	0.20063726062779497	0.9519324986390855	0.033618079375538165	1.127000544365814	0.11837338249737628
1210	0.9402137096574811	0.19865081731359233	0.9511464272116378	0.03138280325433485	1.126069908078146	0.11827563403949243
1211	0.9394379557716251	0.1984869139989772	0.9503616529317603	0.03135690985230988	1.125140807493923	0.11817804688269415
1212	0.9386634809523574	0.19832328092890386	0.9495781725913384	0.02961081614385071	1.1242132388150328	0.11848348983197964
1213	0.9487959829928282	0.19815991743555214	0.9487959829928282	0.0319073302208197	1.123287198255877	0.11838589222915263
1214	0.9480150809492127	0.19830842145987113	0.9480150809492127	0.031881069043683256	1.1223626820433208	0.11884925706121764
1215	0.9472354632839584	0.1995047198426843	0.9472354632839584	0.031854851059272354	1.1214396864166405	0.11875151918534496
1216	0.9464571268309724	0.19972039497430646	0.9464571268309724	0.0318286761611135	1.120518207627473	0.11956805380533994
1217	0.9456800684345594	0.20097240193395402	0.9565499542786349	0.03180254424308304	1.1195982419397659	0.11946988627348011
1218	0.9449042849493793	0.20080753532039053	0.9557652537419009	0.03177645519940539	1.1186797856297248	0.11937187980401866
1219	0.9441297732404045	0.200642938979964	0.9549818395994896	0.03175040892465174	1.1177628349857662	0.11927403400090061
1220	0.9433565301828775	0.19750069064685954	0.9541997086907267	0.031724405313738845	1.1276905648163134	0.11917634846936834
1221	0.9425845526622695	0.1973390697870831	0.9534188578652841	0.031698444261927305	1.1267677411135175	0.12153753402206077
1222	0.9418138375742383	0.197177713229612	0.9526392839831376	0.030311249944918014	1.1258464265255264	0.11751469596581467
1223	0.941044381824586	0.19701662032664666	0.9518609839145239	0.0339303549465215	1.1249266173535282	0.11741868722728048
1224	0.9402761823292192	0.19685579043250245	0.9510839545398998	0.03390265669758559	1.1240083099107907	0.1173228352377072
1225	0.9395092360141055	0.19669522290360153	0.9503081927498999	0.03387500363339501	1.123091500522609	0.11817828818275937
1226	0.938743539815235	0.19653491709846413	0.9495336954452952	0.03301152846742796	1.122176185526258	0.11808197335946452
1227	0.9379790906785778	0.19637487237769996	0.9595418283953266	0.03298464611525574	1.1212623612709436	0.11409928316846067
1228	0.9372158855600434	0.19621508810399962	0.9587610783315387	0.03295780750979172	1.1311226205035008	0.11400644404464583
1229	0.9364539214254418	0.19605556364212642	0.9579815977800498	0.03403824500575573	1.1409668467942164	0.11391375587875584
1230	0.9464482894487224	0.19889655983740015	0.9572033836470033	0.03401059411623033	1.1400399850177791	0.11651296893677916
1231	0.9456800684345594	0.19873511782454517	0.9564264328485885	0.033572715672738146	1.139114627887083	0.11641839672173306
1232	0.9449130935209873	0.1985739376803241	0.9556507423109984	0.0335454871928738	1.1381907717411892	0.11632397790849562
1233	0.9441473616785877	0.19841301876810347	0.9548763089703899	0.03351830284344689	1.1372684129310262	0.11622971212412894
1234	0.9433828698877548	0.19825236045331146	0.954103129772843	0.03349116251725788	1.1470678077044292	0.11613559899690293
1235	0.9426196151386548	0.19809196210343016	0.9533312016743213	0.033464066107454275	1.1461397593163187	0.1160416381562906
1236	0.9418575944311861	0.19793182308798674	0.9525605216406314	0.033437013507529076	1.1452132114106468	0.11594782923296289
1237	0.9410968047749413	0.19595940171947027	0.9517910866473838	0.033410004611319426	1.144288160351349	0.11585417185878442
1238	0.9403372431891664	0.19580124239604854	0.9510228936799524	0.03338303931300522	1.1433646025141002	0.11576066566680801
1239	0.9395789067027235	0.19601590377720235	0.9502559397334363	0.03335611750710763	1.142442534286266	0.11566731029127031
1240	0.9388217923540509	0.1988567778536912	0.9494902218126198	0.03479936377114603	1.1415219520668574	0.11659378129519582
1241	0.938065897191125	0.1986966677265949	0.9487257369319332	0.034771344959736036	1.1406028522664815	0.11766454526847599
1242	0.9373112182714218	0.19853681521836758	0.9479624821154152	0.032024721234200144	1.139685231307297	0.11791675494134737
1243	0.9365577526618788	0.1983772197077419	0.9472004543966729	0.030401637090144287	1.1387690856229662	0.11782196655313087
1244	0.9358054974388572	0.1982178805754465	0.9464396508188442	0.030377218104529712	1.1378544116586105	0.11772733043541748
1245	0.9350544496881038	0.19805879720419817	0.9456800684345595	0.03035283831471873	1.1369412058707624	0.1202151531187479
1246	0.934304606504713	0.20092980309124525	0.944921704305903	0.030328497626414968	1.1360294647273217	0.12131399050565995
1247	0.9335559649930908	0.20076880164646066	0.944164555504376	0.0303041959456246	1.1351191847075082	0.12121678378249844
1248	0.9328085222669154	0.2006080580102345	0.9434086191108576	0.03027993317865454	1.1342103623018176	0.1224483252878179
1249	0.9320622754491017	0.2004475715638263	0.9426538922155688	0.029957616157191967	1.133302994011976	0.12235036662758765
1250	0.9313172216717645	0.20158053845107085	0.9419003719180344	0.02710609034011406	1.1323970763508955	0.12225256457592697
1251	0.9411480553270456	0.20141953163122175	0.9411480553270456	0.02708444010821298	1.1314926058426278	0.12215491875757557
1252	0.9403969395606234	0.2012587818054985	0.9403969395606234	0.027062824433745154	1.1305895790223226	0.12205742879847138
1253	0.9396470217459817	0.19823998386643563	0.9396470217459817	0.027041243234037258	1.1296879924361802	0.12449290881688074
1254	0.9388982990194908	0.19808202371992847	0.9388982990194908	0.030282529674103213	1.1287878426414104	0.12439371127997485
1255	0.938150768526641	0.19792431510231714	0.938150768526641	0.03169325517047039	1.1278891262061863	0.1242946717009303
1256	0.9374044274220056	0.19776685741329375	0.9374044274220056	0.031668041761424646	1.1269918397096024	0.12419578970275928
1257	0.9366592728692059	0.19760965005445966	0.9366592728692059	0.03164286843728997	1.1260959797416294	0.12409706490967277
1258	0.9359153020408746	0.20047623761838287	0.9359153020408746	0.03161773510255023	1.125201542903074	0.12399849694707578
1259	0.9351725121186198	0.20031712949328892	0.9351725121186198	0.03159264166199273	1.1348160821214712	0.12390008544156224
1260	0.9344309002929906	0.19738540365739576	0.9344309002929906	0.03156758802070639	1.133916148670146	0.12380183002091073
1261	0.9336904637634399	0.19722899683991763	0.9336904637634399	0.03154257408408148	1.1330176414208033	0.12658831061129222
1262	0.9329511997382905	0.19707283769752656	0.9329511997382905	0.03151759975780743	1.1321205569857908	0.12648808233685738
1263	0.9322131054347003	0.1982274244104295	0.9322131054347003	0.031492664947872444	1.1312248919881756	0.12638801265146427
1264	0.9314761780786254	0.19807072288915645	0.9419422025514189	0.03146776956056183	1.1303306430617026	0.12670375156614355
1265	0.9307404149047876	0.19791426892162947	0.941198172375628	0.031442913502457134	1.1294378068507536	0.12660366961387956
1266	0.9300058131566385	0.2007827983210108	0.9404553166752525	0.03127876962283365	1.128546380010303	0.12650374564417644
1267	0.9292723700863257	0.200885116453788	0.9397136326715654	0.03125410182344656	1.1276563592058784	0.1276398976654216
1268	0.9389731175945981	0.20072681454956906	0.9389731175945981	0.03122947290159983	1.1267677411135177	0.12390299347480015
1269	0.9382337686831063	0.19786296714500867	0.9382337686831063	0.031204882765456857	1.1258805224197275	0.12324235725307962
1270	0.9374955831845357	0.1977072921118497	0.9374955831845357	0.031180331323469854	1.1354113174123823	0.12314539237719214
1271	0.9367585583549881	0.19755186185075552	0.9367585583549881	0.02973241866363169	1.1345186984521523	0.12304857996180125
1272	0.9464229435865111	0.1973966757848869	0.9360226914591868	0.0297090624824348	1.1336274818783485	0.12295191964761286
1273	0.9456800684345595	0.20028442537264413	0.9352879797704434	0.031245469775597164	1.1327376643886482	0.12331166756573017
1274	0.9449383585769637	0.20012733954882245	0.9345544205706234	0.031220963524792804	1.1318492426910884	0.12275905389130286
1275	0.9441978112740036	0.1999704999410256	0.9441978112740036	0.031196495685039818	1.1309622135040263	0.12146335477840356
1276	0.9434584237945409	0.19981390597082901	0.9538260987812941	0.031172066166100854	1.1300765735560985	0.12136823860394902
1277	0.9427201934159849	0.19965755706161858	0.9530797559809957	0.02825711931258209	1.1291923195861797	0.12176783371704407
1278	0.9419831174242602	0.1995014526385838	0.9523345802530983	0.02823502617785763	1.1283094483433447	0.12167262821765627
1279	0.9412471931137725	0.19964590848210648	0.9515905688622754	0.030961094618851766	1.1274279565868264	0.12157757147686123
1280	0.940512417787376	0.19949005687517274	0.9508477190817428	0.03093692514608137	1.126547841085978	0.12148266314627815
1281	0.9397787887563407	0.19933444840647138	0.9501060281932235	0.03265759856246459	1.1256690986202322	0.12138790287861341
1282	0.9390463033403186	0.19917908250747954	0.9493654934869155	0.032632144471613105	1.124791725979063	0.12129329032765578
1283	0.9383149588673122	0.1990239586114457	0.9486261122614584	0.032606730028878185	1.1239157199619454	0.12119882514827286
1284	0.937584752673641	0.19886907615338234	0.9478878818239008	0.03258135514169612	1.1230410773783173	0.12110450699640651
1285	0.9368556821039103	0.1960942874045798	0.9471507994896676	0.032556019717791235	1.1221677950475408	0.12101033552906872
1286	0.9464148625825273	0.19898594548672213	0.9464148625825273	0.03079269705682226	1.1212958697988638	0.12344541685859053
1287	0.9456800684345594	0.19883145329302127	0.9456800684345594	0.030768789683330935	1.1204252984713803	0.12334957414363819
1288	0.944946414386123	0.19867720080792198	0.944946414386123	0.03074491940429033	1.1195560779139937	0.12434464370145196
1289	0.9442138977858238	0.19852318747396228	0.954477092326974	0.030721086133434272	1.1186882049853781	0.12546309320911211
1290	0.9434825159904822	0.19836941273540776	0.9537377607295092	0.029438090426800536	1.1178216765539408	0.12179155594076019
1291	0.9427522663651027	0.19821587603824412	0.9529995736082016	0.029415305527089375	1.1169564894977846	0.12169729003058931
1292	0.9420231462828403	0.19806257683017123	0.9522625283076538	0.02939255587084261	1.1160926407046696	0.12160316993002424
1293	0.941295153124971	0.1979095145605961	0.9515266221806772	0.029934697749671696	1.1152301270719764	0.12284581952553318
1294	0.9405682842808591	0.19775668868062654	0.9507918525882598	0.029911582152953763	1.11436894550667	0.1231929375634813
1295	0.9398425371479263	0.19760409864306436	0.9500582168995342	0.029888502228453063	1.1135090929252605	0.12309788128449717
1296	0.9391179091316212	0.1974517439023989	0.9493257124917475	0.029865457893658583	1.1126505662537685	0.12239151971991981
1297	0.9383943976453872	0.2003554698213998	0.9485943367502283	0.029842449066313708	1.111793362427687	0.12181990151196821
1298	0.9376720001106332	0.20020123158443182	0.9478640870683575	0.028827575208999208	1.110937478391946	0.12172612175714756
1299	0.936950713956702	0.2000472306370592	0.9471349608475357	0.02880540015114614	1.1100829111008752	0.12163248627887287
1300	0.9362305366208398	0.19989346643211142	0.9464069554971533	0.0287832591825442	1.1092296575181688	0.12153899474445405
1301	0.9456800684345595	0.2000503026322536	0.9456800684345595	0.03043794248243489	1.1083777146168494	0.1214456468222233
1302	0.9449542970850318	0.2029516251554232	0.9449542970850318	0.03251455645883981	1.107527079379231	0.12135244218153084
1303	0.9442296388817456	0.20279598740607094	0.9543826457514418	0.03184873807863674	1.1066777487968846	0.12125938049274136
1304	0.9536513180535481	0.20264058818200495	0.9536513180535481	0.03182433291535808	1.1058297198706037	0.12251805328129987
1305	0.952921110306187	0.20060901063015643	0.952921110306187	0.0317999651259895	1.1151204482306443	0.12242424160191147
1306	0.9521920199386995	0.20354401161973726	0.9521920199386995	0.03177563462474544	1.114267257375074	0.12233057347520764
1307	0.9514640443882877	0.20338839693195457	0.9514640443882877	0.031751341326102654	1.113415371092677	0.12223704857193912
1308	0.9507371810999848	0.20323302000534502	0.9507371810999848	0.03172708514479929	1.1125647863935992	0.12214366656386273
1309	0.9500114275266262	0.20440139979403318	0.9500114275266262	0.03157372954871255	1.1117155002971157	0.12205042712373768
1310	0.9492867811288178	0.20462462526678793	0.9492867811288178	0.03154964584959076	1.1108675098315954	0.1219573299253214
1311	0.9485632393749088	0.20749418287010332	0.9485632393749088	0.033771274256368486	1.1100208120344677	0.12233141748426112
1312	0.9478407997409598	0.20733615226624183	0.9478407997409598	0.03374555356005746	1.109175403952187	0.12223824808785266
1313	0.9471194597107155	0.20717836219602406	0.9471194597107155	0.033959874130265376	1.108331282640199	0.12214522050178885
1314	0.9564672935497827	0.2070208121107039	0.9463992167755744	0.03405332559405412	1.1074884451629061	0.12205233440254795
1315	0.9557404946945016	0.20686350146320331	0.9456800684345594	0.03402744920682454	1.1066468885936334	0.12255564857365484
1316	0.9550147995580592	0.2097542449319285	0.9449620121942902	0.034001612115551354	1.105806610014595	0.12246259189288516
1317	0.9542902056281973	0.2099991103760784	0.9442450455689532	0.03397581423078991	1.10496760651686	0.12236967642103923
1318	0.953566710400276	0.21031949036005426	0.943529166080273	0.03395005546336702	1.1041298752003195	0.12227690183694447
1319	0.9528443113772456	0.21016015741281183	0.9428143712574851	0.033924335724379626	1.1032934131736527	0.12218426782040132
1320	0.9621453535019288	0.2100010656963751	0.9421006586373053	0.030133783871393472	1.1024582175542934	0.11848432529251411
1321	0.9614175582269651	0.2098422146633219	0.9413880257639033	0.030110989783744917	1.1016242854683975	0.11839470023556063
1322	0.960690863171616	0.21269942438862965	0.940676470188874	0.030088230154278722	1.10079161405081	0.11472979100358546
1323	0.9599652658429365	0.21253877527655365	0.9499656276570725	0.030593010143152636	1.0999602004450313	0.11464313708288787
1324	0.9592407637555079	0.2123783686537034	0.949248672466388	0.03159776706194684	1.0991300418031862	0.11455661396056117
1325	0.9585173544314087	0.20972321139613806	0.9485327986560815	0.03157393767502231	1.098301135285989	0.11447022134068138
1326	0.9577950354001867	0.20956516828280253	0.9478180037814348	0.031550144202772856	1.097473478062714	0.11438395892821666
1327	0.9670433229925691	0.20940736318620412	0.9471042854050935	0.03300497996615752	1.0966470673111608	0.11429782642902372
1328	0.9762776929211554	0.2048981358439266	0.9463916410970384	0.03298014551923038	1.0958219002176235	0.11368927166959514
1329	0.9854981765791726	0.20474407709517184	0.9456800684345595	0.031226131168828754	1.0949979739768585	0.11360379101420447
1330	0.9947048052655021	0.20459024983965327	0.944969565002227	0.032930588576301434	1.0941752857920524	0.11351843880457693
1331	0.9939580298861735	0.20750644472063043	0.9442601283918649	0.03500087400076251	1.093353832874791	0.11343321475142036
1332	0.993212374950025	0.2073507759699023	0.9435517562025237	0.034974616780957	1.0925336124450276	0.11555461498036486
1333	0.9924678379373187	0.2076512164935876	0.9428444460404528	0.03494839892729809	1.0917146217310507	0.11546799233045459
1334	0.9917244163358675	0.20749567251119536	0.9421381955190742	0.03492222035132255	1.0908968579694542	0.11767720185673422
1335	0.9909821076410055	0.20734036137907624	0.9414330022589552	0.031587311792351726	1.090080318405106	0.11758912011881752
1336	0.9902409093555596	0.20718528257475383	0.9407288638877817	0.031563686278670074	1.0892650002911155	0.11750117014116698
1337	0.9895008189898231	0.20703043557731385	0.9400257780403319	0.03154009607965765	1.0884509008888055	0.11741335162835594
1338	0.988761834061526	0.2081008957869869	0.9393237423584496	0.03344295978803668	1.0876380174676785	0.11855250267119939
1339	0.9880239520958083	0.2079455966110265	0.938622754491018	0.03341800235535909	1.0868263473053892	0.11846403065428059
1340	0.9872871706251926	0.2077905290520324	0.9379228120939329	0.03339308214480323	1.086015887687712	0.11837569058667857
1341	0.9865514871895553	0.2076356925922321	0.9372239128300776	0.03336819907316025	1.0852066359085109	0.11828748217342473
1342	0.9858168993361007	0.21056827436766284	0.9365260543692957	0.03559877507102882	1.0843985892697108	0.11819940512042887
1343	0.9850834046193327	0.2086517342027788	0.9358292343883662	0.03557228788719624	1.0934425791274593	0.11945126401125081
1344	0.9843510006010284	0.20849660280188456	0.935133450570977	0.035545840089510575	1.0926296106671416	0.11590288916163899
1345	0.9836196848502105	0.20834170190827245	0.9344387006077	0.03551943159018699	1.0918178501837337	0.11581678003150407
1346	0.9828894549431204	0.20649101601923442	0.9337449821959644	0.03549306230170134	1.0910072949868637	0.11573079875456908
1347	0.9919819115478243	0.2063378327729294	0.9330522930400328	0.03546673213678912	1.0901979423941435	0.1161111229313139
1348	0.9912465654310356	0.20618487663299392	0.9323606308509741	0.035440441008444526	1.0893897897311382	0.11602505093507129
1349	0.9905123087159015	0.2060321470947472	0.93166999334664	0.035414188829919785	1.0885828343313373	0.11593910645289712
1350	0.9897791389833214	0.20587964365500286	0.9309803782516389	0.03538797551472371	1.0877770735361254	0.11585328920163664
1351	0.9890470538213514	0.20572736581206272	0.9302917832973107	0.03536180097662107	1.0967650497820927	0.11576759889897274
1352	0.9883160508251788	0.2070604348690334	0.9296042062217029	0.03533566512963174	1.0959544325982182	0.11568203526342283
1353	0.9875861275970953	0.21004445762313617	0.9386957252408035	0.0353095678880293	1.0951450127809375	0.11559659801433615
1354	0.9868572817464701	0.20988944326326667	0.938002960867932	0.03528350916634073	1.094336787679254	0.11551128687189013
1355	0.986129510889725	0.2097346575381463	0.9373112182714218	0.035257488879344885	1.093529754649992	0.11542610155708788
1356	0.9854028126503074	0.20958009994231863	0.9366204951923713	0.035231506942072034	1.0927239110577665	0.11534104179175471
1357	0.9846771846586649	0.20942576997181614	0.935930789378533	0.03520556326980245	1.0919192542749552	0.11525610729853544
1358	0.9839526245522201	0.2092716671241548	0.9352420985842884	0.035179657778066	1.09111578168167	0.11517129780089119
1359	0.9832291299753434	0.20911779089832822	0.9345544205706234	0.035153790382641	1.0903134906657272	0.11508661302309643
1360	0.9825066985793293	0.20896414079480263	0.9338677531051051	0.0351279609995531	1.0895123786226226	0.11500205269023597
1361	0.9817853280223694	0.20881071631551132	0.933182093961856	0.035102169545074696	1.0887124429554986	0.11491761652820204
1362	0.9810650159695282	0.2086575169638491	0.9324974409215318	0.03442478490058993	1.0879136810751204	0.11483330426369122
1363	0.9803457600927178	0.2085045422446674	0.9318137917712962	0.034399546788492746	1.0871160903998456	0.1147491156242017
1364	0.9796275580706718	0.2083517916642684	0.9311311443047969	0.03437434565531439	1.0863196683555965	0.11466505033803014
1365	0.9789104075889218	0.2081992647304	0.9304494963221435	0.034349181419841945	1.085524412375834	0.11458110813426876
1366	0.9781943063397711	0.20804696095225042	0.9297688456298814	0.03432405400110035	1.0847303199015284	0.11449728874280259
1367	0.9774792520222712	0.20789487984044322	0.9387672024372308	0.036725474874631174	1.0839373883811325	0.11441359189430636
1368	0.9767652423421965	0.2062066395501685	0.9380814703682482	0.03669864837727935	1.0831456152705545	0.11433001732024191
1369	0.9760522750120197	0.20667159628500628	0.9373967393679794	0.03636497814925776	1.0823549980331308	0.1136893410605163
1370	0.9753403477508877	0.2065208511381902	0.9367130072459021	0.036338453730476374	1.0815655341395984	0.11578541289331587
1371	0.974629458284597	0.20705504536669192	0.9360302718178802	0.03888760282957474	1.080777221068068	0.11570102119295628
1372	0.9739196043455696	0.20690424052665787	0.9353485309061411	0.03885927973938574	1.079990056303998	0.11561675242296868
1373	0.9732107836728291	0.2067536551987637	0.9346677823392516	0.03883099787640218	1.0792040373401668	0.11553260631494613
1374	0.972502994011976	0.20660328890407367	0.9339880239520958	0.038802757150673856	1.0784191616766468	0.11544858260126253
1375	0.9717962331151649	0.20951556607360478	0.9333092535858515	0.03877455747251209	1.077635426820777	0.11536468101506978
1376	0.97109049874108	0.20936341243084977	0.9326314690879679	0.03874639875248843	1.076852830287138	0.11528090129029485
1377	0.9703857886549108	0.20921147962066772	0.931954668312142	0.038718280901434386	1.0760713695975248	0.11519724316163715
1378	0.96968210062833	0.20905976716263966	0.9312788491182972	0.03869020383043987	1.0752910422809205	0.11173300468163004
1379	0.9689794324394689	0.20890827457773922	0.9401978651392866	0.03558790331257657	1.0745118458734704	0.11115631908166307
1380	0.9682777818728943	0.20875700138832745	0.9395170556786498	0.03265183456842717	1.073733777918457	0.1110758293502498
1381	0.9675771467195855	0.2093262190688915	0.9388372314704888	0.03262820806005644	1.0825368077159718	0.11099545610180539
1382	0.9668775247769104	0.20917486243905134	0.9381583903775962	0.03260461571872588	1.081754062374167	0.1109151990836551
1383	0.9661789138486034	0.2092862403030485	0.937480530268942	0.03258105747037419	1.0809724481672494	0.11129646081562605
1384	0.9654813117447416	0.20946693937863226	0.9368036490196502	0.03255753324115372	1.0801919626451069	0.11121610236016344
1385	0.9647847162817222	0.20971648029750636	0.936127744510978	0.032534042957429926	1.0794126033646991	0.11113585986206813
1386	0.9640891252822402	0.2100343192590176	0.9354528146302924	0.03251058654578078	1.078634367890031	0.11105573307053093
1387	0.9633945365752644	0.21041985017725978	0.9347788572710487	0.032487163932995604	1.0778572537921276	0.11097572173546566
1388	0.9627009479960167	0.21087240709771063	0.9341058703327686	0.03535731214640437	1.0770812586490088	0.11089582560750642
1389	0.9620083573859476	0.2081911979673928	0.9334338517210184	0.03533187523119111	1.076306380045664	0.11081604443800458
1390	0.9613167625927154	0.20804152780350538	0.9327627993473872	0.03530647488954397	1.0755326155740281	0.11197296711208297
1391	0.9606261614701631	0.21079592702029254	0.9320927111294652	0.035281111042640576	1.0747599628329547	0.11189252676214609
1392	0.9599365518782965	0.2135746206300689	0.9314235849908223	0.035255783611884896	1.0739884194281932	0.11181220190445613
1393	0.9592479316832618	0.21342141071570017	0.9307554188609867	0.035230492518906566	1.0732179829723623	0.11173199229046438
1394	0.9585602987573241	0.21520244800242413	0.9300882106754234	0.03520523768555964	1.072448651084927	0.11165189767233503
1395	0.9578736509788446	0.21554960922253247	0.9294219583755126	0.03518001903392242	1.0716804213921727	0.11157191780294227
1396	0.95718798623226	0.2153953145845778	0.9287566599085294	0.03515483648629612	1.0803904003017588	0.11363049468628204
1397	0.9565033024080594	0.2136687725412637	0.928092313227622	0.03512968996520435	1.0796175888566215	0.11354921393185691
1398	0.9558195974027641	0.21351604289684536	0.9274289162917909	0.03510457939339219	1.0788458822169813	0.11346804937579415
1399	0.955136869118905	0.2133635314376333	0.9267664670658683	0.03507950469382549	1.0780752780153977	0.1146732134508008
1400	0.9544551154650015	0.21321123769642158	0.9261049635204964	0.03505446578969001	1.0773057738911898	0.11459136247760254
1401	0.95377433435554	0.21305916120733714	0.9254444036321081	0.035029462604390625	1.0765373674904115	0.11450962826756139
1402	0.953094523710953	0.2129073015058351	0.9342213648255876	0.035004495061550775	1.0852066359085109	0.11442801057100573
1403	0.9524156814575976	0.2127556581286942	0.9335559649930907	0.03800127569955595	1.0844336967091457	0.11434650913897515
1404	0.9517378055277346	0.21559039133195176	0.9328915123489676	0.03797422852823955	1.0836618577791037	0.11426512372321786
1405	0.9510608938595071	0.21844527640043335	0.9322280048721902	0.03794721983085107	1.082891116770726	0.11087438543556509
1406	0.9503849443969205	0.2188247875329136	0.9315654405474766	0.03947612431093812	1.0821214713430283	0.11079558345586674
1407	0.9497099550898204	0.22224685864729263	0.9309038173652695	0.039448087290830935	1.0813529191616766	0.10688108981717616
1408	0.9490359238938729	0.22208912489381694	0.930243133321717	0.0391503941525737	1.0805854578989642	0.10680523382724205
1409	0.9483628487705441	0.22232853119798648	0.9295833864186521	0.039122627915586065	1.079819085233788	0.10672948543445676
1410	0.947690727687078	0.22217096313902263	0.9383076511753248	0.03909490103541907	1.0790537988516236	0.10665384441005245
1411	0.947019558616478	0.22201361826427823	0.9376431273430476	0.03915712658173948	1.0782895964445047	0.10657831052590938
1412	0.9463493395374856	0.22185649609990155	0.9369795440965204	0.039129414531787796	1.0775264757109984	0.10650288355455349
1413	0.9456800684345594	0.2216995961733811	0.9363168994401578	0.04212385566899965	1.0767644343561815	0.10682222802246187
1414	0.9450117432978566	0.22154291801354126	0.9356551913840164	0.042094086159692956	1.076003470091619	0.10889032753071931
1415	0.9443443621232112	0.2213864611505374	0.9349944179437735	0.04206435869771581	1.0752435806353395	0.10881342758189816
1416	0.943677922912115	0.22123022511585103	0.9343345771407079	0.042034673194047675	1.0838281094832212	0.10547640098337992
1417	0.9523491803417143	0.2210742094422856	0.9336756670016807	0.04200502955991926	1.0830637737219497	0.10888435799348797
1418	0.9516780392702966	0.22091841366396114	0.9330176855591144	0.041975427706811515	1.0823005152485725	0.10880762483070189
1419	0.9510078434679936	0.22076283731631052	0.9323606308509742	0.04194586754645461	1.08153833178713	0.10873099974279295
1420	0.9503385909391632	0.22060747993607385	0.9317045009207482	0.04191634899082726	1.080777221068068	0.10865448250159465
1421	0.9496702796937769	0.22045234106129458	0.9310492938174284	0.04262538495588733	1.0800171808282168	0.10896061571891742
1422	0.9490029077474005	0.22029742023131477	0.9303950075954907	0.04135812499900615	1.0792582088107692	0.10888404466078752
1423	0.9483364731211733	0.22014271698677026	0.9297416403148758	0.04132908137190016	1.078500302765256	0.10931484534670537
1424	0.9476709738417901	0.2199882308695866	0.9290891900409708	0.03967983194073532	1.077743460447526	0.10923813317453224
1425	0.9470064079414803	0.219833961422974	0.9284376548445885	0.03965200597163243	1.0769876796197226	0.10852796823005983
1426	0.9463427734579893	0.2196799081914232	0.9277870328019504	0.03962421900178546	1.0762329580502625	0.10845191499373882
1427	0.9549514416545062	0.21952607072070096	0.9271373219946661	0.039596470949263204	1.0754792935138127	0.10837596827455555
1428	0.9542831761250068	0.21699619112802843	0.9264885205097153	0.03956876173236382	1.0747266837912697	0.10830012784889108
1429	0.9536158452326118	0.216844445539827	0.9258406264394289	0.0395410912696139	1.0739751266697375	0.10822439349375194
1430	0.9529494470179138	0.21669291203490754	0.9251936378814698	0.03951345947976791	1.0732246199425048	0.10764102150162569
1431	0.9522839795269795	0.21654159016896132	0.9337930284682032	0.03948586628180718	1.0724751614090255	0.10756585319052119
1432	0.9516194408113292	0.21639047949892018	0.9331413934169345	0.03945831159493915	1.0717267488748952	0.10749078978983
1433	0.9509558289279182	0.21623957958295165	0.9324906672011625	0.03943079533859686	1.0709793801518301	0.10412779592178417
1434	0.9502931419391182	0.21903113950769237	0.931840847920883	0.03940331743243755	1.0702330530576476	0.1007975033983303
1435	0.9496313779126982	0.21887861085901017	0.9311919336813838	0.03937587779634252	1.0694877654162427	0.10072731015083844
1436	0.9489705349218056	0.21872629449793915	0.9305439225932268	0.03794271705727957	1.0687435150575675	0.10065721459749759
1437	0.9483106110449477	0.2185741899815985	0.9298968127722302	0.03818366479742124	1.068000299817611	0.10058721653449511
1438	0.9476516043659727	0.2145591554883515	0.929250602339449	0.038157129936547414	1.067258117538377	0.1005173157585851
1439	0.9469935129740519	0.21441015607481792	0.9286052894211576	0.03874639129666903	1.0665169660678642	0.10165212221876081
1440	0.9463363349636605	0.21426136346130317	0.9279608721488322	0.03871950275309051	1.0657768432600447	0.10158157945525019
1441	0.9456800684345594	0.2141127772175713	0.9364987085468452	0.038692651502915	1.0650377469748435	0.10200817260014512
1442	0.9450247114917774	0.21396439691457925	0.9358497142928281	0.038665837468609424	1.0642996750781182	0.1025631731039309
1443	0.944370262245592	0.21420902148215437	0.9352016189228192	0.03863906057285552	1.0635626254416375	0.10324397214468523
1444	0.9437167188115119	0.21406077994479644	0.9345544205706234	0.03861232073854907	1.0628265959430618	0.10317252302901415
1445	0.9430640793102592	0.2139127434441431	0.9339081173752081	0.03858561788879902	1.0620915844659229	0.10310117273646295
1446	0.9424123418677504	0.2142968604851089	0.9332627074806847	0.038558951946926955	1.0613575888996023	0.10302992106214617
1447	0.9417615046150792	0.21554966513823423	0.9326181890362921	0.038532322836466425	1.0606246071393126	0.10383200056805116
1448	0.9502485711806201	0.21540090760535763	0.9319745601963775	0.038505730481161744	1.0690296425781975	0.10376034287269705
1449	0.9495932273384265	0.21525235525528494	0.9313318191203799	0.04107802201101069	1.0682923807557299	0.10368878401554346
1450	0.9489387867958088	0.21510400766379273	0.9306899639728126	0.041049711864896955	1.067556135145285	0.10476795242177676
1451	0.9482852476864453	0.2149558644078259	0.9300489929232444	0.041824284760971185	1.066820903647251	0.10469579818457167
1452	0.9476326081491524	0.21774085425458053	0.9294089041462841	0.04179549998136972	1.0660866841677965	0.10522512505127214
1453	0.9469808663278669	0.21759110125990752	0.9287696958215619	0.04176675479568789	1.0653534746188504	0.10515275563926987
1454	0.9463300203716278	0.21797399653531271	0.9281313661337119	0.041738049122288776	1.0646212729180813	0.1018149242647119
1455	0.9456800684345595	0.2178242891201099	0.9274939132723564	0.03917417710263337	1.0638900769888795	0.10174499643211257
1456	0.9450310086758535	0.21621325301352462	0.926857335432087	0.04183893779253143	1.0631598847603352	0.10167516458830195
1457	0.9443828392597521	0.21606495860130676	0.9262216308124491	0.04181024167607562	1.062430694167221	0.10160542853577222
1458	0.9437355583555302	0.21649577494962455	0.9255867976179238	0.04178158489631134	1.0617025031499716	0.10336830572823089
1459	0.9430891641374785	0.2163474901722618	0.9249528340579115	0.041752967372409744	1.0609753096546632	0.10329750551882799
1460	0.9424436547848861	0.21619940838569623	0.9243197383467152	0.04028241743571925	1.0602491116329968	0.10322680222962963
1461	0.9417990284820237	0.21605152917339412	0.9236875087035232	0.039097397776341594	1.0595239070422766	0.09995852614462868
1462	0.9411552834181262	0.21590385211996052	0.9230561433523929	0.039070673649358435	1.0587996938453919	0.09989020179319699
1463	0.940512417787376	0.21575637681113538	0.9224256405222343	0.03904398603074548	1.058076470010798	0.09982197078104317
1464	0.9398704297888864	0.21560910283378992	0.9217959984467924	0.039017334845741616	1.0573542335124972	0.10169979972274569
1465	0.9392293176266839	0.21546202977592238	0.9211672153646323	0.041816789981405575	1.0566329823300193	0.10163042741734131
1466	0.9385890795096923	0.2153151572266546	0.9205392895191212	0.04092170429169717	1.0559127144484037	0.1008852479815762
1467	0.9379497136517156	0.21516848477622763	0.9199122191584134	0.04152543076547567	1.05519342785818	0.10225843638611185
1468	0.9373112182714218	0.2150220120159988	0.9192860025354329	0.04149716294330722	1.0544751205553495	0.10218882546957946
1469	0.9366735915923255	0.2148757385384369	0.9186606379078578	0.040838190609469235	1.0537577905413662	0.10325681190322684
1470	0.9360368318427725	0.21472966393711912	0.9180361235381039	0.04081042841326973	1.0530414358231193	0.10318661692572637
1471	0.935400937255923	0.21521620227794444	0.917412457693309	0.040782703937445486	1.0523260544129134	0.10311651732183662
1472	0.9347659060697342	0.21507009487653378	0.9257777723575252	0.04075501710517291	1.0516116443284511	0.10304651289731398
1473	0.9341317365269461	0.214924185721258	0.9251497005988024	0.04348641354578516	1.0508982035928145	0.10360146722368539
1474	0.9334984268750635	0.2147784744089046	0.9245224804628032	0.04345693123151682	1.0501857302344464	0.10353122894082188
1475	0.9328659753663404	0.21463296053735376	0.9238961102185872	0.04342748886618382	1.0584440874348862	0.10543312431597719
1476	0.9322343802577648	0.214487643705575	0.9232705881399017	0.04339808636864408	1.0577274699078485	0.10536174102260143
1477	0.931603639811041	0.2143425235136226	0.9226459125051656	0.043368723657975186	1.0570118220932965	0.10529045432366868
1478	0.9399254229876961	0.214197599562633	0.9220220815974542	0.04333940065347351	1.056297142024268	0.10521926402324701
1479	0.939290338242434	0.2140528714548204	0.9213990937044829	0.04331011727465359	1.0555834277391163	0.10629868803716178
1480	0.9475956931511723	0.21390833879347348	0.9207769471185919	0.04401325830997271	1.0548706772814938	0.10622691309588075
1481	0.9469562898494509	0.21376400118295158	0.9201556401367306	0.043983559755107704	1.0541588887003321	0.10615523501686872
1482	0.9463177488583184	0.21361985822868126	0.9195351710604415	0.0435165381210205	1.0623755859824517	0.10608365360418033
1483	0.9456800684345595	0.21347590953715243	0.9278370482754169	0.04348721430827048	1.0616596994689866	0.1060121686623985
1484	0.945043246839654	0.2168209107710841	0.927212242182302	0.043457929988871005	1.0609447771124418	0.10659898942398441
1485	0.9444072823397619	0.2143767792135223	0.9265882770125966	0.044368965451846945	1.0602308169663364	0.1033809487555406
1486	0.9437721732057069	0.21423261191075602	0.9259651510697502	0.04433912754636485	1.0595178170894257	0.10407591304375612
1487	0.9431379177129612	0.2140886383812461	0.9253428626617732	0.04430932974559445	1.0588057755456828	0.10400596955380734
1488	0.9425045141416295	0.21394485823458306	0.9247214101012214	0.0468475954326915	1.058094690404282	0.10481476776055057
1489	0.9418719607764338	0.21380127108140545	0.9241007917051802	0.04950474859278078	1.0573845597395812	0.10662701442752077
1490	0.9501198809624212	0.21365787653339652	0.9234810057952505	0.04947154621277218	1.0566753816311039	0.10852049859455912
1491	0.9494830713907306	0.2135146742032803	0.9228620506975326	0.049438388339975395	1.055967154163523	0.10934439999825608
1492	0.9488471148794173	0.21337166370481864	0.9222439247426112	0.049405274884958675	1.0552598754266418	0.10927116195405094
1493	0.9482120097155087	0.21322884465280728	0.9216266262655411	0.049372205758529665	1.0545535435153788	0.10919802195274304
1494	0.9475777541906154	0.2116533652921887	0.9210101536058318	0.049339180871734674	1.05384815652975	0.10912497979759064
1495	0.9469443466009158	0.21151188576993452	0.9203945051074321	0.04930620013585781	1.0531437125748502	0.1083314509816122
1496	0.946311785247141	0.21419369989557246	0.9197796791187165	0.04927326346242038	1.0524402097608392	0.1082590852828937
1497	0.9456800684345594	0.214050713447044	0.919165673992469	0.049240370763179775	1.0517376462029213	0.10818681620059536
1498	0.945049194472962	0.21390791777429743	0.9273847235482338	0.049207521950128945	1.0510360200213316	0.10811464354135544
1499	0.9444191616766467	0.2137653124957813	0.9267664670658683	0.04917471693549558	1.0503353293413173	0.1080425671123279
1500	0.9437899683644038	0.21362289723096062	0.926149034376284	0.0465399802506775	1.0496355722931219	0.10797058672118041
1501	0.9431616128595007	0.21348067160031423	0.9255324238340895	0.04891901423619791	1.0489367470119682	0.10789870217609308
1502	0.9425340934896673	0.2140068180570572	0.9249166337982717	0.04888646665520238	1.0482388516380412	0.10782691328575639
1503	0.9419074085870811	0.21386452628973207	0.9243016626321824	0.04834372421874819	1.0563447572939229	0.10775521985936955
1504	0.9412815564883522	0.21372242361445645	0.9236875087035232	0.0483116021428553	1.0556428670897409	0.10768362170663914
1505	0.9406565355345087	0.2135805096545531	0.9230741703843309	0.048279522725761755	1.054941909010664	0.10761211863777677
1506	0.9400323440709821	0.21343878403434438	0.9224616460509638	0.04824748588254629	1.0542418812011014	0.10380104560640335
1507	0.9394089804475929	0.2132972463791492	0.9218499340840864	0.04821549152851277	1.0623223049921378	0.10373221202178377
1508	0.9387864430185354	0.21315589631527962	0.9212390328686563	0.04818353957918971	1.0616183140676896	0.10366346966789254
1509	0.9381647301423643	0.21096946616642	0.9293968354681366	0.048151629950329365	1.0609152555815522	0.10454036968046702
1510	0.9375438401819789	0.2108298437533383	0.9287817482176612	0.04811976255790688	1.0602131276824247	0.10447118346625098
1511	0.9369237715046098	0.21069040602598818	0.9281674745746602	0.0480879373181199	1.0595119285239045	0.10440208876819129
1512	0.9450550320377091	0.2112482475950856	0.9275540129258997	0.048056154147387495	1.0588116562644705	0.10433308540482829
1513	0.944430821316416	0.2111087177089593	0.9269413616624083	0.04802441296234958	1.058112309067466	0.10426417319518178
1514	0.9438074346356792	0.2109693720207026	0.9263295191794629	0.04799271367986618	1.057413885101085	0.10419535195874934
1515	0.9431848703648112	0.21359041224097933	0.9257184838765741	0.04796105621701665	1.0567163825383534	0.10412662151550481
1516	0.942563126877425	0.2120318045746585	0.9251082541574728	0.04792944049109907	1.0560197995571152	0.10405798168589667
1517	0.9419422025514189	0.21189212617902306	0.9244988284300963	0.04789786641962929	1.0553241343400157	0.10503750456243142
1518	0.9413220957689624	0.21196777649444368	0.9238902051065742	0.04855962831023261	1.0546293850744857	0.10496835544817044
1519	0.9407028049164828	0.2118283240099078	0.9232823826032147	0.0485276811863443	1.053935549952726	0.10489929731958614
1520	0.9400843283846508	0.21168905489484544	0.9226753593404906	0.04849577607050839	1.0532426271716921	0.10483032999721953
1521	0.9394666645683665	0.21154996878781857	0.9220691337430263	0.04846391287992336	1.0525506149330772	0.10476145330208339
1522	0.9388498118667459	0.21141106532833878	0.9214637042395839	0.04843209153200484	1.0518595114432987	0.10469266705566051
1523	0.9382337686831063	0.21127234415686344	0.9208590692630487	0.04840031194438538	1.0511693149134802	0.10462397107990218
1524	0.9376185334249534	0.21183233532934131	0.9202552272504172	0.048368574034913625	1.0504800235594385	0.10455536519722686
1525	0.9370041045039672	0.20944862294322703	0.9196521766427826	0.048336877721653564	1.049791635601667	0.10448684923051832
1526	0.9363904803359882	0.2093114594704417	0.9190499158853217	0.04830522292288363	1.04910414926532	0.10441842300312441
1527	0.9357776593410039	0.20917447553099772	0.9184484434272816	0.04827360955709638	1.0484175627801988	0.10435008633885534
1528	0.9351656399431353	0.20903767077263866	0.9178477577219661	0.048242037542997565	1.047731874380735	0.10428183906198234
1529	0.9345544205706234	0.20890104484402905	0.917247857226723	0.04821050679950547	1.0470470823059763	0.10421368099723591
1530	0.9339439996558158	0.20735566107499598	0.9166487404029303	0.048179017245750064	1.0550108144260142	0.10414561196980464
1531	0.9333343756351526	0.20722031142677466	0.9160504057159832	0.048147568801072654	1.054322165069339	0.10350197677213642
1532	0.9327255469491545	0.2070851383599601	0.9154528516352813	0.048116161385024954	1.062270761803204	0.10033042487159617
1533	0.9407482297465044	0.20695014152921695	0.9148560766342153	0.047773965577605826	1.0615782776038536	0.10026502042252737
1534	0.9401353644502526	0.20681532059011	0.9142600791901538	0.04774284247299502	1.069511790750746	0.10019970119098173
1535	0.9395232971556886	0.20532462066977802	0.9136648577844312	0.04771175989326002	1.068815494011976	0.10013446701051887
1536	0.9389120263052294	0.20519103275782627	0.9130704109023332	0.04768071775930213	1.0681201033197105	0.09699693934738163
1537	0.9383015503453431	0.20505761856227508	0.9124767370330861	0.04764971599222852	1.067425616906629	0.09388936757436891
1538	0.9376918677265352	0.2076508915393016	0.9118838346698416	0.04499784321027387	1.075334710695568	0.09382836083780338
1539	0.9370829769033361	0.20751605329804226	0.9112917023096664	0.044968623831565864	1.0746364414029084	0.09376743333076584
1540	0.9450663889612081	0.20738139005774506	0.9107003384535277	0.044939442375477916	1.0739390783650091	0.09370658489901322
1541	0.9444535054404809	0.20724690147794111	0.9101097416062816	0.0449102987682305	1.0732426198187284	0.09063761088033113
1542	0.9438414163248358	0.20711258721904416	0.9095199102766599	0.04488119293623554	1.0725470640054953	0.09138805918648313
1543	0.9432301200707394	0.20971701098272327	0.9089308429772579	0.04485212480609551	1.0718524091712947	0.09132887002897895
1544	0.9426196151386547	0.20958127181703862	0.9083425382245218	0.044823094304602885	1.0797279227951864	0.09126975749174335
1545	0.9420098999930282	0.20944570825182718	0.9077549945387363	0.044662932405521896	1.079029521810196	0.09121072142609536
1546	0.9414009731022763	0.20931031994655763	0.9071682104440117	0.044634061731697976	1.0783320237353347	0.09115176168373851
1547	0.9407928329387737	0.2091751065615793	0.915134846585898	0.044605228358486286	1.077635426820777	0.0910928781167594
1548	0.940185477978839	0.20904006775811798	0.9145440558521434	0.04457643221364546	1.0854868700301141	0.09103407057762657
1549	0.9395789067027236	0.20761599859346597	0.9139540274290129	0.0453269919194949	1.0847865559204173	0.0909753389191893
1550	0.9389731175945981	0.2052506279430393	0.9133647598420181	0.04529776755333149	1.0840871448592178	0.09184166166114975
1551	0.9383681091425397	0.20511837882709663	0.9127762516204704	0.04268720470872911	1.083388635100932	0.0917824853327598
1552	0.9377638798385199	0.2049863000255338	0.9121885012974694	0.042659717777171674	1.082691024904473	0.09172338521342129
1553	0.9371604281783923	0.20485439120955856	0.9116015074098907	0.04263226622133057	1.0819943125332347	0.09166436115601237
1554	0.9365577526618788	0.20472265205122445	0.911015268498373	0.04260484997295668	1.0812984962550782	0.09160541301378985
1555	0.9359558517925589	0.2033274172441553	0.9104297831073073	0.04257746896397664	1.080603574342318	0.09084794427305248
1556	0.9438579488422	0.20383632726196765	0.9098450497848234	0.042550123126491694	1.0799095450717062	0.09078959620351292
1557	0.9432521350111074	0.20370549521622824	0.9092610670827792	0.04252281239277766	1.07921640672442	0.090731323035218
1558	0.9426470983626077	0.20357483101147114	0.908677833556748	0.04429050256506533	1.0785241575860467	0.08766439948269272
1559	0.9420428374021188	0.2034443343249253	0.9080953477660064	0.04426211121726717	1.0778327959465683	0.0876082043548192
1560	0.9414393506388888	0.20331400483464676	0.9075136082735235	0.04423375624531505	1.0771423201003503	0.0875520812258283
1561	0.9408366365859829	0.20318384221951571	0.9069326136459476	0.04420543757934494	1.0764527283461247	0.08749602995743787
1562	0.9402346937602721	0.2030538461592345	0.9148229452802648	0.04417715514967169	1.075764018986978	0.08744005041171975
1563	0.9396335206824203	0.19946203768183018	0.914238020123436	0.044148908886788255	1.0750761903303367	0.08738414245109849
1564	0.947492873677565	0.19933458590056388	0.9136538424747948	0.04412069872136538	1.0828489984886458	0.08732830593835011
1565	0.9468878335283457	0.19920729689296454	0.9130704109023333	0.04155554464003762	1.082157524032395	0.08727254073660151
1566	0.9462835656065024	0.19687346865012337	0.9124877239776987	0.04152902546668725	1.081466932121717	0.08721684670932862
1567	0.9456800684345594	0.19674791159103533	0.9119057802761823	0.04150254011881309	1.080777221068068	0.08716122372035581
1568	0.9450773405388077	0.19662251457918628	0.9113245783767074	0.04420194515374626	1.0800883891872088	0.0871056716338546
1569	0.9444753804492925	0.19649727730875372	0.9107441168618178	0.044173791048552784	1.0794004347991915	0.08705019031434268
1570	0.9438741866998022	0.19637219947469337	0.9101643943176664	0.044784572464392554	1.0787133562283453	0.08699477962668235
1571	0.9432737578278557	0.1962472807727375	0.9095854093340038	0.044756083550611114	1.0780271518032638	0.08794530332665608
1572	0.9426740923746911	0.19612252089939183	0.9090071605041664	0.04472763085922485	1.07734181985679	0.0896451209947511
1573	0.9420751888852537	0.1959979195519335	0.9168410320401129	0.04463585608336538	1.0766573587260042	0.08666584950005578
1574	0.9414770459081836	0.1958734764284085	0.9162589107499287	0.04460751585728071	1.0759737667522098	0.08661082356386525
1575	0.9408796619958053	0.1958356974664665	0.9156775281923463	0.04457921159594995	1.0752910422809203	0.086555867457543
1576	0.940283035704115	0.1957115150330699	0.9150968829620404	0.047193709988524506	1.0746091836618457	0.08650098104824847
1577	0.9396871655927688	0.1955874899918576	0.9145169736572483	0.04716380269448869	1.0739281892488786	0.08644616420347766
1578	0.9390920502250724	0.19817832614020775	0.9139377988797579	0.04713393328176254	1.0732480574000827	0.08825920711829603
1579	0.9384976881679679	0.19805289681986588	0.9133593572348973	0.04710410167841965	1.0725687864776776	0.08820334686062621
1580	0.9379040779920235	0.19577594268951967	0.9127816473315229	0.04707430781271546	1.0718903748480269	0.08530124758302379
1581	0.9373112182714218	0.19565219051335692	0.9122046677820087	0.047163501364560094	1.071212820881625	0.08524732770465267
1582	0.9367191075839477	0.19552859468864853	0.9199919806628057	0.049789551381980546	1.070536122953083	0.08604314422109596
1583	0.9361277445109781	0.19329151652907617	0.9194111776447106	0.04975811858439092	1.0698602794411178	0.08598882405428968
1584	0.9355371276374695	0.19316956604546154	0.9188311075010862	0.0524579672951674	1.0691852887285367	0.08593457243028069
1585	0.9349472555519478	0.19304776934555903	0.918251768845663	0.05242489165374552	1.0685111492022261	0.08588038921941668
1586	0.9343581268464961	0.192926126138662	0.9176731602956658	0.0523918576955516	1.0678378592531383	0.08582627429237233
1587	0.9337697401167439	0.19280463613479634	0.917095280471802	0.052358865341839006	1.0671654172762786	0.08297114610635238
1588	0.933182093961856	0.19268329904471782	0.9165181279982515	0.05232591451405939	1.0664938216706927	0.08487178881608594
1589	0.9325951869845215	0.19256211457990985	0.9242684442435883	0.05229300513386192	1.0658230708394532	0.08572906353979684
1590	0.9320090177909423	0.19244108245258112	0.9236875087035231	0.05273499921151683	1.0651531631896483	0.08567517977892962
1591	0.9314235849908225	0.19232020237566366	0.9231073029819757	0.05270187421201215	1.0644840971323686	0.08562136371122926
1592	0.9308388871973567	0.19219947406281018	0.9225278257045232	0.052668790800705176	1.0638158710826933	0.08556761520921341
1593	0.9302549230272202	0.19001339505552697	0.9219490755001916	0.05263574889932455	1.0631484834596803	0.08749176512486202
1594	0.9296716911005575	0.18989426440031976	0.9213710510014455	0.0526027484297952	1.0624819326863515	0.0884086365672373
1595	0.9290891900409707	0.1898622893553287	0.9290891900409707	0.05256978931423769	1.0618162171896808	0.0883532426846764
1596	0.9285074184755099	0.18974340251164973	0.9285074184755099	0.052536871474967634	1.0611513354005828	0.08829791817454198
1597	0.9279263750346616	0.18831699275880925	0.9279263750346616	0.05250399483449521	1.060487285753899	0.08824266290659792
1598	0.9273460583523384	0.18819922103100517	0.9273460583523384	0.05247115931552428	1.0598240666883867	0.088187476750934
1599	0.9267664670658683	0.18808159651786077	0.9267664670658683	0.052438364840952066	1.0591616766467067	0.08813235957796468
1600	0.9261875998159833	0.18670838250274754	0.9261875998159833	0.05240561133386841	1.0585001140754093	0.08807731125842815
1601	0.9256094552468098	0.18659183544750235	0.9256094552468098	0.052372898717555155	1.0578393774249255	0.09001716449068699
1602	0.9250320320058573	0.18647543380343026	0.9250320320058573	0.05234022691548556	1.0571794651495512	0.08996100905432346
1603	0.9244553287440082	0.1863591772985653	0.9244553287440082	0.05230759585132381	1.0647744411426523	0.08990492363720731
1604	0.9238793441155073	0.18679757887608328	0.9238793441155073	0.052275005448924224	1.064111030275897	0.0872048082026182
1605	0.9233040767779509	0.1866812665604692	0.9233040767779509	0.05135025366224076	1.0634484455746043	0.0845540862077459
1606	0.9227295253922772	0.18717531277660973	0.9309681818689939	0.05399934985586646	1.062786685496462	0.08450147009934036
1607	0.9221556886227545	0.18705891021891283	0.9303892215568862	0.0532576580589097	1.062125748502994	0.08444891943385564
1608	0.9215825651369728	0.18694265235053562	0.9298109808971243	0.053224558209277066	1.0614656330595489	0.08439643408927272
1609	0.9210101536058318	0.18682653890187068	0.9292334585487411	0.05319149947747008	1.0608063376352885	0.0843440139438757
1610	0.9204384527035315	0.18614541543278051	0.9286566531740987	0.05082011843337506	1.0601478607031747	0.08499383552649695
1611	0.9198674611075615	0.18602994060931105	0.928080563438879	0.05126449789363828	1.0594902007399591	0.08494110982207606
1612	0.9192971774986914	0.1859146089660319	0.9275051880120726	0.048973698477088934	1.0588333562261714	0.08488844949360606
1613	0.9187276005609598	0.1857994202368088	0.9269305255659684	0.04894335541731377	1.0581773256461056	0.08483585441957038
1614	0.9181587289816652	0.18568437415616681	0.9263565747761443	0.04891304993408325	1.0575221074878107	0.0847833244787533
1615	0.9175905614513548	0.1882127977806299	0.9257833343214561	0.05197085970613748	1.0568677002430782	0.0847308595502392
1616	0.9170230966638152	0.1880964014925776	0.9252108028840278	0.05265656398799977	1.05621410240743	0.0846784595134116
1617	0.9164563333160626	0.1858739828510752	0.9246389791492418	0.05525558427077503	1.0555613124801078	0.0846261242479521
1618	0.9158902701083318	0.1857591749555526	0.9240678618057276	0.055221454817859124	1.0549093289640608	0.08457385363383975
1619	0.9153249057440674	0.1856445087981726	0.9234974495453537	0.05518736750007031	1.054258150365935	0.08549590209952032
1620	0.9147602389299132	0.1843323988923963	0.922927741063216	0.05515332223942869	1.0536077751960606	0.08434305445404505
1621	0.9141962683757023	0.18421875376360944	0.9223587350576282	0.055119318958146674	1.052958201968443	0.08330516082850226
1622	0.9136329927944481	0.18295951974784777	0.9217904302301129	0.05590077072696032	1.0523094292007482	0.08325383294136213
1623	0.9130704109023332	0.18284685994504735	0.9212228252853898	0.05495477168370531	1.0516614554142945	0.08320256826590562
1624	0.9125085214187011	0.18273433880046583	0.9206559189313681	0.054920953362669174	1.0510142791340398	0.0831513666854343
1625	0.9119473230660451	0.18262195605827605	0.9200897098791347	0.0526680898885159	1.0503678988885696	0.08310022808353677
1626	0.9113868145699995	0.18250971146328016	0.919524196842946	0.0526357185978653	1.0497223132100888	0.0830491523440877
1627	0.91082699465933	0.18092680848459236	0.9189593785402169	0.05260338707538506	1.049077520634407	0.08299813935124735
1628	0.9102678620659234	0.17964293445390941	0.918395253691512	0.05257109524783721	1.0484335197009296	0.08294718898946024
1629	0.9097094155247786	0.17953272406467388	0.9178318210205355	0.05348466793564413	1.0477903089526468	0.08289630114345443
1630	0.9091516537739971	0.178996134276352	0.917269079254122	0.053451875374064914	1.0471478869361217	0.08388879125503489
1631	0.9085945755547727	0.17888645527250616	0.9167070271222261	0.05341912299944851	1.0465062522014794	0.08383738880941294
1632	0.9080381796113836	0.1787769105968953	0.9161456633579137	0.05338641073796687	1.045865403302397	0.08113967141206077
1633	0.9074824646911807	0.17866750000289475	0.9155849866973519	0.05335373851597301	1.045225338796092	0.08109001433041324
1634	0.9069274295445805	0.17855822324448317	0.9150249958798	0.05332110625999997	1.0445860572433114	0.08104041799137324
1635	0.9063730729250545	0.17916695210360434	0.9144656896475997	0.05328851389676032	1.0439475572083217	0.08099088228355455
1636	0.9058193935891199	0.17905750375167787	0.9139070667461655	0.053255961353145934	1.043309837258897	0.08094140709584317
1637	0.9133491259239762	0.17894818903632279	0.9133491259239762	0.0557650184683673	1.0426728959663092	0.07945785458644558
1638	0.9127918659325645	0.1788098166562276	0.9127918659325645	0.05573099466210227	1.042036731905317	0.0794093751144588
1639	0.9122352855265079	0.17870078628021768	0.9122352855265079	0.05671735884814285	1.049474222287133	0.07833604626766709
1640	0.9116793834634205	0.17859188878705476	0.9116793834634205	0.05668279616755291	1.0488346889402183	0.07568416545314931
1641	0.9111241585039421	0.17848312393395668	0.9111241585039421	0.05664827558523402	1.0481959345620573	0.07563807278234953
1642	0.9105696094117305	0.17837449147873216	0.9105696094117305	0.05661379702431786	1.0475579577303094	0.07559203621948753
1643	0.9100157349534508	0.17826599117977915	0.9100157349534508	0.05657936040812302	1.0469207570260939	0.07554605566217638
1644	0.9094625338987677	0.17891228537791798	0.9094625338987677	0.05654496566015456	1.0462843310339807	0.07550013100827839
1645	0.908910005020336	0.17880359018631534	0.9169534563921974	0.056510612704103416	1.0456486783419796	0.075454262155904
1646	0.9083581470937906	0.1765266532635461	0.9163967147671869	0.05647630146384595	1.045013797541529	0.07540844900341105
1647	0.9078069588977385	0.17641953757588624	0.9158406487994885	0.05644203186344313	1.0443796872274869	0.07594280675859338
1648	0.9072564392137495	0.1763125518041604	0.915285257259889	0.05640780382714026	1.0437463459981189	0.07490504287920727
1649	0.9067065868263473	0.17620569571215786	0.9147305389221556	0.0543263630633447	1.0431137724550898	0.07485964588352292
1650	0.9061574005230001	0.17609896906424016	0.9141764925630266	0.054293457937322105	1.0505010572434779	0.07549880399488731
1651	0.9136231169622016	0.17679343344191073	0.9136231169622016	0.0554316509922474	1.0498651607197227	0.07545310253968465
1652	0.9130704109023332	0.1766864803666283	0.9130704109023332	0.055398117023105126	1.0572394231500701	0.07277534283195151
1653	0.9125183731690187	0.17657965661791813	0.9125183731690187	0.05536462360289769	1.0566002215641268	0.07273134322927198
1654	0.9119670025507897	0.17647296196135143	0.9119670025507897	0.05533117065812256	1.0559617924272302	0.07307375437128841
1655	0.9114162978391044	0.17636639616306554	0.9194111776447106	0.055297758115454544	1.0553241343400157	0.07302962770802071
1656	0.9108662578283385	0.17413187683308773	0.9268463676148005	0.05428535260460575	1.054687245906497	0.07049384132676016
1657	0.9103168813157761	0.17402685157564918	0.9262873529178073	0.05495327655549576	1.062036361535072	0.07045132393150878
1658	0.9097681671016015	0.17392195293093812	0.9257290121384717	0.054920152217608195	1.0613961949518684	0.07040885779291231
1659	0.9092201139888897	0.17378790126612673	0.9251713440588701	0.05488706778856145	1.0607567996537046	0.07036644281833827
1660	0.9086727207835984	0.17368327278854326	0.9246143474640124	0.054854023196274505	1.0601181742475314	0.07032407891537724
1661	0.9081259862945589	0.17357877021767168	0.9240580211418319	0.05482101836883996	1.059480317343652	0.07028176599184209
1662	0.9075799093334678	0.1734743933263802	0.9235023638831776	0.054788053234523154	1.0588432275557123	0.07023950395576758
1663	0.907034488714878	0.17337014188808308	0.9229473744818056	0.05475512772176196	1.058206903500691	0.07019729271540959
1664	0.9144413874952797	0.17575876289814923	0.9223930517343691	0.05472224175916631	1.0575713437988887	0.0701551321792442
1665	0.921839394440411	0.17566764615825892	0.921839394440411	0.05380462128122373	1.0569365470739194	0.07203233442964002
1666	0.9212864014023543	0.17440875700363556	0.9212864014023543	0.05516204029340781	1.0563025119526992	0.07085870410006882
1667	0.9207340714254943	0.17320191118215786	0.9207340714254943	0.056661874102066044	1.0556692370654375	0.07081622286259877
1668	0.9201824033179896	0.17309813532165327	0.9201824033179896	0.056627924507037845	1.055036721045626	0.07077379253134498
1669	0.919631395890853	0.17299448374361634	0.919631395890853	0.05659401557020725	1.0544049625300298	0.07133309211492878
1670	0.919081047957944	0.17289095622491882	0.919081047957944	0.05656014721857938	1.0537739601586773	0.07129040325070678
1671	0.9185313583359597	0.17278755254296607	0.9185313583359597	0.0565263193793338	1.0531437125748504	0.07124776544971949
1672	0.925895966584464	0.17268427247569593	0.9179823258444259	0.056492531979824324	1.0525142184250744	0.07120517862040113
1673	0.9253428626617732	0.17258111580157665	0.9174339493056898	0.05645878494757834	1.0518854763591097	0.07116264267140444
1674	0.9247904191616766	0.17247808229960554	0.9168862275449102	0.055891074920134315	1.05125748502994	0.07112015751160064
1675	0.9242386349020336	0.17237517174930742	0.9163391593900504	0.05549908622371972	1.0506302430937646	0.07005191459894694
1676	0.9236875087035232	0.17227238393073302	0.9157927436718691	0.0554659919564426	1.0500037492099878	0.07107042704179722
1677	0.9231370393896355	0.17216971862445724	0.9152469792239121	0.055432937134060944	1.0493780020412096	0.0722102168623889
1678	0.9225872257866637	0.17102328017961133	0.9147018648825043	0.056993215408514965	1.0487530002532162	0.07216720899052324
1679	0.9220380667236955	0.17092148060807583	0.9141573994867408	0.05888920542002799	1.0481287425149701	0.07274158955980291
1680	0.9214895610326046	0.16865632868072256	0.9214895610326046	0.058854173174091064	1.0475052274986019	0.07269831675221224
1681	0.920941707548043	0.1671682550649584	0.920941707548043	0.058819182583618956	1.0468824538793993	0.07340168768181622
1682	0.9203945051074321	0.16706892752184202	0.9203945051074321	0.05878423357435953	1.046260420335799	0.07423021716658211
1683	0.9198479525509552	0.1669549097574184	0.9198479525509552	0.058749326072237	1.0456391255493764	0.07418613746517681
1684	0.919302048721548	0.16474081421101064	0.919302048721548	0.058714460003351385	1.0450185682048365	0.07414211008389182
1685	0.9187567924648923	0.16464310317055333	0.9187567924648923	0.058679635293978086	1.0443987469900058	0.07409813492963091
1686	0.9182121826294063	0.16246619358720257	0.9182121826294063	0.058644851870567304	1.043779660595821	0.07405421190951854
1687	0.9176682180662372	0.1623699458421865	0.9176682180662372	0.058610109659743545	1.0431613077163209	0.07401034093089917
1688	0.917124897629253	0.1622738120672651	0.917124897629253	0.05857540858830495	1.042543687048638	0.07396652190133672
1689	0.9165822201750345	0.1621929283513574	0.9165822201750345	0.058540748583223105	1.041926797292988	0.0729196857914315
1690	0.9160401845628672	0.16217262849379213	0.9160401845628672	0.05850612957164224	1.041310637152661	0.07287656356447027
1691	0.9154987896547331	0.16207678178664447	0.9154987896547331	0.05847155148087892	1.0406952053340128	0.07283349230940857
1692	0.9149580343153032	0.15991402586818768	0.9149580343153032	0.05843701423842119	1.0400805005464557	0.07279047193592396
1693	0.9144179174119293	0.15657625791096488	0.9144179174119293	0.05840251777192865	1.0394665215024497	0.07274750235390745
1694	0.9138784378146362	0.1564838825375661	0.9138784378146362	0.05836806200923128	1.0388532669174924	0.07270458347346265
1695	0.9133395943961136	0.15639161609739063	0.9133395943961136	0.0583336468783297	1.038240735510112	0.0726617152049052
1696	0.912801386031708	0.1542769417564104	0.912801386031708	0.05990584059509087	1.037628926001856	0.07174190693663174
1697	0.912263811599416	0.15418608372239603	0.912263811599416	0.05946299564613115	1.037017837117285	0.07169965610804717
1698	0.9117268699798754	0.1540953326431009	0.9117268699798754	0.05942799682585679	1.036407467583961	0.07165745501557627
1699	0.9111905600563578	0.15400468832978145	0.9111905600563578	0.05939303918066506	1.0357978161324408	0.07161530357144949
1700	0.9106548807147611	0.15391415059413785	0.9106548807147611	0.05935812263793693	1.0351888814962669	0.0715732016881035
1701	0.9101198308436007	0.15382371924831287	0.9101198308436007	0.06117126422413535	1.0345806624119565	0.07153114927818101
1702	0.9095854093340038	0.15373339410489043	0.9095854093340038	0.059125083299692384	1.0339731576189957	0.07259653055698814
1703	0.9090516150796997	0.1516659065147877	0.9090516150796997	0.05909038548085454	1.0333663658598295	0.07255392695924341
1704	0.9085184469770137	0.15157695290392853	0.9085184469770137	0.05994749194034191	1.032760285879853	0.0725113733363934
1705	0.9157464672062675	0.1515517005999323	0.9079859039248585	0.061027838047759915	1.0321549164274033	0.0724688696005573
1706	0.9152100017890406	0.151462918115691	0.9074539848247267	0.0627422943190911	1.031550256253749	0.07364541296937219
1707	0.9146741645514591	0.151374239592204	0.906922688580684	0.06270555995473565	1.0309463041130853	0.073602295046088
1708	0.9218858946822562	0.14933721963907887	0.9063920140993612	0.062668868579689	1.0303430587625217	0.07355922758263214
1709	0.9213467801239625	0.1473419461142424	0.9058619602899464	0.06448084249885581	1.0297405189620759	0.07351621049047855
1710	0.9208082957404887	0.14725583159284314	0.905332526064178	0.06444315644245674	1.0291386834746639	0.07431592863936698
1711	0.9202704404275561	0.14716981767252021	0.9048037103363368	0.06440551441182445	1.0285375510660921	0.07427251980254493
1712	0.9197332130834653	0.14708390417708964	0.904275512023239	0.06436791632985613	1.0356659710351626	0.07422916164737708
1713	0.9191966126090875	0.14570982500974203	0.9037479300442289	0.06433036211962866	1.035061731845527	0.07418585408515573
1714	0.9186606379078577	0.14562486301265176	0.903220963321171	0.0638463681657893	1.0344581973080078	0.07152419878485898
1715	0.918125287885767	0.14364626093475466	0.9026946107784433	0.06179981365414801	1.0338553661906957	0.07148251801633636
1716	0.9175905614513548	0.1448654172555375	0.9021688713429287	0.059847285640644926	1.0332532372645507	0.07239986677224784
1717	0.917056457515702	0.14478109512675075	0.9016437439440096	0.05981245020080752	1.0326518093033956	0.07235772482418484
1718	0.9165229749924235	0.14479522630132408	0.9011192275135592	0.059379398656388326	1.0320510810839054	0.06974343299586458
1719	0.9159901127976604	0.14471104303021862	0.9005953209859351	0.05934487575019272	1.0314510513856008	0.07078256748340936
1720	0.9154578698500732	0.14339410884162165	0.9000720232979711	0.06096368676318593	1.0308517189908386	0.07074143873995585
1721	0.914926245070834	0.1433108370014117	0.8995493333889713	0.06092828392534436	1.0302530826848046	0.07189425683166707
1722	0.9220792309750783	0.1432276618203313	0.8990272502007014	0.06077645489866729	1.0296551412555042	0.07185253062340721
1723	0.9215443822332133	0.1412199740494514	0.9061853091959932	0.05880740162673975	1.0290578934937549	0.07181085282142155
1724	0.9210101536058317	0.14113810739782848	0.9056599843790679	0.0587733103794199	1.0284613381931789	0.07176922334152501
1725	0.9204765440150984	0.14105633560906958	0.9051352682815134	0.058739258635283474	1.0278654741501931	0.07172764209972807
1726	0.9199435523856746	0.13909446459061825	0.9046111598459133	0.058705246325708914	1.0272703001640033	0.07168610901223547
1727	0.9194111776447106	0.1391321577527531	0.9040876580172987	0.05867127338223344	1.0266758150365936	0.07164462399544602
1728	0.9188794187218391	0.1390516880258863	0.9035647617431418	0.058637339736552524	1.0260820175727203	0.07160318696595178
1729	0.9183482745491676	0.13897131132760537	0.903042469973348	0.058603445320519865	1.0254889065799038	0.071561797840538
1730	0.9178177440612708	0.13889102749668245	0.9025207816602496	0.05912627213812773	1.0248964808684191	0.06902304046545972
1731	0.9172878261951848	0.13881083637226174	0.9019996957585984	0.05720294617801708	1.0243047392512896	0.06898318882546813
1732	0.9167585198903981	0.13873073779385883	0.9014792112255582	0.05538617671260096	1.023713680544278	0.0689433831769825
1733	0.9162298240888466	0.13865073160135952	0.900959327020699	0.055354235434220016	1.0307585520999523	0.06890362344043294
1734	0.9157017377349048	0.13857081763501863	0.9004400421059897	0.055322330975756465	1.0377953027662254	0.07000445126562556
1735	0.91517425977538	0.13849099573545928	0.8999213554457903	0.05529046327358146	1.0371974944120974	0.06996412612088732
1736	0.9146473891595049	0.13841126574367146	0.8994032660068465	0.05525863226421272	1.0366003743807721	0.06992384740694317
1737	0.9141211248389298	0.13833162750101113	0.898885772758281	0.05377885062592707	1.0360039414841204	0.06988361504364812
1738	0.913595465767717	0.13825208084919918	0.8983688746715884	0.05392019490103073	1.035408194536746	0.06984342895104105
1739	0.9130704109023332	0.13869122438946932	0.8978525707206276	0.05388920628327151	1.0348131323559777	0.069803289049345
1740	0.9125459592016426	0.13919442147626485	0.8973368598816153	0.05385825326415418	1.0342187537618617	0.06976319525896629
1741	0.9120221096269001	0.13911451652708212	0.8968217411331184	0.05382733578237224	1.0336250575771535	0.06972314750049392
1742	0.911498861141744	0.13903470326458808	0.8963072134560484	0.05379645377675981	1.03303204262731	0.06968314569469898
1743	0.9109762127121903	0.13895498153106486	0.8957932758336538	0.05346463780850419	1.0324397077404823	0.06964318976253461
1744	0.9104541633066245	0.1388753511691559	0.8952799272515142	0.05343399904758239	1.0318480517475077	0.06960327962513482
1745	0.9099327118957959	0.13879581202186544	0.8947671666975328	0.05340339538260672	1.031257073481902	0.06956341520381464
1746	0.9094118574528105	0.13871636393255707	0.8942549931619304	0.051488740278094886	1.0306667717798519	0.06845803763398446
1747	0.9088915989531235	0.13863700674495255	0.8937434056372382	0.05145928447702043	1.0376512421381494	0.06841887399689413
1748	0.908371935374534	0.13855774030313156	0.8932324031182918	0.049661358232037045	1.0370579595525928	0.068379755143837
1749	0.907852865697177	0.13847856445152978	0.8927219846022241	0.04963298031304733	1.036465355004277	0.06834068099804053
1750	0.9073343889035178	0.1383994790349384	0.8922121490884592	0.04960463480744307	1.0358734273315162	0.06830165148290741
1751	0.9068165039783448	0.14075955143190735	0.8917028955787057	0.04957632165972198	1.035282175375277	0.06577459044922829
1752	0.9062992099087621	0.1394248379469126	0.8987467164928558	0.051578609064480196	1.03469159797917	0.0657370692909572
1753	0.9057825056841846	0.13934534830156087	0.8982343181368164	0.051549202787932624	1.034101693989444	0.06569959091621895
1754	0.9052663902963304	0.13926594924269953	0.8977225037105276	0.0515198300228113	1.0335124622549772	0.0656621552518792
1755	0.904750862739214	0.13918664061556815	0.8972112722163872	0.051490490711864345	1.0404634921500961	0.06562476222497035
1756	0.9042359220091404	0.13910742226575848	0.8967006226590643	0.051461184797970266	1.0398713103105115	0.06457536119545727
1757	0.9037215671046985	0.13902829403921374	0.8961905540454926	0.05143191222413757	1.0392798021704033	0.06575743199738013
1758	0.9032077970267538	0.13894925578222722	0.8956810653848641	0.05257948681187646	1.0386889665807668	0.06572004857953062
1759	0.9026946107784432	0.13711518774867987	0.8951721556886227	0.052420232476452916	1.0380988023952096	0.06568270764283768
1760	0.9021820073651674	0.13703732563184362	0.8946638239704576	0.0523904651666991	1.0375093084699425	0.06564540911493144
1761	0.9016699857945856	0.13695955189425452	0.8941560692462973	0.052360731645038065	1.0369204836637733	0.06470699445119098
1762	0.9011585450766081	0.13688186638552277	0.893648890534303	0.052331031853974516	1.0438419813804043	0.064670291674985
1763	0.90064768422339	0.13680426895559894	0.8931422868548617	0.052301365736143475	1.0432502342254266	0.06463363051190395
1764	0.9001374022493257	0.13490387539649132	0.8926362572305813	0.05227173323430996	1.042659157605469	0.06573674134214096
1765	0.8996276981710418	0.13539322137359514	0.8921308006862831	0.052242134291368675	1.0495656478662154	0.06569951781929714
1766	0.8991185710073909	0.1353165981583299	0.891625916248996	0.05221256885034358	1.0489716661752895	0.06566233642834114
1767	0.8986100197794457	0.1352400616209101	0.8911216029479503	0.05218303685438753	1.0483783564093534	0.06562519709778208
1768	0.8981020435104917	0.13529615747763393	0.890617859814571	0.05215353824678185	1.0477857174289071	0.06479764578553524
1769	0.8975946412260225	0.1334202635078691	0.8901146858824723	0.05212407297093622	1.0471937480970264	0.06476103694610841
1770	0.8970878119537322	0.13394709018602094	0.8896120801874512	0.05209464097038792	1.0540781790456353	0.06472446944924441
1771	0.89658155472351	0.13387149927733813	0.8891100417674808	0.052065242188801965	1.0534833268001242	0.06468794322495025
1772	0.8960758685674337	0.1339625931214213	0.8886085696627051	0.0520358765699702	1.0528891455667346	0.06465145820339076
1773	0.8955707525197633	0.13388707869463365	0.8881076629154319	0.052006544057811195	1.0522956342107217	0.06584458572629175
1774	0.8950662056169352	0.13404427874794417	0.8876073205701274	0.05197724459637019	1.0517027915998989	0.06512764250782778
1775	0.8945622268975562	0.1339688033657662	0.8871075416734099	0.05194797812981822	1.0511106166046285	0.06509097153794723
1776	0.8940588154023972	0.13389341293055754	0.8866083252740439	0.051918744602451924	1.0505191080978167	0.06505434184096476
1777	0.8935559701743869	0.13381810729898808	0.8861096704229338	0.051889543958693565	1.0499282649549047	0.0623713730808664
1778	0.8930536902586059	0.1337428863280499	0.8856115761731176	0.05186037614308999	1.049338086053862	0.0633236013919545
1779	0.8925519747022809	0.1336677498750566	0.8851140415797618	0.05183124110031295	1.056186503397699	0.06328802633499274
1780	0.8920508225547781	0.13359269779764227	0.884617065700155	0.05180213877515839	1.0555934733564873	0.0632524912275615
1781	0.891550232867598	0.13215475963824028	0.8841206475937015	0.05177306911254606	1.0550011088933244	0.0632169960024057
1782	0.891050204694369	0.1320806403114662	0.883624786321916	0.05174403205751938	1.0544094088883367	0.0631815405924212
1783	0.8905507370908408	0.13096782546979335	0.8831294809484171	0.05171502755524501	1.0538183722241616	0.06314612493065415
1784	0.8974689276908369	0.1308944541389979	0.8826347305389222	0.051686055551012404	1.0532279977859407	0.06311074895030089
1785	0.8969664254916818	0.13082116497094698	0.8821405341612407	0.0516571159902335	1.0526382844613125	0.06307541258470716
1786	0.8964644856900635	0.13074795782770635	0.8816468908852692	0.051628208818442656	1.0520492311404053	0.06304011576736826
1787	0.8959631073423624	0.13067483257165063	0.8885584535626734	0.05159933398129594	1.0514608367158302	0.0630048584319279
1788	0.8954622895070675	0.1306017890654619	0.8880617747177529	0.05157049142457077	1.0508731000826743	0.06296964051217833
1789	0.894962031244773	0.1305288271721292	0.8875656508212625	0.050077373773474175	1.050286020138494	0.0629344619420598
1790	0.8944623316181707	0.13079062136019498	0.8870700809436404	0.05004941320743649	1.057091846457838	0.06289932265566003
1791	0.8939631896920445	0.1307176355223824	0.8865750641573994	0.0500214838473877	1.0565019514542344	0.06286422258721373
1792	0.8934646045332648	0.13064473109654728	0.8860805995371221	0.04866725936167076	1.055912714448404	0.06282916167110264
1793	0.9003464642621113	0.13057190794654921	0.8855866861594537	0.04864013156938444	1.0553241343400157	0.060208317249400345
1794	0.8998448784881491	0.13049916593655111	0.8850933231030974	0.05054426233418191	1.0547362100311912	0.0601747750113784
1795	0.8993438512729551	0.13042650493101848	0.8919721803608818	0.050516119649140656	1.0541489404264965	0.06014127012551453
1796	0.8988433816840442	0.13035392479471852	0.891475812981716	0.05048800828595246	1.053562324432937	0.06121735844518833
1797	0.8983434687910052	0.13028142539271922	0.8909799977353412	0.05045992819235628	1.0529763609599487	0.061183310971080894
1798	0.8978441116654962	0.13060770823263787	0.8904847337010249	0.05043187931620714	1.052391048919393	0.0611493013485289
1799	0.8973453093812376	0.1305351483947308	0.8899900199600799	0.05242417714590187	1.051806387225549	0.06111532951444631
1800	0.8968470610140075	0.1304626691341008	0.8894958555958599	0.0522711543664957	1.051222374795107	0.061081395405887515
1801	0.9036964915895179	0.13039027031660125	0.8890022396937534	0.05224214706662533	1.050639010547163	0.058519293186010075
1802	0.903195273346817	0.13031795180838351	0.8885091713411778	0.05225446350542453	1.05005629340321	0.05972749395098965
1803	0.9026946107784432	0.1302457134758955	0.8880166496275742	0.052431353746134675	1.0494742222871332	0.059694385584054516
1804	0.9021945029608374	0.13017355518588117	0.887524673644401	0.0511133568745469	1.0488927961252013	0.05966131390229055
1805	0.9016949489724869	0.13010147680537953	0.8870332424851294	0.04993597291140415	1.048312013846062	0.05962827884475879
1806	0.9011959478939188	0.13049104473802103	0.8865423552452372	0.04779857270613416	1.047731874380735	0.059595280350655436
1807	0.9006974988076942	0.13041887048761283	0.8860520110222033	0.047817012986834814	1.0471523766626039	0.05956231835931106
1808	0.9001996007984032	0.12847594987752958	0.8855622089155024	0.05091624708987009	1.046573519627412	0.05952939281019035
1809	0.8997022529526583	0.12657519455922386	0.8850729480265987	0.05088811656661603	1.045995302213253	0.05949650364289197
1810	0.8992054543590896	0.1265053021271094	0.8845842274589418	0.050860017109649436	1.0454177233605677	0.05946365079714763
1811	0.9060157830035294	0.12643548683895978	0.8914026252131498	0.05083194866753588	1.0448407820121346	0.05697257748442879
1812	0.9055160500840569	0.12687114619233708	0.890910952502056	0.04961435701369651	1.0442644771130656	0.056941153007051847
1813	0.905016868138035	0.12728758256124784	0.890419821877744	0.05173206374807512	1.0436888076107984	0.05690976317628721
1814	0.9045182362547632	0.12721745166176504	0.8899292324442025	0.049816695146024145	1.0431137724550898	0.05687840793486781
1815	0.904020153525548	0.1271473979989557	0.889439183307394	0.04978926304517283	1.042539370598011	0.056847087225652536
1816	0.9035226190436957	0.12707742144529643	0.888949673575249	0.04976186113925914	1.0419656009939395	0.05681580099162631
1817	0.9030256319045078	0.12700752187354433	0.8884607023576608	0.04973448937845647	1.0413924625995532	0.05678454917589931
1818	0.9025291912052751	0.12693769915673642	0.8952507299858777	0.049707147713047725	1.0408199543738252	0.05675333172170699
1819	0.9020332960452722	0.12549237739408184	0.8947588339803909	0.04967983609342517	1.0402480752780154	0.05672214857240935
1820	0.9015379455257525	0.12542346340320096	0.8942674782231255	0.04960995252790877	1.0396768242756662	0.05429048334623854
1821	0.9010431387499425	0.1253546250588523	0.8937766618245397	0.04958272423343685	1.0391062003325948	0.05331831601893473
1822	0.9005488748230362	0.12528586223654903	0.8932863838970441	0.049555525810928105	1.0385362024168885	0.053289068451178895
1823	0.9000551528521904	0.1252171748120773	0.8927966435549953	0.0495283572112511	1.037966829498897	0.05325985295312453
1824	0.899561971946518	0.12331850950214773	0.8923074399146912	0.049501218385381886	1.0373980805512264	0.05323066947205432
1825	0.8990693312170839	0.1232509747214784	0.8918187720943654	0.04947410928440414	1.0368299545487338	0.05320151795536646
1826	0.8985772297768994	0.12318351387050883	0.8913306392141824	0.04944702985950846	1.036262450468521	0.054112189476464304
1827	0.8980856667409164	0.12311612682791004	0.8908430403962315	0.049547187428311296	1.0356955672899277	0.051824015495507365
1828	0.8975946412260226	0.12304881347261873	0.8903559747645224	0.05044265126219634	1.0423679704560262	0.051795680877959265
1829	0.8971041523510357	0.12350819102250023	0.8898694414449789	0.0504150869718891	1.0417983704721705	0.04957756879227132
1830	0.8966141992366986	0.12344073706781834	0.889383439565435	0.05038755279003666	1.0484601523332364	0.04955049202067538
1831	0.8961247810056742	0.12337335675282501	0.8888979682556285	0.04914232670031119	1.0478878487566352	0.04952344480887367
1832	0.9028587669178827	0.12330604995699695	0.8884130266471966	0.049115516920332794	1.054539039760087	0.05099162159730565
1833	0.9095854093340039	0.12374521021447143	0.8879286138736704	0.04908873637675581	1.0539640457362267	0.050963818095889506
1834	0.9090897224624321	0.1236777741326107	0.8874447290704695	0.049061985021782044	1.05338967840885	0.05093604489801709
1835	0.9085945755547729	0.12280006410402489	0.8869613713748973	0.04903526280771789	1.0528159367539431	0.05090830195417281
1836	0.9080999677292122	0.12089108983753057	0.8864785399261358	0.04900856968697337	1.052242819749722	0.05088058921494899
1837	0.9076058981058557	0.12082531666569293	0.8859962338652401	0.04898190561206205	1.0516703263766265	0.05186319417747743
1838	0.9071123658067225	0.11896074623435607	0.8855144523351339	0.04895527053560091	1.0510984556173133	0.05183499233181272
1839	0.9066193699557408	0.11950417291557153	0.885033194480604	0.046985412760976814	1.050527206456652	0.051806821140328085
1840	0.9061269096787414	0.1194392602741182	0.8845524594482952	0.04511760397017089	1.0499565778817161	0.05177868055307093
1841	0.9056349841034543	0.1193744181132745	0.8840722463867055	0.045230380216197	1.0493865688817805	0.05175057052019739
1842	0.9051435923595024	0.11930964631831341	0.8835925544461808	0.04520583850148397	1.0488171784483122	0.05172249099197158
1843	0.9046527335783963	0.11924494477475679	0.8902931663787392	0.04518132340468272	1.048248405574967	0.05044277034216609
1844	0.9041624068935301	0.11918031336837487	0.8898106226571249	0.045156834882512195	1.0476802492575825	0.0504154300872381
1845	0.903672611440175	0.11911575198518502	0.8893286017347753	0.04513237289178492	1.047112708494171	0.05038811945338801
1846	0.9031833463554753	0.11905126051145187	0.8888471027625312	0.04510793738940711	1.0537139040813879	0.04819196040861374
1847	0.902694610778443	0.11898683883368594	0.888366124893071	0.04508352833237823	1.0531437125748502	0.04816588250795974
1848	0.9022064038499528	0.11751732898837366	0.8878856672809059	0.04329507076265762	1.052574137824945	0.04813983281487806
1849	0.9017187247127367	0.1174538061078394	0.8874057290823758	0.043271668021704845	1.052005178831526	0.04811381128362677
1850	0.9012315725113792	0.11739035186358877	0.886926309455643	0.043248290567344125	1.0514368345966092	0.04901510042671884
1851	0.9007449463923126	0.11781380212003167	0.8864474075606885	0.043224938358614476	1.0508691041243647	0.05006180679947963
1852	0.9002588455038115	0.11775022208650764	0.8859690225593067	0.043484285764076605	1.0503019864211134	0.04879508995684502
1853	0.8997732689959885	0.11768671063985904	0.8854911536150998	0.043460831456760524	1.04973548049532	0.04876877113809807
1854	0.8992882160207887	0.11762326766916371	0.8850137998934746	0.043903982981483104	1.0491695853575869	0.04874248069543603
1855	0.9059370483171588	0.11755989306373849	0.8845369605616353	0.04388032781823881	1.0486043000206484	0.04871621858299238
1856	0.9054491985334662	0.11749658671313878	0.8840606347885812	0.043856698131745385	1.0480396234993663	0.05008964378618973
1857	0.904961873884094	0.11817469536734304	0.8835848217450997	0.04383309388086714	1.047475554810723	0.05006268488210672
1858	0.9044750735215958	0.11811112640802761	0.8831095206037628	0.044453131040637424	1.0469120929738156	0.05003575498168598
1859	0.9039887966003478	0.11804762580243186	0.8897527525593975	0.04442923150781987	1.0463492370098513	0.052577085475759996
1860	0.9035030422765431	0.1179841934403672	0.8892746479099835	0.04440535765961574	1.0457869859421405	0.05254883341478438
1861	0.9030178097081883	0.11792082921188153	0.8959074332537932	0.04438150945464286	1.0452253387960921	0.05252061169973885
1862	0.9025330980550975	0.1178575330072589	0.895426538227892	0.04435768685160758	1.0517708544264128	0.0524924202817572
1863	0.9020489064788877	0.11839237930438268	0.8949461591837783	0.04433388980930522	1.0512065996761841	0.050344401093888526
1864	0.9015652341429742	0.1183288981358549	0.8944662952914547	0.04431011828661926	1.0506429500248833	0.050317406776948084
1865	0.9010820802125653	0.11696431963949568	0.8939869457227025	0.0442863722425214	1.0500799044996825	0.05029044139282327
1866	0.9005994438546582	0.11690167136973703	0.8935081096510782	0.044262651636071196	1.0495174621298378	0.050263504895023195
1867	0.9072048622241597	0.11498424607875095	0.8930297862519073	0.04423895642641592	1.0489556219466847	0.04819525830565849
1868	0.9138032121951922	0.11492272427774573	0.8925519747022808	0.044215286572790245	1.0483943829836313	0.04621295927232981
1869	0.9133145473758366	0.11368569238874193	0.8920746741810498	0.04089250221510282	1.0478337442761536	0.04618824645988471
1870	0.9128264049133161	0.1136249303938789	0.8915978838688204	0.03916903431108893	1.047273704861789	0.04778382434533081
1871	0.9123387839705205	0.11356423331567701	0.8911216029479503	0.03990735612242344	1.046714263780132	0.04775829879813779
1872	0.9118516837121272	0.11350360105015875	0.8906458306025429	0.040827004347166226	1.0461554200728282	0.047732800507268504
1873	0.9113651033045967	0.11388215812631075	0.8901705660184434	0.043182334642410496	1.0455971727835682	0.04770732942908964
1874	0.9108790419161678	0.11450273093794681	0.8896958083832336	0.04315930406393459	1.0450395209580838	0.04838770714125682
1875	0.910393498716852	0.11444169536708437	0.8892215568862276	0.044990030441985	1.0444824636441403	0.04942135724554169
1876	0.9099084728784307	0.11438072483145995	0.8887478107184672	0.044966061326139506	1.043925999891533	0.04939502727364744
1877	0.9094239635744485	0.11506514623716425	0.895324367239961	0.04494211773650895	1.0433701287520805	0.04936872534219183
1878	0.9089399699802099	0.11500390879903909	0.8948478774223771	0.044918199632338354	1.0428148492796205	0.049342451406405675
1879	0.9084564912727735	0.11494273650712472	0.8943718945088546	0.04489430697295948	1.0422601605300037	0.04931620542161503
1880	0.9079735266309487	0.11568951481100045	0.893896417690934	0.045528077702672434	1.0417060615610885	0.04744633132075355
1881	0.9074910752352893	0.11562804323033572	0.8934214461618739	0.045503886375519026	1.0411525514327349	0.04902210901092301
1882	0.9070091362680904	0.11556663694078169	0.8929469791166472	0.04547972074281826	1.0405996292068014	0.048996074964714365
1883	0.9065277089133834	0.11550529583837148	0.8924730157519356	0.045455580763655454	1.0470746405278615	0.048970068555497376
1884	0.9060467923569306	0.1154440198193591	0.8919995552661255	0.043839984405594126	1.046519163264982	0.04966448301921748
1885	0.9055663857862218	0.11557057588373078	0.8985464913227628	0.04381673945097826	1.0529841695188626	0.04963814978325822
1886	0.9050864883904687	0.11377457366648133	0.9050864883904687	0.042097045971649726	1.0524261492912426	0.049611844457458906
1887	0.9046070993606008	0.11371431171009018	0.9046070993606008	0.04399444327811685	1.0588811783213234	0.05122455472330067
1888	0.9041282178892611	0.11365411355672322	0.9041282178892611	0.043971153472252236	1.0583206271416932	0.050657283573793836
1889	0.9036498431708012	0.11359397910510591	0.9106548807147609	0.04394788831168495	1.0577606691379147	0.05063048077825221
1890	0.9031719744012768	0.11353390825417783	0.9101733075361704	0.04237975825784546	1.0572013033689365	0.05133462249000398
1891	0.9096922434201365	0.1134739009030921	0.9096922434201365	0.0407067393680831	1.056642528895697	0.05130749002568576
1892	0.909211687559904	0.1134139569512151	0.909211687559904	0.04068523554379991	1.0560843447811192	0.05128038622746829
1893	0.9157218825285016	0.11335407629812577	0.9087316391504214	0.0406637544268285	1.062516993468185	0.05125331104994587
1894	0.9152386519836316	0.114118477715741	0.9082520973883367	0.041309388777271305	1.0619562984848245	0.05122626444780871
1895	0.9147559311756235	0.11263003015420628	0.9077730614719928	0.0412876011249626	1.0613961949518684	0.05119924637584255
1896	0.9142737192983564	0.11257065744458362	0.9072945306014224	0.04126583644329423	1.0608366819339707	0.05278407981973295
1897	0.9137920155474089	0.11251134729840628	0.9068165039783447	0.04208494414948651	1.060277758497757	0.05275626945101871
1898	0.9133108191200537	0.10931344476390892	0.9063389808061602	0.042062782514863305	1.0666912620257116	0.05272848837179222
1899	0.9197982981405609	0.10925591137192793	0.9128301292152536	0.042591418484145945	1.0661298455720138	0.05090103121978508
1900	0.9262789518280641	0.1091984385095545	0.9123499450336571	0.04256901374007224	1.065569019772134	0.05087425529594517
1901	0.9257919492245793	0.10778296434820028	0.9118702657775931	0.0409685601185036	1.0650087836944409	0.050847507527650736
1902	0.9253054584472673	0.1064244493681925	0.9113910906510678	0.04094703171066416	1.0644491364092623	0.05082078787051586
1903	0.9317730086046394	0.10636855417419659	0.9109124188597595	0.042774101066518445	1.0638900769888793	0.05079409628024772
1904	0.9312838889150832	0.10631271766281905	0.9104342496110142	0.044695886597688035	1.0633316045075203	0.05076743271264656
1905	0.9307952824675938	0.10625693974169483	0.9099565821138417	0.044672436499787894	1.062773718041357	0.050740797123605304
1906	0.9303071884547633	0.10650939212721278	0.9094794155789104	0.04541961649507268	1.0622164166684984	0.05071418946910946
1907	0.9298196060708771	0.10645356959465133	0.9090027492185441	0.043973471564739665	1.0616596994689866	0.050687609705236746
1908	0.9293325345119086	0.1072263772353055	0.9085265822467166	0.04395043674464296	1.0680388829465217	0.0491576551278199
1909	0.9288459729755149	0.10806318969623503	0.9080509138790481	0.0448368136956685	1.0674797002852932	0.045854035286433975
1910	0.9283599206610328	0.109927145151657	0.9145038024422114	0.045239748550600374	1.0669211028492467	0.04446928967914514
1911	0.9278743767694737	0.10986965187490397	0.9209499411219403	0.04521608759424541	1.0663630897201413	0.044446031682450995
1912	0.9273893405035198	0.1107330555825098	0.920468524529613	0.045192451374907086	1.0658056599816572	0.04442279800148789
1913	0.9269048110675201	0.11067520132149491	0.9199876109849267	0.0469962535349173	1.0721660128019823	0.04439958859814334
1914	0.9264207876674848	0.11061740748268477	0.919507199699817	0.046971712410356005	1.0716061349885087	0.0442901518398547
1915	0.9259372695110821	0.11055967397147247	0.9190272898878651	0.04694719690283492	1.0710468415986398	0.04426703589421808
1916	0.9254542558076336	0.10870906357541361	0.9185478807642931	0.04692270697226486	1.0704881317177852	0.04248403152355305
1917	0.9249717457681093	0.10865238523152654	0.9180689715459592	0.046898242578640136	1.0699300044332607	0.04104684645348037
1918	0.9244897386051243	0.10957318246481673	0.9175905614513546	0.046873803682038445	1.0693724588342854	0.03927080481643733
1919	0.924008233532934	0.1095161130989497	0.9171126497005988	0.046849390242620685	1.068815494011976	0.03925035127226209
1920	0.9235272297674302	0.10770932449938139	0.9235272297674302	0.0468250022206308	1.068259109059341	0.03922991902277107
1921	0.9230467265261362	0.10698121842526633	0.9230467265261362	0.04506514498236397	1.0677033030712768	0.03920950803472592
1922	0.9225667230282026	0.1069255859663868	0.9225667230282026	0.045041710169580626	1.0671480751445628	0.03918911827495749
1923	0.9220872184944041	0.10630136074996241	0.9220872184944041	0.04501829971730952	1.0665934243778554	0.03916874971036544
1924	0.9216082121471343	0.10624613926385852	0.9216082121471343	0.044994913587586276	1.0729170230966638	0.03751958283790121
1925	0.9211297032104016	0.10619097512093856	0.9211297032104016	0.04497155174252522	1.0723599529912138	0.038050500101789904
1926	0.9206516909098255	0.10613586823192922	0.9206516909098255	0.044948214144319446	1.0718034610591998	0.03803075412353263
1927	0.9201741744726315	0.10608081850774258	0.9201741744726315	0.04769456492173803	1.071247546400974	0.03801102862865527
1928	0.9196971531276483	0.10645149164296507	0.9196971531276483	0.04766983990104245	1.0706922081187547	0.03799132358530189
1929	0.9192206261053023	0.1063963354296785	0.9192206261053023	0.047645140502129965	1.0701374453166206	0.0379716389616826
1930	0.9187445926376144	0.1063412363434902	0.9187445926376144	0.0476204666851946	1.0695832571005064	0.037951974726073236
1931	0.9182690519581955	0.10491653837941323	0.9182690519581955	0.04759581841051291	1.0690296425781978	0.03793233084681543
1932	0.9177940033022419	0.10318464605735046	0.9177940033022419	0.049504194863371265	1.0684766008593265	0.036397601314827034
1933	0.9173194459065324	0.10177737314873773	0.9173194459065324	0.04981840167000579	1.067924131055366	0.035013431138932946
1934	0.916845379009423	0.10172477502307942	0.916845379009423	0.04979265572599023	1.0673722322796269	0.03499533634247873
1935	0.9163718018508437	0.1000026229857543	0.9163718018508437	0.04976693637902435	1.066820903647251	0.03497726023899601
1936	0.9158987136722941	0.09995099540548287	0.9158987136722941	0.04974124358791489	1.066270144275208	0.03495920279953346
1937	0.9154261137168388	0.09997414020322937	0.9222576518789047	0.05057184264543905	1.0657199532822899	0.03318749707902696
1938	0.92178201616365	0.10099924357472845	0.92178201616365	0.05054576124128974	1.0651703297891066	0.033170381299202786
1939	0.9213068707944935	0.10094718210896823	0.9213068707944935	0.05096029390386612	1.0714457682572998	0.033153283164512416
1940	0.9208322150135586	0.10203236722686389	0.9208322150135586	0.05093403924446177	1.0708937611639162	0.0331362026476838
1941	0.9203580480645301	0.10197982738792115	0.9203580480645301	0.05090781162384158	1.070342322563935	0.033119139721500594
1942	0.9198843691926493	0.10192734163013012	0.9198843691926493	0.050881611000257475	1.0697914515795994	0.03310209435880298
1943	0.9194111776447106	0.10187490987003228	0.9194111776447106	0.05107385825411852	1.0692411473349597	0.03176913984254443
1944	0.9189384726690577	0.10182253202434077	0.9189384726690577	0.04793950043086445	1.0686914089558672	0.03122306502464274
1945	0.9184662535155793	0.10177020800993979	0.9184662535155793	0.046859945124252525	1.06814223556997	0.031207020284136768
1946	0.917994519435705	0.1017179377438843	0.917994519435705	0.04683587735582713	1.0675936263067087	0.0311909920251311
1947	0.9175232696824012	0.10166572114339979	0.9175232696824012	0.04740019212909749	1.067045580297311	0.03117498022224345
1948	0.917052503510168	0.10161355812588141	0.917052503510168	0.04924794471161491	1.066498096674788	0.03355485338022592
1949	0.9165822201750345	0.10156144860889377	0.9165822201750345	0.049222689355352546	1.065951174573929	0.03353764576310782
1950	0.9161124189345552	0.10150939251017059	0.922898436852589	0.051143349769487145	1.0654048131312976	0.03352045578578176
1951	0.9156430990478062	0.10145738974761413	0.9224256405222343	0.05111714928292491	1.0648590114852263	0.033116587889451335
1952	0.9151742597753801	0.1014054402392948	0.9219533283663089	0.051090975627378084	1.0643137687758124	0.03498945181605683
1953	0.9147059003793846	0.10135354390345075	0.9214814996414541	0.0510648287616527	1.063769084144914	0.034121046032230325
1954	0.914238020123436	0.10130170065848733	0.9210101536058318	0.04965410287907803	1.063224956736144	0.03410359281175345
1955	0.913770618272657	0.0999015519941507	0.9205392895191212	0.049628717345908735	1.0626813856948678	0.03203519929572329
1956	0.9133036940936725	0.09985050367938615	0.9200689066425146	0.04889709180934934	1.062138370168197	0.032018829750860865
1957	0.9128372468546054	0.09979950750794625	0.9195990042387137	0.04887211883089719	1.0615959093049856	0.03200247692667757
1958	0.9123712758250727	0.09974856339997894	0.919129581571925	0.04884717134808405	1.0610540022558252	0.03198614079756749
1959	0.9119057802761823	0.09969767127579529	0.9254154955395332	0.04882224932188602	1.0605126481730416	0.03196982133797693
1960	0.9114407594805289	0.0966560924905871	0.9249435855469071	0.048797352713358805	1.0599718462106893	0.031953518522404245
1961	0.9109762127121902	0.09660682842713621	0.9244721566042227	0.04877248148363742	1.0594315955245472	0.03193723232539995
1962	0.9105121392467231	0.09655761455631241	0.9240012079763043	0.04874763559393614	1.0588918952721151	0.031920962721566346
1963	0.9100485383611596	0.09650845080144671	0.923530738929473	0.04872281500554821	1.0583527446126078	0.031904709685557434
1964	0.9095854093340038	0.09763810999626651	0.9230607487315445	0.048698019679845626	1.0578141427069525	0.03113940721711646
1965	0.9091227514452275	0.09758844666463061	0.9225912366518235	0.04867324957827908	1.057276088717783	0.031123568251085386
1966	0.908660563976267	0.09626718421447311	0.9288530209535174	0.048648504662377516	1.0567385818094364	0.031107745389747806
1967	0.908198846210019	0.09621826796233163	0.9351084416532789	0.04862378489374827	1.0562016211479481	0.031091938608553853
1968	0.9077375974308367	0.09616940139658134	0.9346335262436022	0.04977563791105169	1.0556652059010472	0.031076147883003506
1969	0.9072768169245266	0.09612058444155766	0.9341590929815495	0.049750371089777055	1.0551293352381532	0.03140742723621563
1970	0.9068165039783447	0.09436592805513791	0.9336851411332585	0.04983389809371453	1.054594008330371	0.030811193035479564
1971	0.9063566578809925	0.09431807515044459	0.9332116699663553	0.05052740371651435	1.0540592243504876	0.03272567243076747
1972	0.905897277922614	0.09427027075351081	0.9327386787499508	0.0505017942873625	1.053524982472966	0.032709085673326664
1973	0.905438363394791	0.09422251479061641	0.9322661667546367	0.05047621080494742	1.0529912818739422	0.03269251572111122
1974	0.9116834685060259	0.09417480718819078	0.9317941332524824	0.05045065322985632	1.052458121731221	0.03267596254859415
1975	0.9112220902324905	0.0941271478728121	0.9313225775170307	0.05231278126176428	1.051925501224272	0.032659426130300304
1976	0.9107611787048058	0.09407953677120724	0.9308514988232942	0.052286320573215056	1.0513934195342243	0.033079620251927296
1977	0.9103007332150664	0.09403197381025111	0.9303808964477517	0.052259886639659345	1.0508618758438635	0.033707039406965615
1978	0.909840753056797	0.09398445891696652	0.929910769668344	0.05223347942053875	1.0503308693376259	0.03369000704748763
1979	0.9093812375249501	0.0939369920185236	0.929441117764471	0.052207098875376876	1.0498003992015967	0.03367299189241312
1980	0.9089221859159017	0.09388957304223962	0.9289719400169877	0.05054588562242979	1.049270464623504	0.033655993915688034
1981	0.9084635975274475	0.09384220191557863	0.9285032357082	0.0505203831574336	1.0487410647927151	0.03150184662798913
1982	0.9080054716588005	0.09507876513460818	0.9280350041218622	0.05049490641353171	1.0482121989002329	0.03091448013753938
1983	0.9075478076105853	0.09503084236992342	0.9275672445431717	0.05046945535183135	1.0476838661386905	0.03055105716092329
1984	0.9070906046848369	0.09379528061150118	0.9270999562587671	0.05044402993351811	1.0471560657023484	0.0305356662001369
1985	0.9066338621849955	0.09204496606434277	0.9266331385567234	0.05083996304487952	1.053295222244333	0.03040357791841322
1986	0.9061775794159039	0.09083307206678574	0.9328298611634305	0.05081437675245629	1.0527651290273001	0.030388276671348125
1987	0.9057217556838035	0.09078738138667168	0.9323606308509742	0.050788816200769984	1.0522355691032423	0.03048958622096164
1988	0.9052663902963305	0.0907417366499262	0.9318918723638696	0.05076328135099581	1.0517065416677958	0.03047425711778365
1989	0.9048114825625132	0.09069613778728806	0.9314235849908223	0.050737772164387254	1.0511780459182138	0.030458943420739598
1990	0.904357031792768	0.09029869413571599	0.9309557680219671	0.051439507735052216	1.0506500810533628	0.0304436451066157
1991	0.9039030372988961	0.09025336346596917	0.9304884207488636	0.05226580909110358	1.0567689921362093	0.030428362152244853
1992	0.90344949839408	0.08856905144997965	0.9300215424644941	0.05066139819725574	1.056238751798961	0.031327977931096054
1993	0.9029964143928793	0.0885246336709174	0.929555132463258	0.050635991277397555	1.0557090432975573	0.031312266808763506
1994	0.9025437846112286	0.08689313181797383	0.9290891900409707	0.05061060982813571	1.0551798658322453	0.03129657143692954
1995	0.9020916083664334	0.08684959818479847	0.9286237144948579	0.050585253811187725	1.0546512186048744	0.03122458050990955
1996	0.9016398849771663	0.08680610815065484	0.9281587051235536	0.050559923188347906	1.054123100818893	0.031208944766038797
1997	0.9078150006293718	0.08523089486345917	0.9276941612270952	0.05234426215692184	1.0535955116793438	0.03119332467356334
1998	0.9073608660617735	0.08518825809764453	0.9272300821069218	0.054195995720079944	1.0530684503928611	0.0322836548441588
1999	0.9069071856287425	0.0851456639685957	0.9267664670658683	0.05452368441131077	1.0525419161676648	0.032267513016736755
2000	0.9064539586494178	0.08510311241238949	0.9263033154081641	0.053030771937306986	1.0520159082135578	0.03225138732307517
2001	0.9060011844442982	0.0835876709133202	0.9258406264394288	0.053464341241204916	1.0514904257419226	0.03223527773899773
2002	0.9055488623352396	0.08078086041162637	0.9253783994666682	0.05392597161528911	1.050965467965716	0.03221918424037617
2003	0.911703539029725	0.08074055060104175	0.9315231811825452	0.05389906244781642	1.0504410340994659	0.03220310680313047
2004	0.9112488240476653	0.08070028099974443	0.9376618334403513	0.05387218012240606	1.0499171233592666	0.032187045403228635
2005	0.917394523017773	0.07937533099523585	0.9371944048095235	0.05384532459891533	1.0493937349627764	0.032171000016686664
2006	0.916937425597236	0.07933578175208923	0.9367274419770324	0.05449346303798755	1.0488708681292125	0.03215497061956825
2007	0.9164807834530142	0.07929627190061908	0.9362609442469642	0.05446632485918379	1.0483485220793471	0.032138957187984776
2008	0.9160245959052528	0.07925680138200254	0.9357949109247906	0.05443921369698409	1.047826696035505	0.032976874916848004
[truncated: 201 more rows]
