# Supplementary material for: Predictive design of crystallographic chiral separation
Source: Nat Commun. 2025 Aug 26;16:7977. doi: 10.1038/s41467-025-62825-4 (PMC12381160; doi:10.1038/s41467-025-62825-4)
Supplement: Supplementary file 3 — Source Data [file 41467_2025_62825_MOESM3_ESM.zip › SourceData/Figure4/figure_4_panel_c_source_data.csv]

x	y	y_std
265	0.049604679503125984	0.015017427128239409
704	0.06074393008408367	0.02236132257955664
1871	0.07627411860790098	0.022194660493670047
4965	0.09501185149895987	0.021547589645733466
