# Supplementary material for: Predictive design of crystallographic chiral separation
Source: Nat Commun. 2025 Aug 26;16:7977. doi: 10.1038/s41467-025-62825-4 (PMC12381160; doi:10.1038/s41467-025-62825-4)
Supplement: Supplementary file 3 — Source Data [file 41467_2025_62825_MOESM3_ESM.zip › SourceData/Figure4/RetrospectivePredictions/chiral_sep_cross_validation_results_rf_random_encodings_disclosable.csv]

	notebook_id	solvent_1	solvent_1_frac	reactant	reactant_id	separator	separator_id	mass_balance_solid	ee_in_solid	possible_outcome	success	is_valid	failure	solvent_2	solvent_2_frac	achiral	pred_0	pred_1	pred_2	pred_3	pred_4
2880	00119131-2939	MeCN	1.0	COc1cc(OC)cc([C@@H](C)C(=O)O)c1	PF-07075209	CC(C)c1ccc2c(c1)CC[C@@H]1[C@]2(C)CCC[C@@]1(C)CN	MFCD00213430	0.95	-0.015991884619	1	0	True				False	0.0	0.0	0.0	0.0	0.0
2881	00119131-2939	Toluene	1.0	COc1cc(OC)cc([C@@H](C)C(=O)O)c1	PF-07075209	O[C@@H]1C[C@H]2CNCCN2C1	PF-04124246	0.9	-0.107277564966	1	0	True				False	0.0	0.0	0.0	0.0	0.0
2882	00119131-2939	MeCN	1.0	COc1cc(OC)cc([C@@H](C)C(=O)O)c1	PF-07075209	C[C@@H](N)c1ccccc1	MFCD00064405	0.88	-0.0245684505189999	1	0	True				False	0.0	0.0	0.0	0.0	0.0
2883	00119131-2939	Toluene	1.0	COc1cc(OC)cc([C@@H](C)C(=O)O)c1	PF-07075209	NC(=O)[C@@H](N)Cc1ccc(O)cc1	MFCD00069935	0.87	-0.0144885708139999	1	0	True				False	0.0	0.0	0.0	0.0	0.0
2884	00119131-2939	MeCN	1.0	COc1cc(OC)cc([C@@H](C)C(=O)O)c1	PF-07075209	NC(=O)[C@@H](N)Cc1ccc(O)cc1	MFCD00069935	0.85	-0.025887356891	1	0	True				False	0.0	0.0	0.0	0.0	0.0
2885	00119131-2939	MeCN	1.0	COc1cc(OC)cc([C@@H](C)C(=O)O)c1	PF-07075209	CNC[C@H](O)[C@@H](O)[C@@H](O)[C@H](O)CO	MFCD00134351	0.85	-0.0123393889309999	1	0	True				False	0.0	0.0	0.0	0.0	0.0
2887	00119131-2939	CCOC(C)=O	1.0	COc1cc(OC)cc([C@@H](C)C(=O)O)c1	PF-07075209	CNC[C@H](O)[C@@H](O)[C@H](O)[C@H](O)CO	MFCD00004707	0.81	0.00043949543	1	0	True				False	0.0	0.0	0.0	0.0	0.0
2888	00119131-2939	CCOC(C)=O	1.0	COc1cc(OC)cc([C@@H](C)C(=O)O)c1	PF-07075209	N[C@@H](c1ccccc1)[C@H](O)c1ccccc1	MFCD00074960	0.8	0.001451739314	1	0	True				False	0.0	0.0	0.0	0.0	0.0
2889	00119131-2939	Toluene	1.0	COc1cc(OC)cc([C@@H](C)C(=O)O)c1	PF-07075209	N[C@H](CO)CSCc1ccccc1	MFCD00235921	0.79	0.225411012158	1	0	True				False	0.0	0.0	0.0	0.0	0.0
2890	00119131-2939	MeCN	1.0	COc1cc(OC)cc([C@@H](C)C(=O)O)c1	PF-07075209	CNC[C@H](O)[C@@H](O)[C@H](O)[C@H](O)CO	MFCD00004707	0.75	0.007823217699	1	0	True				False	0.0	0.0	0.0	0.0	0.0
2891	00119131-2939	Toluene	1.0	COc1cc(OC)cc([C@@H](C)C(=O)O)c1	PF-07075209	CNC[C@H](O)[C@@H](O)[C@@H](O)[C@H](O)CO	MFCD00134351	0.74	0.212613130451	1	0	True				False	0.0	0.0	0.0	0.0	0.0
2892	00119131-2939	CCOC(C)=O	1.0	COc1cc(OC)cc([C@@H](C)C(=O)O)c1	PF-07075209	NC(=O)[C@@H](N)Cc1ccc(O)cc1	MFCD00069935	0.74	-0.026509013519	1	0	True				False	0.0	0.0	0.0	0.0	0.0
3559	00119131-2939	Toluene	1.0	COc1cc(OC)cc([C@@H](C)C(=O)O)c1	PF-07075209	COC(=O)[C@H](Cc1c[nH]cn1)NC(=O)c1ccccc1	MFCD00153442	0.32	0.518332583675	1	1	True				False	0.0	0.0	0.0	0.0	0.0
3560	00119131-2939	MeCN	1.0	COc1cc(OC)cc([C@@H](C)C(=O)O)c1	PF-07075209	O=C1C[C@@H]2OCC=C3CN4CC[C@]56c7ccccc7N1[C@H]5[C@H]2[C@H]3C[C@H]46	MFCD00005941	0.32	0.043869319989	1	0	True				False	0.0	0.0	0.0	0.0	0.0
3561	00119131-2939	Toluene	1.0	COc1cc(OC)cc([C@@H](C)C(=O)O)c1	PF-07075209	CCOC(=O)C[C@H](N)C(=O)OCC	PF-00147613	0.32	0.526730048251	1	1	True				False	0.0	0.0	0.0	0.0	0.0
3562	00119131-2939	MeCN	1.0	COc1cc(OC)cc([C@@H](C)C(=O)O)c1	PF-07075209	N[C@@H](CO)[C@@H](O)c1ccc([N+](=O)[O-])cc1	MFCD00007359	0.31	0.12094931447	1	0	True				False	0.0	0.0	0.0	0.0	0.0
3563	00119131-2939	MeCN	1.0	COc1cc(OC)cc([C@@H](C)C(=O)O)c1	PF-07075209	CN(C)C(=N[C@@H]1c2ccccc2C[C@H]1O)N(C)C	PF-06883353	0.3	0.033836224986	1	0	True				False	0.0	0.0	0.0	0.0	0.0
3564	00119131-2939	MeCN	1.0	COc1cc(OC)cc([C@@H](C)C(=O)O)c1	PF-07075209	O[C@@H]1C[C@H]2CNCCN2C1	PF-04124246	0.4	-0.733808505832	1	1	True				False	0.0	0.0	0.0	0.0	0.0
3569	00119131-2939	CCOC(C)=O	1.0	COc1cc(OC)cc([C@@H](C)C(=O)O)c1	PF-07075209	C[C@H](NC(=N)N)c1cccc2ccccc12	PF-03898163	0.44	-0.421752342965	1	1	True				False	0.0	0.0	0.0	0.0	0.0
3570	00119131-2939	MeCN	1.0	COc1cc(OC)cc([C@@H](C)C(=O)O)c1	PF-07075209	COc1ccc(CN[C@H](C)c2ccccc2)cc1OC	MFCD00269670	0.43	0.035560431191	1	0	True				False	0.0	0.0	0.0	0.0	0.0
3571	00119131-2939	MeCN	1.0	COc1cc(OC)cc([C@@H](C)C(=O)O)c1	PF-07075209	CCCCCCCCNC[C@H](O)[C@@H](O)[C@H](O)[C@H](O)CO	MFCD00134352	0.43	-0.117844807975	1	0	True				False	0.0	0.0	0.0	0.0	0.0
3572	00119131-2939	MeCN	1.0	COc1cc(OC)cc([C@@H](C)C(=O)O)c1	PF-07075209	C[C@@H](NCc1ccccc1)c1cccc2ccccc12	MFCD00214135	0.42	0.0559103953079999	1	0	True				False	0.0	0.01	0.0	0.0	0.0
3573	00119131-2939	Toluene	1.0	COc1cc(OC)cc([C@@H](C)C(=O)O)c1	PF-07075209	NNC(=O)[C@@H](N)Cc1ccc(O)cc1	MFCD00007609	0.67	0.319432541876	1	1	True				False	0.0	0.0	0.0	0.0	0.0
3574	00119131-2939	Toluene	1.0	COc1cc(OC)cc([C@@H](C)C(=O)O)c1	PF-07075209	N[C@H](CO)c1ccccc1	MFCD00064404	0.65	0.1854934868699999	1	0	True				False	0.0	0.0	0.0	0.0	0.0
3575	00119131-2939	CCOC(C)=O	1.0	COc1cc(OC)cc([C@@H](C)C(=O)O)c1	PF-07075209	N[C@@H]1[C@H](O)[C@@H](O)[C@H]2OCO[C@H]2[C@@H]1O	PF-04825508	0.64	0.001725246052	1	0	True				False	0.0	0.0	0.0	0.0	0.0
3578	00119131-2939	EtOH	1.0	COc1cc(OC)cc([C@@H](C)C(=O)O)c1	PF-07075209	NC(=O)[C@@H](N)Cc1ccc(O)cc1	MFCD00069935	0.62	0.010927366756	1	0	True				False	0.0	0.0	0.0	0.0	0.0
3579	00119131-2939	CCOC(C)=O	1.0	COc1cc(OC)cc([C@@H](C)C(=O)O)c1	PF-07075209	N[C@H](CO)CSCc1ccccc1	MFCD00235921	0.62	0.301305512489	1	1	True				False	0.0	0.0	0.0	0.0	0.0
3580	00119131-2939	CCOC(C)=O	1.0	COc1cc(OC)cc([C@@H](C)C(=O)O)c1	PF-07075209	C[C@@H](N)c1ccccc1	MFCD00064405	0.61	-0.054365850131	1	0	True				False	0.0	0.0	0.0	0.0	0.0
3581	00119131-2939	Toluene	1.0	COc1cc(OC)cc([C@@H](C)C(=O)O)c1	PF-07075209	N[C@@H](CO)[C@@H](O)c1ccc([N+](=O)[O-])cc1	MFCD00007359	0.58	0.292754707363	1	1	True				False	0.0	0.0	0.0	0.0	0.0
3582	00119131-2939	CCOC(C)=O	1.0	COc1cc(OC)cc([C@@H](C)C(=O)O)c1	PF-07075209	C1CC[C@H]2NCCN[C@@H]2C1	PF-02456817	0.54	0.000699563288	1	0	True				False	0.0	0.0	0.0	0.0	0.0
3583	00119131-2939	CCOC(C)=O	1.0	COc1cc(OC)cc([C@@H](C)C(=O)O)c1	PF-07075209	O[C@@H]1C[C@H]2CNCCN2C1	PF-04124246	0.51	-0.4355296952709999	1	1	True				False	0.0	0.0	0.0	0.0	0.0
3597	00119131-2939	CCOC(C)=O	1.0	COc1cc(OC)cc([C@@H](C)C(=O)O)c1	PF-07075209	N=C(N)N[C@@H]1c2ccccc2C[C@H]1O	PF-06887900	0.73	0.0883704671019999	1	0	True				False	0.0	0.0	0.0	0.0	0.0
3598	00119131-2939	CCOC(C)=O	1.0	COc1cc(OC)cc([C@@H](C)C(=O)O)c1	PF-07075209	CNC[C@H](O)[C@@H](O)[C@@H](O)[C@H](O)CO	MFCD00134351	0.73	-0.011548101715	1	0	True				False	0.0	0.0	0.0	0.0	0.0
3599	00119131-2939	CCOC(C)=O	1.0	COc1cc(OC)cc([C@@H](C)C(=O)O)c1	PF-07075209	C[C@H](O)[C@@H](N)CO	MFCD00270215	0.73	0.000993238161	1	0	True				False	0.0	0.0	0.0	0.0	0.0
3600	00119131-2939	Toluene	1.0	COc1cc(OC)cc([C@@H](C)C(=O)O)c1	PF-07075209	N[C@@H]1[C@H](O)[C@@H](O)[C@H]2OCO[C@H]2[C@@H]1O	PF-04825508	0.72	0.235790079902	1	0	True				False	0.0	0.0	0.0	0.0	0.0
3602	00119131-2939	Toluene	1.0	COc1cc(OC)cc([C@@H](C)C(=O)O)c1	PF-07075209	N=C(N)N[C@@H]1c2ccccc2C[C@H]1O	PF-06887900	0.68	0.286489600228	1	1	True				False	0.0	0.0	0.0	0.0	0.0
3604	00119131-2939	CCOC(C)=O	1.0	COc1cc(OC)cc([C@@H](C)C(=O)O)c1	PF-07075209	NCCCC[C@H](N)C(=O)O	MFCD00064433	0.39	0.020116985674	1	0	True				False	0.0	0.0	0.0	0.0	0.0
3605	00119131-2939	MeCN	1.0	COc1cc(OC)cc([C@@H](C)C(=O)O)c1	PF-07075209	O[C@@H]1CCCNC1	PF-01996636	0.37	-0.038757098581	1	0	True				False	0.0	0.0	0.0	0.0	0.0
3606	00119131-2939	MeCN	1.0	COc1cc(OC)cc([C@@H](C)C(=O)O)c1	PF-07075209	NNC(=O)[C@@H](N)Cc1ccc(O)cc1	MFCD00007609	0.37	0.68385820415	1	1	True				False	0.0	0.01	0.01	0.0	0.0
3607	00119131-2939	Toluene	1.0	COc1cc(OC)cc([C@@H](C)C(=O)O)c1	PF-07075209	C[C@@H](NCc1ccccc1)c1cccc2ccccc12	MFCD00214135	0.35	0.4842832239869999	1	1	True				False	0.0	0.0	0.0	0.0	0.0
3619	00119131-2939	MeCN	1.0	COc1cc(OC)cc([C@@H](C)C(=O)O)c1	PF-07075209	N[C@H]1CCCc2ccccc21	MFCD00671630	0.5	-0.048943920232	1	0	True				False	0.0	0.0	0.0	0.0	0.0
3620	00119131-2939	EtOH	1.0	COc1cc(OC)cc([C@@H](C)C(=O)O)c1	PF-07075209	COC(=O)[C@@H](N)Cc1c[nH]cn1	MFCD08669785	0.49	0.071172355789	1	0	True				False	0.0	0.0	0.0	0.0	0.0
3621	00119131-2939	MeCN	1.0	COc1cc(OC)cc([C@@H](C)C(=O)O)c1	PF-07075209	CCOC(=O)C[C@H](N)C(=O)OCC	PF-00147613	0.48	0.031347391325	1	0	True				False	0.0	0.0	0.0	0.0	0.0
3622	00119131-2939	MeCN	1.0	COc1cc(OC)cc([C@@H](C)C(=O)O)c1	PF-07075209	COC(=O)[C@H](Cc1c[nH]cn1)NC(=O)c1ccccc1	MFCD00153442	0.47	0.07341237412	1	0	True				False	0.0	0.0	0.0	0.0	0.0
3623	00119131-2939	Toluene	1.0	COc1cc(OC)cc([C@@H](C)C(=O)O)c1	PF-07075209	C1CC[C@H]2NCCN[C@@H]2C1	PF-02456817	0.47	0.3511368268079999	1	1	True				False	0.0	0.0	0.0	0.0	0.0
3624	00119131-2939	MeCN	1.0	COc1cc(OC)cc([C@@H](C)C(=O)O)c1	PF-07075209	COC(=O)[C@@H](N)Cc1c[nH]cn1	MFCD08669785	0.47	0.073809730958	1	0	True				False	0.0	0.0	0.0	0.0	0.0
3625	00119131-2939	EtOH	1.0	COc1cc(OC)cc([C@@H](C)C(=O)O)c1	PF-07075209	N[C@@H](c1ccccc1)[C@H](O)c1ccccc1	MFCD00074960	0.46	0.6934595411610001	1	1	True				False	0.0	0.0	0.0	0.0	0.0
3626	00119131-2939	MeCN	1.0	COc1cc(OC)cc([C@@H](C)C(=O)O)c1	PF-07075209	N[C@@H](c1ccccc1)[C@H](O)c1ccccc1	MFCD00074960	0.46	0.804890850595	1	1	True				False	0.0	0.0	0.0	0.0	0.0
3627	00119131-2939	Toluene	1.0	COc1cc(OC)cc([C@@H](C)C(=O)O)c1	PF-07075209	NCCCC[C@H](N)C(=O)O	MFCD00064433	0.46	0.384907519689	1	1	True				False	0.0	0.0	0.0	0.0	0.01
3628	00119131-2939	CCOC(C)=O	1.0	COc1cc(OC)cc([C@@H](C)C(=O)O)c1	PF-07075209	CCOC(=O)C[C@H](N)C(=O)OCC	PF-00147613	0.46	-0.003340899639	1	0	True				False	0.0	0.0	0.0	0.0	0.0
3634	00119131-2939	MeCN	1.0	COc1cc(OC)cc([C@@H](C)C(=O)O)c1	PF-07075209	C=C[C@H]1CN2CC[C@H]1C[C@H]2[C@H](O)c1ccnc2ccccc12	MFCD00006783	0.34	0.103849459401	1	0	True				False	0.0	0.02	0.0	0.0	0.0
3635	00119131-2939	EtOH	1.0	COc1cc(OC)cc([C@@H](C)C(=O)O)c1	PF-07075209	NNC(=O)[C@@H](N)Cc1ccc(O)cc1	MFCD00007609	0.34	0.652353627001	1	1	True				False	0.0	0.0	0.0	0.0	0.0
3678	00119131-2939	Toluene	1.0	COc1cc(OC)cc([C@@H](C)C(=O)O)c1	PF-07075209	CN(C)C(=N[C@@H]1c2ccccc2C[C@H]1O)N(C)C	PF-06883353	0.3	0.546349271989	1	1	True				False	0.0	0.0	0.0	0.0	0.0
3687	00119131-2939	Toluene	1.0	COc1cc(OC)cc([C@@H](C)C(=O)O)c1	PF-07075209	C[C@@H](N)c1cccc2ccccc12	MFCD00064114	0.3	0.5588271814010001	1	1	True				False	0.0	0.0	0.0	0.0	0.0
3688	00119131-2939	Toluene	1.0	COc1cc(OC)cc([C@@H](C)C(=O)O)c1	PF-07075209	COC(=O)[C@@H](N)Cc1c[nH]cn1	MFCD08669785	0.3	0.561856327088	1	1	True				False	0.0	0.0	0.0	0.0	0.0
3801	00119131-2939	MeCN	1.0	COc1cc(OC)cc([C@@H](C)C(=O)O)c1	PF-07075209	C=C[C@H]1CN2CC[C@H]1C[C@@H]2[C@@H](O)c1ccnc2ccccc12	MFCD00064372	0.29	0.1435256303639999	1	0	True				False	0.0	0.0	0.0	0.0	0.0
3808	00119131-2939	CCOC(C)=O	1.0	COc1cc(OC)cc([C@@H](C)C(=O)O)c1	PF-07075209	CCCCCCCCNC[C@H](O)[C@@H](O)[C@H](O)[C@H](O)CO	MFCD00134352	0.29	0.001751933191	1	0	True				False	0.0	0.0	0.0	0.0	0.0
3809	00119131-2939	Toluene	1.0	COc1cc(OC)cc([C@@H](C)C(=O)O)c1	PF-07075209	O=C1C[C@@H]2OCC=C3CN4CC[C@]56c7ccccc7N1[C@H]5[C@H]2[C@H]3C[C@H]46	MFCD00005941	0.29	0.590016256744	1	1	True				False	0.0	0.0	0.0	0.0	0.0
4016	00119131-2939	Toluene	1.0	COc1cc(OC)cc([C@@H](C)C(=O)O)c1	PF-07075209	C[C@H](N=C(N(C)C)N(C)C)c1ccc(Cl)cc1	PF-06883350	0.26	0.639906221808	1	1	True				False	0.0	0.0	0.0	0.0	0.0
4017	00119131-2939	Toluene	1.0	COc1cc(OC)cc([C@@H](C)C(=O)O)c1	PF-07075209	C=C[C@H]1CN2CC[C@H]1C[C@@H]2[C@@H](O)c1ccnc2ccccc12	MFCD00064372	0.26	0.6440660002769999	1	1	True				False	0.0	0.0	0.0	0.0	0.0
4018	00119131-2939	CCOC(C)=O	1.0	COc1cc(OC)cc([C@@H](C)C(=O)O)c1	PF-07075209	N[C@@H](CO)[C@@H](O)c1ccc([N+](=O)[O-])cc1	MFCD00007359	0.26	-0.019233851486	1	0	True				False	0.0	0.0	0.0	0.0	0.0
4019	00119131-2939	EtOH	1.0	COc1cc(OC)cc([C@@H](C)C(=O)O)c1	PF-07075209	C[C@@H](NCc1ccccc1)c1cccc2ccccc12	MFCD00214135	0.25	0.272232092484	1	1	True				False	0.0	0.0	0.0	0.0	0.0
4025	00119131-2939	CCOC(C)=O	1.0	COc1cc(OC)cc([C@@H](C)C(=O)O)c1	PF-07075209	CN(C)C(=N[C@@H]1c2ccccc2C[C@H]1O)N(C)C	PF-06883353	0.29	-0.011432989774	1	0	True				False	0.0	0.0	0.0	0.0	0.0
4026	00119131-2939	Toluene	1.0	COc1cc(OC)cc([C@@H](C)C(=O)O)c1	PF-07075209	COc1ccc(CN[C@H](C)c2ccccc2)cc1OC	MFCD00269670	0.28	0.604065310915	1	1	True				False	0.0	0.0	0.0	0.0	0.0
4027	00119131-2939	Toluene	1.0	COc1cc(OC)cc([C@@H](C)C(=O)O)c1	PF-07075209	N[C@H](CCO)c1ccccc1	MFCD01311791	0.28	0.606973963962	1	1	True				False	0.0	0.0	0.0	0.0	0.0
4028	00119131-2939	EtOH	1.0	COc1cc(OC)cc([C@@H](C)C(=O)O)c1	PF-07075209	NCCCC[C@H](N)C(=O)O	MFCD00064433	0.28	0.194613220461	1	0	True				False	0.0	0.0	0.0	0.0	0.0
4029	00119131-2939	EtOH	1.0	COc1cc(OC)cc([C@@H](C)C(=O)O)c1	PF-07075209	N[C@@H]1c2ccccc2C[C@H]1O	MFCD08275447	0.27	0.138739950571	1	0	True				False	0.0	0.0	0.0	0.0	0.0
4030	00119131-2939	EtOH	1.0	COc1cc(OC)cc([C@@H](C)C(=O)O)c1	PF-07075209	CNC[C@H](O)c1ccc(O)c(O)c1	MFCD00002204	0.27	0.0918892190879999	1	0	True				False	0.0	0.0	0.0	0.0	0.0
4031	00119131-2939	MeCN	1.0	COc1cc(OC)cc([C@@H](C)C(=O)O)c1	PF-07075209	C[C@@H](N)c1ccc(C(F)(F)F)cc1	PF-06834618	0.25	0.091534559637	1	0	True				False	0.0	0.0	0.0	0.0	0.0
4032	00119131-2939	Toluene	1.0	COc1cc(OC)cc([C@@H](C)C(=O)O)c1	PF-07075209	CNC[C@H](O)c1ccc(O)c(O)c1	MFCD00002204	0.25	0.677105379101	1	1	True				False	0.0	0.0	0.0	0.0	0.0
4033	00119131-2939	CCOC(C)=O	1.0	COc1cc(OC)cc([C@@H](C)C(=O)O)c1	PF-07075209	CNC[C@H](O)c1ccc(O)c(O)c1	MFCD00002204	0.25	0.005393329711	1	0	True				False	0.0	0.0	0.0	0.0	0.0
4038	00119131-2939	CCOC(C)=O	1.0	COc1cc(OC)cc([C@@H](C)C(=O)O)c1	PF-07075209	C[C@@H](N)c1ccc(C(F)(F)F)cc1	PF-06834618	0.22	0.00150040181	1	0	True				False	0.0	0.0	0.0	0.01	0.0
4039	00119131-2939	CCOC(C)=O	1.0	COc1cc(OC)cc([C@@H](C)C(=O)O)c1	PF-07075209	Nc1ncnc2c1ncn2[C@@H]1O[C@H](CO)[C@@H](O)[C@H]1O	MFCD00005752	0.21	0.234060327511	1	0	True				False	0.0	0.0	0.0	0.0	0.0
4040	00119131-2939	MeCN	1.0	COc1cc(OC)cc([C@@H](C)C(=O)O)c1	PF-07075209	C[C@@H](N)c1ccc([N+](=O)[O-])cc1	MFCD00137389	0.2	0.184920108344	1	0	True				False	0.0	0.0	0.0	0.0	0.0
4041	00119131-2939	CCOC(C)=O	1.0	COc1cc(OC)cc([C@@H](C)C(=O)O)c1	PF-07075209	N[C@@H]1CCCCNC1=O	MFCD00010201	0.2	-0.005927099438	1	0	True				False	0.0	0.0	0.0	0.0	0.0
4096	00119131-2939	CCOC(C)=O	1.0	COc1cc(OC)cc([C@@H](C)C(=O)O)c1	PF-07075209	O=C1C[C@@H]2OCC=C3CN4CC[C@]56c7ccccc7N1[C@H]5[C@H]2[C@H]3C[C@H]46	MFCD00005941	0.24	0.0031923778819999	1	0	True				False	0.0	0.0	0.0	0.0	0.0
4097	00119131-2939	EtOH	1.0	COc1cc(OC)cc([C@@H](C)C(=O)O)c1	PF-07075209	COc1ccc(CN[C@H](C)c2ccccc2)cc1OC	MFCD00269670	0.24	0.1785329116619999	1	0	True				False	0.0	0.0	0.0	0.0	0.0
4098	00119131-2939	MeCN	1.0	COc1cc(OC)cc([C@@H](C)C(=O)O)c1	PF-07075209	N[C@@H]1[C@H](O)[C@@H](O)[C@H]2OCO[C@H]2[C@@H]1O	PF-04825508	0.23	0.196905591653	1	0	True				False	0.0	0.0	0.0	0.0	0.0
4099	00119131-2939	CCOC(C)=O	1.0	COc1cc(OC)cc([C@@H](C)C(=O)O)c1	PF-07075209	O[C@@H]1CCCNC1	PF-01996636	0.23	0.011257495389	1	0	True				False	0.0	0.0	0.0	0.0	0.0
5158	00119131-2886	CC(C)OC(C)C	1.0	COc1cc(OC)cc([C@@H](C)C(=O)O)c1	PF-07075209	CN(C)C(=N[C@@H]1c2ccccc2C[C@H]1O)N(C)C	PF-06883353	0.96	-0.005564485304	1	0	True				False	0.0	0.0	0.0	0.0	0.0
5159	00119131-2886	CC(C)OC(C)C	1.0	COc1cc(OC)cc([C@@H](C)C(=O)O)c1	PF-07075209	COC[C@H](C)N	MFCD01075730	0.93	0.004707502928	1	0	True				False	0.0	0.0	0.0	0.0	0.0
5160	00119131-2886	CC(C)OC(C)C	1.0	COc1cc(OC)cc([C@@H](C)C(=O)O)c1	PF-07075209	COc1ccc([C@H](C)N=C(N(C)C)N(C)C)cc1	PF-06883351	0.93	-0.0009034393999999	1	0	True				False	0.0	0.0	0.0	0.0	0.0
5161	00119131-2886	EtOH	1.0	COc1cc(OC)cc([C@@H](C)C(=O)O)c1	PF-07075209	NNC(=O)[C@@H](N)Cc1ccc(O)cc1	MFCD00007609	0.9	0.00074633226	1	0	True				False	0.0	0.0	0.0	0.0	0.0
5162	00119131-2886	EtOH	1.0	COc1cc(OC)cc([C@@H](C)C(=O)O)c1	PF-07075209	COC(=O)[C@@H](N)Cc1c[nH]cn1	MFCD08669785	0.9	0.0007390769129999	1	0	True				False	0.0	0.0	0.0	0.0	0.0
5163	00119131-2886	EtOH	1.0	COc1cc(OC)cc([C@@H](C)C(=O)O)c1	PF-07075209	Nc1ncnc2c1ncn2[C@@H]1O[C@H](CO)[C@@H](O)[C@H]1O	MFCD00005752	0.9	0.000676603658	1	0	True				False	0.0	0.0	0.0	0.0	0.0
5164	00119131-2886	EtOH	1.0	COc1cc(OC)cc([C@@H](C)C(=O)O)c1	PF-07075209	N[C@@H]1[C@H](O)[C@@H](O)[C@H]2OCO[C@H]2[C@@H]1O	PF-04825508	0.9	0.001099430519	1	0	True				False	0.0	0.0	0.0	0.0	0.01
5165	00119131-2886	EtOH	1.0	COc1cc(OC)cc([C@@H](C)C(=O)O)c1	PF-07075209	COc1cc2c(cc1OC)[C@@]13CCN4CC5=CCO[C@H]6CC(=O)N2[C@H]1[C@H]6[C@H]5C[C@H]43	MFCD00005942	0.9	0.000925396388	1	0	True				False	0.0	0.0	0.0	0.0	0.0
5166	00119131-2886	EtOH	1.0	COc1cc(OC)cc([C@@H](C)C(=O)O)c1	PF-07075209	CC[C@@H](C)N	MFCD00064416	0.9	0.000895797865	1	0	True				False	0.0	0.0	0.0	0.0	0.0
5277	00119131-2886	MeCN	1.0	COc1cc(OC)cc([C@@H](C)C(=O)O)c1	PF-07075209	NC(=O)[C@@H](N)Cc1ccc(O)cc1	MFCD00069935	0.78	-0.007768471412	1	0	True				False	0.0	0.0	0.0	0.0	0.0
5278	00119131-2886	CCOC(C)=O	1.0	COc1cc(OC)cc([C@@H](C)C(=O)O)c1	PF-07075209	CNC[C@H](O)[C@@H](O)[C@@H](O)[C@H](O)CO	MFCD00134351	0.78	-0.008834174684	1	0	True				False	0.0	0.0	0.0	0.0	0.0
5285	00119131-2886	CC(C)OC(C)C	1.0	COc1cc(OC)cc([C@@H](C)C(=O)O)c1	PF-07075209	O=c1cccc2n1C[C@@H]1CNC[C@@H]2C1	PF-02605743	0.72	0.019790431552	1	0	True				False	0.0	0.0	0.0	0.0	0.0
5286	00119131-2886	MeCN	1.0	COc1cc(OC)cc([C@@H](C)C(=O)O)c1	PF-07075209	N=C(N)N[C@@H]1c2ccccc2C[C@H]1O	PF-06887900	0.72	0.031351665537	1	0	True				False	0.0	0.0	0.0	0.0	0.0
5287	00119131-2886	CC(=O)OC(C)C	1.0	COc1cc(OC)cc([C@@H](C)C(=O)O)c1	PF-07075209	CNC[C@H](O)[C@@H](O)[C@@H](O)[C@H](O)CO	MFCD00134351	0.71	-0.010403979645	1	0	True				False	0.0	0.0	0.0	0.0	0.0
5288	00119131-2886	MeCN	1.0	COc1cc(OC)cc([C@@H](C)C(=O)O)c1	PF-07075209	O[C@@H]1CCCNC1	PF-01996636	0.7	-0.0009564731819999	1	0	True				False	0.0	0.0	0.0	0.0	0.0
5289	00119131-2886	MeCN	1.0	COc1cc(OC)cc([C@@H](C)C(=O)O)c1	PF-07075209	C[C@@H](N)c1ccc(C(F)(F)F)cc1	PF-06834618	0.7	-0.0006320980719999	1	0	True				False	0.0	0.0	0.0	0.0	0.0
5290	00119131-2886	CC(C)OC(C)C	1.0	COc1cc(OC)cc([C@@H](C)C(=O)O)c1	PF-07075209	N[C@H](CO)c1ccccc1	MFCD00064404	0.7	0.006241067974	1	0	True				False	0.0	0.0	0.0	0.0	0.0
5307	00119131-2886	EtOH	1.0	COc1cc(OC)cc([C@@H](C)C(=O)O)c1	PF-07075209	C[C@@H](NCc1ccccc1)c1cccc2ccccc12	MFCD00214135	0.9	0.000968410628	1	0	True				False	0.0	0.0	0.0	0.0	0.0
5315	00119131-2886	CC(C)OC(C)C	1.0	COc1cc(OC)cc([C@@H](C)C(=O)O)c1	PF-07075209	N=C(N)N[C@@H]1c2ccccc2C[C@H]1O	PF-06887900	0.89	0.0120308017179999	1	0	True				False	0.0	0.0	0.0	0.0	0.0
5316	00119131-2886	CC(C)OC(C)C	1.0	COc1cc(OC)cc([C@@H](C)C(=O)O)c1	PF-07075209	C[C@H](N=C(N(C)C)N(C)C)c1ccc(Cl)cc1	PF-06883350	0.88	-0.001269555399	1	0	True				False	0.0	0.0	0.0	0.0	0.0
5317	00119131-2886	CC(C)OC(C)C	1.0	COc1cc(OC)cc([C@@H](C)C(=O)O)c1	PF-07075209	C[C@H](O)[C@@H](N)CO	MFCD00270215	0.87	0.0053930344269999	1	0	True				False	0.0	0.0	0.0	0.0	0.0
5318	00119131-2886	CC(C)OC(C)C	1.0	COc1cc(OC)cc([C@@H](C)C(=O)O)c1	PF-07075209	C=C[C@H]1CN2CC[C@H]1C[C@H]2[C@H](O)c1ccnc2ccccc12	MFCD00006783	0.87	-0.010632689842	1	0	True				False	0.0	0.0	0.0	0.0	0.0
5319	00119131-2886	CC(C)OC(C)C	1.0	COc1cc(OC)cc([C@@H](C)C(=O)O)c1	PF-07075209	O[C@H]1CN2CCC1CC2	MFCD00211251	0.84	0.014604500574	1	0	True				False	0.0	0.0	0.0	0.0	0.0
5320	00119131-2886	CC(C)OC(C)C	1.0	COc1cc(OC)cc([C@@H](C)C(=O)O)c1	PF-07075209	O=C1C[C@@H]2OCC=C3CN4CC[C@]56c7ccccc7N1[C@H]5[C@H]2[C@H]3C[C@H]46	MFCD00005941	0.82	0.0089746955679999	1	0	True				False	0.0	0.0	0.0	0.0	0.0
5321	00119131-2886	CC(C)OC(C)C	1.0	COc1cc(OC)cc([C@@H](C)C(=O)O)c1	PF-07075209	CNC[C@H](O)c1ccc(O)c(O)c1	MFCD00002204	0.69	0.024879526785	1	0	True				False	0.0	0.0	0.0	0.0	0.0
5322	00119131-2886	CC(C)OC(C)C	1.0	COc1cc(OC)cc([C@@H](C)C(=O)O)c1	PF-07075209	C[C@H]1CNCCN1	PF-01467124	0.68	0.041787536424	1	0	True				False	0.0	0.0	0.0	0.0	0.0
5323	00119131-2886	MeCN	1.0	COc1cc(OC)cc([C@@H](C)C(=O)O)c1	PF-07075209	C1CC[C@H]2NCCN[C@@H]2C1	PF-02456817	0.67	-0.008713430689	1	0	True				False	0.0	0.0	0.0	0.0	0.0
5324	00119131-2886	CC(=O)OC(C)C	1.0	COc1cc(OC)cc([C@@H](C)C(=O)O)c1	PF-07075209	C[C@H](O)[C@@H](N)CO	MFCD00270215	0.67	0.060877213054	1	0	True				False	0.0	0.0	0.0	0.0	0.0
5325	00119131-2886	CC(C)OC(C)C	1.0	COc1cc(OC)cc([C@@H](C)C(=O)O)c1	PF-07075209	N[C@@H]1[C@H](O)[C@@H](O)[C@H]2OCO[C@H]2[C@@H]1O	PF-04825508	0.67	0.040492206489	1	0	True				False	0.0	0.0	0.0	0.0	0.0
5326	00119131-2886	MeCN	1.0	COc1cc(OC)cc([C@@H](C)C(=O)O)c1	PF-07075209	N[C@@H](CO)[C@@H](O)c1ccc([N+](=O)[O-])cc1	MFCD00007359	0.67	-0.005165827768	1	0	True				False	0.0	0.0	0.0	0.0	0.0
5327	00119131-2886	CC(C)OC(C)C	1.0	COc1cc(OC)cc([C@@H](C)C(=O)O)c1	PF-07075209	C[C@H](N=C(N(C)C)N(C)C)c1ccccc1	PF-06883349	0.82	0.006013634867	1	0	True				False	0.0	0.0	0.0	0.0	0.0
5328	00119131-2886	CC(C)OC(C)C	1.0	COc1cc(OC)cc([C@@H](C)C(=O)O)c1	PF-07075209	CCCCCCCCNC[C@H](O)[C@@H](O)[C@H](O)[C@H](O)CO	MFCD00134352	0.82	-0.000465464686	1	0	True				False	0.0	0.0	0.0	0.0	0.0
5329	00119131-2886	CC(C)OC(C)C	1.0	COc1cc(OC)cc([C@@H](C)C(=O)O)c1	PF-07075209	CC(C)(C)NC[C@H](O)CO	MFCD00190165	0.81	-0.028328200509	1	0	True				False	0.0	0.0	0.0	0.0	0.0
5330	00119131-2886	MeCN	1.0	COc1cc(OC)cc([C@@H](C)C(=O)O)c1	PF-07075209	CC(C)c1ccc2c(c1)CC[C@@H]1[C@]2(C)CCC[C@@]1(C)CN	MFCD00213430	0.8	-0.022910151759	1	0	True				False	0.0	0.0	0.0	0.0	0.0
5331	00119131-2886	MeCN	1.0	COc1cc(OC)cc([C@@H](C)C(=O)O)c1	PF-07075209	CNC[C@H](O)[C@@H](O)[C@H](O)[C@H](O)CO	MFCD00004707	0.8	-0.005487070329	1	0	True				False	0.0	0.0	0.0	0.0	0.0
5332	00119131-2886	MeCN	1.0	COc1cc(OC)cc([C@@H](C)C(=O)O)c1	PF-07075209	CNC[C@H](O)[C@@H](O)[C@@H](O)[C@H](O)CO	MFCD00134351	0.79	-0.016237890307	1	0	True				False	0.0	0.0	0.0	0.0	0.0
5333	00119131-2886	CC(C)OC(C)C	1.0	COc1cc(OC)cc([C@@H](C)C(=O)O)c1	PF-07075209	N[C@@H](CO)[C@@H](O)c1ccc([N+](=O)[O-])cc1	MFCD00007359	0.61	0.045683781283	1	0	True				False	0.0	0.0	0.0	0.0	0.0
5334	00119131-2886	MeCN	1.0	COc1cc(OC)cc([C@@H](C)C(=O)O)c1	PF-07075209	C=C[C@H]1CN2CC[C@H]1C[C@H]2[C@H](O)c1ccnc2ccccc12	MFCD00006783	0.61	-0.006594232336	1	0	True				False	0.0	0.02	0.0	0.0	0.0
5335	00119131-2886	CC(=O)OC(C)C	1.0	COc1cc(OC)cc([C@@H](C)C(=O)O)c1	PF-07075209	CNC[C@H](O)[C@@H](O)[C@H](O)[C@H](O)CO	MFCD00004707	0.61	0.031252112492	1	0	True				False	0.0	0.0	0.0	0.0	0.0
5336	00119131-2886	CC(C)OC(C)C	1.0	COc1cc(OC)cc([C@@H](C)C(=O)O)c1	PF-07075209	C1CC[C@H]2NCCN[C@@H]2C1	PF-02456817	0.61	0.043521516565	1	0	True				False	0.0	0.0	0.0	0.0	0.0
5339	00119131-2886	CC(C)OC(C)C	1.0	COc1cc(OC)cc([C@@H](C)C(=O)O)c1	PF-07075209	CN[C@@H](C)[C@@H]1CCNC1	PF-01546257	0.78	0.019708575982	1	0	True				False	0.0	0.0	0.0	0.0	0.0
5340	00119131-2886	CC(C)OC(C)C	1.0	COc1cc(OC)cc([C@@H](C)C(=O)O)c1	PF-07075209	C=C[C@H]1CN2CC[C@H]1C[C@@H]2[C@@H](O)c1ccnc2ccc(OC)cc12	MFCD00135581	0.78	0.027988381165	1	0	True				False	0.0	0.0	0.0	0.0	0.0
5372	00119131-2886	CC(C)OC(C)C	1.0	COc1cc(OC)cc([C@@H](C)C(=O)O)c1	PF-07075209	CNC[C@H](O)[C@@H](O)[C@@H](O)[C@H](O)CO	MFCD00134351	0.77	-0.013453372306	1	0	True				False	0.0	0.0	0.0	0.0	0.0
5373	00119131-2886	CC(=O)OC(C)C	1.0	COc1cc(OC)cc([C@@H](C)C(=O)O)c1	PF-07075209	N=C(N)N[C@@H]1c2ccccc2C[C@H]1O	PF-06887900	0.77	0.093489762029	1	0	True				False	0.0	0.0	0.0	0.0	0.0
5374	00119131-2886	MeCN	1.0	COc1cc(OC)cc([C@@H](C)C(=O)O)c1	PF-07075209	C[C@@H](N)c1ccccc1	MFCD00064405	0.76	-0.023583066738	1	0	True				False	0.0	0.0	0.0	0.0	0.0
5375	00119131-2886	CCOC(C)=O	1.0	COc1cc(OC)cc([C@@H](C)C(=O)O)c1	PF-07075209	N=C(N)N[C@@H]1c2ccccc2C[C@H]1O	PF-06887900	0.73	0.039555263504	1	0	True				False	0.0	0.0	0.0	0.0	0.0
5376	00119131-2886	CC(C)OC(C)C	1.0	COc1cc(OC)cc([C@@H](C)C(=O)O)c1	PF-07075209	CNC[C@H](O)[C@@H](O)[C@H](O)[C@H](O)CO	MFCD00004707	0.72	0.023529105996	1	0	True				False	0.0	0.0	0.0	0.0	0.0
5377	00119131-2886	EtOH	1.0	COc1cc(OC)cc([C@@H](C)C(=O)O)c1	PF-07075209	CNC[C@H](O)[C@@H](O)[C@@H](O)[C@H](O)CO	MFCD00134351	0.72	-0.0026343547	1	0	True				False	0.0	0.0	0.0	0.0	0.0
5378	00119131-2886	CC(C)OC(C)C	1.0	COc1cc(OC)cc([C@@H](C)C(=O)O)c1	PF-07075209	N[C@@H](CO)[C@@H](O)c1ccccc1	MFCD00004503	0.7	0.021407880752	1	0	True				False	0.0	0.0	0.0	0.0	0.0
5396	00119131-2886	MeCN	1.0	COc1cc(OC)cc([C@@H](C)C(=O)O)c1	PF-07075209	O[C@@H]1C[C@H]2CNCCN2C1	PF-04124246	0.7	-0.108492290305	1	0	True				False	0.0	0.0	0.0	0.0	0.0
5397	00119131-2886	MeCN	1.0	COc1cc(OC)cc([C@@H](C)C(=O)O)c1	PF-07075209	N[C@@H](c1ccccc1)[C@H](O)c1ccccc1	MFCD00074960	0.67	0.16633908209	1	0	True				False	0.0	0.0	0.0	0.0	0.0
5398	00119131-2886	MeCN	1.0	COc1cc(OC)cc([C@@H](C)C(=O)O)c1	PF-07075209	N[C@@H]1[C@H](O)[C@@H](O)[C@H]2OCO[C@H]2[C@@H]1O	PF-04825508	0.65	0.001178355242	1	0	True				False	0.0	0.0	0.0	0.0	0.0
5399	00119131-2886	MeCN	1.0	COc1cc(OC)cc([C@@H](C)C(=O)O)c1	PF-07075209	NCCCC[C@H](N)C(=O)O	MFCD00064433	0.65	0.008257856689	1	0	True				False	0.01	0.01	0.02	0.0	0.01
5400	00119131-2886	CC(C)OC(C)C	1.0	COc1cc(OC)cc([C@@H](C)C(=O)O)c1	PF-07075209	CSc1ccc([C@H](O)[C@@H](N)CO)cc1	MFCD00134212	0.63	0.045284840959	1	0	True				False	0.0	0.0	0.0	0.0	0.0
5401	00119131-2886	MeCN	1.0	COc1cc(OC)cc([C@@H](C)C(=O)O)c1	PF-07075209	NNC(=O)[C@@H](N)Cc1ccc(O)cc1	MFCD00007609	0.6	-0.003317071563	1	0	True				False	0.0	0.01	0.01	0.0	0.0
5402	00119131-2886	MeCN	1.0	COc1cc(OC)cc([C@@H](C)C(=O)O)c1	PF-07075209	C[C@@H](N)c1ccc([N+](=O)[O-])cc1	MFCD00137389	0.59	-0.000977676275	1	0	True				False	0.0	0.0	0.0	0.0	0.0
5403	00119131-2886	MeCN	1.0	COc1cc(OC)cc([C@@H](C)C(=O)O)c1	PF-07075209	CCCCCCCCNC[C@H](O)[C@@H](O)[C@H](O)[C@H](O)CO	MFCD00134352	0.59	-0.008499913881	1	0	True				False	0.0	0.0	0.0	0.0	0.0
5404	00119131-2886	MeCN	1.0	COc1cc(OC)cc([C@@H](C)C(=O)O)c1	PF-07075209	CNC[C@H](O)c1ccc(O)c(O)c1	MFCD00002204	0.59	0.004349078653	1	0	True				False	0.0	0.0	0.0	0.0	0.0
5405	00119131-2886	CCOC(C)=O	1.0	COc1cc(OC)cc([C@@H](C)C(=O)O)c1	PF-07075209	CNC[C@H](O)[C@@H](O)[C@H](O)[C@H](O)CO	MFCD00004707	0.59	0.0302450226	1	0	True				False	0.0	0.0	0.0	0.0	0.0
5406	00119131-2886	THF	1.0	COc1cc(OC)cc([C@@H](C)C(=O)O)c1	PF-07075209	C1CC[C@H]2NCCN[C@@H]2C1	PF-02456817	0.58	0.036520447033	1	0	True				False	0.0	0.0	0.0	0.0	0.0
5413	00119131-2886	CC(C)OC(C)C	1.0	COc1cc(OC)cc([C@@H](C)C(=O)O)c1	PF-07075209	COc1cc2c(cc1OC)[C@@]13CCN4CC5=CCO[C@H]6CC(=O)N2[C@H]1[C@H]6[C@H]5C[C@H]43	MFCD00005942	0.58	0.067129405846	1	0	True				False	0.0	0.0	0.0	0.0	0.0
5414	00119131-2886	MeCN	1.0	COc1cc(OC)cc([C@@H](C)C(=O)O)c1	PF-07075209	N[C@H](CO)c1ccccc1	MFCD00064404	0.58	-0.008204921968	1	0	True				False	0.0	0.0	0.0	0.0	0.0
5415	00119131-2886	THF	1.0	COc1cc(OC)cc([C@@H](C)C(=O)O)c1	PF-07075209	CNC[C@H](O)[C@@H](O)[C@@H](O)[C@H](O)CO	MFCD00134351	0.57	-0.075344196409	1	0	True				False	0.0	0.0	0.0	0.0	0.0
5421	00119131-2886	CCOC(C)=O	1.0	COc1cc(OC)cc([C@@H](C)C(=O)O)c1	PF-07075209	C[C@@H](NCc1ccccc1)c1cccc2ccccc12	MFCD00214135	0.44	0.061745369668	1	0	True				False	0.0	0.0	0.0	0.0	0.0
5422	00119131-2886	CC(C)OC(C)C	1.0	COc1cc(OC)cc([C@@H](C)C(=O)O)c1	PF-07075209	CSCC[C@H](N)CO	MFCD00004735	0.43	0.090412330923	1	0	True				False	0.0	0.0	0.0	0.0	0.0
5423	00119131-2886	CC(C)OC(C)C	1.0	COc1cc(OC)cc([C@@H](C)C(=O)O)c1	PF-07075209	C=C[C@H]1CN2CC[C@H]1C[C@@H]2[C@@H](O)c1ccnc2ccccc12	MFCD00064372	0.43	0.043913990933	1	0	True				False	0.0	0.0	0.0	0.0	0.0
5424	00119131-2886	CC(=O)OC(C)C	1.0	COc1cc(OC)cc([C@@H](C)C(=O)O)c1	PF-07075209	C[C@H](NC(=N)N)c1cccc2ccccc12	PF-03898163	0.42	-0.348899290169	1	1	True				False	0.0	0.0	0.0	0.0	0.0
5425	00119131-2886	CC(C)OC(C)C	1.0	COc1cc(OC)cc([C@@H](C)C(=O)O)c1	PF-07075209	NC(=O)[C@@H](N)Cc1ccc(O)cc1	MFCD00069935	0.41	-0.06802675006	1	0	True				False	0.0	0.0	0.0	0.0	0.0
5426	00119131-2886	MeCN	1.0	COc1cc(OC)cc([C@@H](C)C(=O)O)c1	PF-07075209	C=C[C@H]1CN2CC[C@H]1C[C@@H]2[C@@H](O)c1ccnc2ccccc12	MFCD00064372	0.41	-0.0095393819069999	1	0	True				False	0.0	0.0	0.0	0.0	0.0
5427	00119131-2886	CC(=O)OC(C)C	1.0	COc1cc(OC)cc([C@@H](C)C(=O)O)c1	PF-07075209	N[C@H](CCO)c1ccccc1	MFCD01311791	0.41	0.016618226186	1	0	True				False	0.0	0.0	0.0	0.0	0.0
5428	00119131-2886	CC(C)OC(C)C	1.0	COc1cc(OC)cc([C@@H](C)C(=O)O)c1	PF-07075209	C[C@H](NC(=N)N)c1cccc2ccccc12	PF-03898163	0.41	-0.499111191997	1	1	True				False	0.0	0.0	0.0	0.0	0.0
5442	00119131-2886	MeCN	1.0	COc1cc(OC)cc([C@@H](C)C(=O)O)c1	PF-07075209	COC(=O)[C@@H](N)Cc1c[nH]cn1	MFCD08669785	0.54	-0.009933594832	1	0	True				False	0.0	0.0	0.0	0.0	0.0
5443	00119131-2886	MeCN	1.0	COc1cc(OC)cc([C@@H](C)C(=O)O)c1	PF-07075209	C[C@@H](NCc1ccccc1)c1cccc2ccccc12	MFCD00214135	0.54	-0.0060305246349999	1	0	True				False	0.0	0.01	0.0	0.0	0.0
5444	00119131-2886	CC(C)OC(C)C	1.0	COc1cc(OC)cc([C@@H](C)C(=O)O)c1	PF-07075209	O[C@H]1CCN(Cc2ccccc2)C1	PF-00520676	0.52	0.054134511875	1	0	True				False	0.0	0.0	0.0	0.0	0.0
5445	00119131-2886	CC(=O)OC(C)C	1.0	COc1cc(OC)cc([C@@H](C)C(=O)O)c1	PF-07075209	NC(=O)[C@@H](N)Cc1ccc(O)cc1	MFCD00069935	0.52	-0.201448320953	1	0	True				False	0.0	0.0	0.0	0.0	0.0
5446	00119131-2886	MeCN	1.0	COc1cc(OC)cc([C@@H](C)C(=O)O)c1	PF-07075209	N[C@@H]1CCCCNC1=O	MFCD00010201	0.52	0.002510650327	1	0	True				False	0.0	0.0	0.0	0.0	0.0
5447	00119131-2886	CCOC(C)=O	1.0	COc1cc(OC)cc([C@@H](C)C(=O)O)c1	PF-07075209	N[C@@H]1[C@H](O)[C@@H](O)[C@H]2OCO[C@H]2[C@@H]1O	PF-04825508	0.5	0.035547331199	1	0	True				False	0.0	0.0	0.0	0.0	0.0
5448	00119131-2886	CC(C)OC(C)C	1.0	COc1cc(OC)cc([C@@H](C)C(=O)O)c1	PF-07075209	N[C@@H]1c2ccccc2C[C@@H]1O	MFCD00216656	0.5	-0.0363422775399999	1	0	True				False	0.0	0.0	0.0	0.0	0.0
5449	00119131-2886	CC(=O)OC(C)C	1.0	COc1cc(OC)cc([C@@H](C)C(=O)O)c1	PF-07075209	N[C@@H]1[C@H](O)[C@@H](O)[C@H]2OCO[C@H]2[C@@H]1O	PF-04825508	0.5	0.0217250254389999	1	0	True				False	0.0	0.0	0.0	0.0	0.01
5450	00119131-2886	CC(C)OC(C)C	1.0	COc1cc(OC)cc([C@@H](C)C(=O)O)c1	PF-07075209	O[C@@H]1CCCNC1	PF-01996636	0.49	0.065887941101	1	0	True				False	0.0	0.0	0.0	0.0	0.0
5451	00119131-2886	CC(=O)OC(C)C	1.0	COc1cc(OC)cc([C@@H](C)C(=O)O)c1	PF-07075209	CNC[C@H](O)c1ccc(O)c(O)c1	MFCD00002204	0.48	0.013883650182	1	0	True				False	0.0	0.0	0.0	0.0	0.0
5452	00119131-2886	CC(=O)OC(C)C	1.0	COc1cc(OC)cc([C@@H](C)C(=O)O)c1	PF-07075209	C1CC[C@H]2NCCN[C@@H]2C1	PF-02456817	0.47	0.065299390939	1	0	True				False	0.0	0.0	0.0	0.0	0.0
5453	00119131-2886	CCOC(C)=O	1.0	COc1cc(OC)cc([C@@H](C)C(=O)O)c1	PF-07075209	N[C@H]1CCCC[C@@H]1N	MFCD00062986	0.47	0.036430513358	1	0	True				False	0.0	0.0	0.0	0.0	0.0
5454	00119131-2886	CC(C)OC(C)C	1.0	COc1cc(OC)cc([C@@H](C)C(=O)O)c1	PF-07075209	N[C@H]1CCCC[C@@H]1N	MFCD00062986	0.46	0.085460099556	1	0	True				False	0.0	0.0	0.0	0.0	0.0
5455	00119131-2886	CCOC(C)=O	1.0	COc1cc(OC)cc([C@@H](C)C(=O)O)c1	PF-07075209	C=C[C@H]1CN2CC[C@H]1C[C@@H]2[C@@H](O)c1ccnc2ccccc12	MFCD00064372	0.45	0.032339765105	1	0	True				False	0.0	0.0	0.0	0.0	0.0
5456	00119131-2886	CC(=O)OC(C)C	1.0	COc1cc(OC)cc([C@@H](C)C(=O)O)c1	PF-07075209	O[C@@H]1C[C@H]2CNCCN2C1	PF-04124246	0.44	-0.126089801861	1	0	True				False	0.0	0.0	0.0	0.0	0.0
5481	00119131-2886	CC(C)OC(C)C	1.0	COc1cc(OC)cc([C@@H](C)C(=O)O)c1	PF-07075209	O[C@@H]1C[C@H]2CNCCN2C1	PF-04124246	0.57	-0.206776143348	1	0	True				False	0.0	0.0	0.0	0.0	0.0
5482	00119131-2886	MeCN	1.0	COc1cc(OC)cc([C@@H](C)C(=O)O)c1	PF-07075209	CCOC(=O)C[C@H](N)C(=O)OCC	PF-00147613	0.57	-0.010174571417	1	0	True				False	0.0	0.0	0.0	0.0	0.0
5488	00119131-2886	MeCN	1.0	COc1cc(OC)cc([C@@H](C)C(=O)O)c1	PF-07075209	Nc1ncnc2c1ncn2[C@@H]1O[C@H](CO)[C@@H](O)[C@H]1O	MFCD00005752	0.56	0.002457332019	1	0	True				False	0.0	0.0	0.0	0.0	0.0
5489	00119131-2886	MeCN	1.0	COc1cc(OC)cc([C@@H](C)C(=O)O)c1	PF-07075209	COc1cc2c(cc1OC)[C@@]13CCN4CC5=CCO[C@H]6CC(=O)N2[C@H]1[C@H]6[C@H]5C[C@H]43	MFCD00005942	0.54	0.00019423103	1	0	True				False	0.0	0.0	0.0	0.0	0.0
5498	00119131-2886	MeCN	1.0	COc1cc(OC)cc([C@@H](C)C(=O)O)c1	PF-07075209	CN(C)C(=N[C@@H]1c2ccccc2C[C@H]1O)N(C)C	PF-06883353	0.61	-0.0007508066989999	1	0	True				False	0.0	0.0	0.0	0.0	0.0
5499	00119131-2886	MeCN	1.0	COc1cc(OC)cc([C@@H](C)C(=O)O)c1	PF-07075209	CSc1ccc([C@H](O)[C@@H](N)CO)cc1	MFCD00134212	0.61	0.004573081819	1	0	True				False	0.0	0.0	0.0	0.0	0.0
5726	00119131-2886	CC(=O)OC(C)C	1.0	COc1cc(OC)cc([C@@H](C)C(=O)O)c1	PF-07075209	NNC(=O)[C@@H](N)Cc1ccc(O)cc1	MFCD00007609	0.24	0.195429007247	1	0	True				False	0.0	0.0	0.0	0.0	0.0
5727	00119131-2886	CC(C)OC(C)C	1.0	COc1cc(OC)cc([C@@H](C)C(=O)O)c1	PF-07075209	CC1(C)OC[C@H](N)[C@H](c2ccccc2)O1	MFCD00070017	0.24	0.0870856509789999	1	0	True				False	0.0	0.0	0.0	0.0	0.0
5728	00119131-2886	CC(=O)OC(C)C	1.0	COc1cc(OC)cc([C@@H](C)C(=O)O)c1	PF-07075209	Nc1ncnc2c1ncn2[C@@H]1O[C@H](CO)[C@@H](O)[C@H]1O	MFCD00005752	0.24	0.3117747096229999	1	1	True				False	0.0	0.0	0.0	0.0	0.0
5729	00119131-2886	CC(C)OC(C)C	1.0	COc1cc(OC)cc([C@@H](C)C(=O)O)c1	PF-07075209	c1ccc2c(c1)C[C@@H]1OCCN[C@H]21	PF-00080477	0.24	0.065751050606	1	0	True				False	0.0	0.0	0.0	0.0	0.0
5730	00119131-2886	CC(C)OC(C)C	1.0	COc1cc(OC)cc([C@@H](C)C(=O)O)c1	PF-07075209	C[C@@H](O)CN	MFCD00064428	0.24	0.313789831402	1	1	True				False	0.0	0.0	0.0	0.0	0.0
5731	00119131-2886	CCOC(C)=O	1.0	COc1cc(OC)cc([C@@H](C)C(=O)O)c1	PF-07075209	CCOC(=O)C[C@H](N)C(=O)OCC	PF-00147613	0.24	0.210575592071	1	0	True				False	0.0	0.0	0.0	0.0	0.0
5732	00119131-2886	THF	1.0	COc1cc(OC)cc([C@@H](C)C(=O)O)c1	PF-07075209	CCCCCCCCNC[C@H](O)[C@@H](O)[C@H](O)[C@H](O)CO	MFCD00134352	0.23	-0.209976465714	1	0	True				False	0.0	0.0	0.0	0.0	0.0
5733	00119131-2886	CC(C)OC(C)C	1.0	COc1cc(OC)cc([C@@H](C)C(=O)O)c1	PF-07075209	N[C@@H]1c2ccccc2C[C@H]1O	MFCD08275447	0.23	0.078630183238	1	0	True				False	0.0	0.0	0.0	0.0	0.0
5734	00119131-2886	CC(=O)OC(C)C	1.0	COc1cc(OC)cc([C@@H](C)C(=O)O)c1	PF-07075209	C[C@@H](N)c1ccc(C(F)(F)F)cc1	PF-06834618	0.22	0.248720398122	1	0	True				False	0.0	0.0	0.0	0.0	0.0
5735	00119131-2886	CC(=O)OC(C)C	1.0	COc1cc(OC)cc([C@@H](C)C(=O)O)c1	PF-07075209	N[C@@H]1CCCCNC1=O	MFCD00010201	0.22	-0.187612896209	1	0	True				False	0.0	0.0	0.0	0.0	0.0
5736	00119131-2886	CC(=O)OC(C)C	1.0	COc1cc(OC)cc([C@@H](C)C(=O)O)c1	PF-07075209	O[C@@H]1CCNC1	PF-00432819	0.21	0.067615890905	1	0	True				False	0.0	0.0	0.0	0.0	0.0
5737	00119131-2886	CCOC(C)=O	1.0	COc1cc(OC)cc([C@@H](C)C(=O)O)c1	PF-07075209	O[C@@H]1CCCNC1	PF-01996636	0.2	0.277009869493	1	1	True				False	0.0	0.0	0.0	0.0	0.0
5738	00119131-2886	CC(=O)OC(C)C	1.0	COc1cc(OC)cc([C@@H](C)C(=O)O)c1	PF-07075209	C[C@@H](NCc1ccccc1)c1cccc2ccccc12	MFCD00214135	0.2	0.266895360666	1	1	True				False	0.0	0.0	0.0	0.0	0.0
5739	00119131-2886	CC(C)OC(C)C	1.0	COc1cc(OC)cc([C@@H](C)C(=O)O)c1	PF-07075209	CCOC(=O)C[C@H](N)C(=O)OCC	PF-00147613	0.2	0.3251456264929999	1	1	True				False	0.0	0.0	0.0	0.0	0.0
5740	00119131-2886	CC(C)OC(C)C	1.0	COc1cc(OC)cc([C@@H](C)C(=O)O)c1	PF-07075209	C[C@@H](N)c1ccc(Cl)cc1	MFCD00671639	0.2	0.354465762502	1	1	True				False	0.0	0.0	0.0	0.0	0.0
5748	00119131-2886	CC(C)OC(C)C	1.0	COc1cc(OC)cc([C@@H](C)C(=O)O)c1	PF-07075209	CC[C@H](N)CO	MFCD00064418	0.4	0.132462806757	1	0	True				False	0.0	0.0	0.0	0.0	0.0
5749	00119131-2886	CC(C)OC(C)C	1.0	COc1cc(OC)cc([C@@H](C)C(=O)O)c1	PF-07075209	CC(C)[C@H](N)CO	MFCD00064296	0.38	0.203911907059	1	0	True				False	0.0	0.0	0.0	0.0	0.0
5750	00119131-2886	CC(C)OC(C)C	1.0	COc1cc(OC)cc([C@@H](C)C(=O)O)c1	PF-07075209	NNC(=O)[C@@H](N)Cc1ccc(O)cc1	MFCD00007609	0.38	0.135519184002	1	0	True				False	0.0	0.0	0.0	0.0	0.0
5751	00119131-2886	THF	1.0	COc1cc(OC)cc([C@@H](C)C(=O)O)c1	PF-07075209	O[C@@H]1CCCNC1	PF-01996636	0.37	0.061057524654	1	0	True				False	0.0	0.0	0.0	0.0	0.0
5752	00119131-2886	CC(C)OC(C)C	1.0	COc1cc(OC)cc([C@@H](C)C(=O)O)c1	PF-07075209	N[C@H](CO)CSCc1ccccc1	MFCD00235921	0.36	0.016278040096	1	0	True				False	0.0	0.0	0.0	0.0	0.0
5759	00119131-2886	CC(=O)OC(C)C	1.0	COc1cc(OC)cc([C@@H](C)C(=O)O)c1	PF-07075209	N[C@H]1CCCC[C@@H]1N	MFCD00062986	0.36	0.197800287055	1	0	True				False	0.0	0.0	0.0	0.0	0.0
5760	00119131-2886	CC(=O)OC(C)C	1.0	COc1cc(OC)cc([C@@H](C)C(=O)O)c1	PF-07075209	N[C@@H](c1ccccc1)[C@H](O)c1ccccc1	MFCD00074960	0.44	0.451210295739	1	1	True				False	0.0	0.0	0.0	0.0	0.0
5790	00119131-2886	THF	1.0	COc1cc(OC)cc([C@@H](C)C(=O)O)c1	PF-07075209	C[C@@H](NCc1ccccc1)c1cccc2ccccc12	MFCD00214135	0.32	0.007133265767	1	0	True				False	0.0	0.0	0.0	0.0	0.0
5791	00119131-2886	CC(C)OC(C)C	1.0	COc1cc(OC)cc([C@@H](C)C(=O)O)c1	PF-07075209	N[C@@H](c1ccccc1)[C@H](O)c1ccccc1	MFCD00074960	0.31	0.603746018311	1	1	True				False	0.0	0.0	0.0	0.0	0.0
5792	00119131-2886	CC(C)OC(C)C	1.0	COc1cc(OC)cc([C@@H](C)C(=O)O)c1	PF-07075209	C[C@@H](N)c1ccc([N+](=O)[O-])cc1	MFCD00137389	0.31	0.1149591131719999	1	0	True				False	0.0	0.0	0.01	0.0	0.0
5793	00119131-2886	CC(=O)OC(C)C	1.0	COc1cc(OC)cc([C@@H](C)C(=O)O)c1	PF-07075209	CCCCCCCCNC[C@H](O)[C@@H](O)[C@H](O)[C@H](O)CO	MFCD00134352	0.31	-0.027788623011	1	0	True				False	0.0	0.0	0.0	0.0	0.0
5794	00119131-2886	CC(C)OC(C)C	1.0	COc1cc(OC)cc([C@@H](C)C(=O)O)c1	PF-07075209	N[C@H](CCO)c1ccccc1	MFCD01311791	0.31	0.116658886019	1	0	True				False	0.0	0.0	0.0	0.0	0.0
5795	00119131-2886	CCOC(C)=O	1.0	COc1cc(OC)cc([C@@H](C)C(=O)O)c1	PF-07075209	N[C@@H]1CCCCNC1=O	MFCD00010201	0.31	-0.141599324069	1	0	True				False	0.0	0.0	0.0	0.0	0.0
5798	00119131-2886	CC(=O)OC(C)C	1.0	COc1cc(OC)cc([C@@H](C)C(=O)O)c1	PF-07075209	COC(=O)[C@H](Cc1c[nH]cn1)NC(=O)c1ccccc1	MFCD00153442	0.36	0.199489471753	1	0	True				False	0.0	0.0	0.0	0.0	0.0
5799	00119131-2886	THF	1.0	COc1cc(OC)cc([C@@H](C)C(=O)O)c1	PF-07075209	Nc1ncnc2c1ncn2[C@@H]1O[C@H](CO)[C@@H](O)[C@H]1O	MFCD00005752	0.35	0.0760588317659999	1	0	True				False	0.0	0.0	0.0	0.0	0.0
5800	00119131-2886	CC(C)OC(C)C	1.0	COc1cc(OC)cc([C@@H](C)C(=O)O)c1	PF-07075209	N[C@@H](CO)Cc1ccccc1	MFCD00064298	0.34	0.116254203214	1	0	True				False	0.0	0.0	0.0	0.0	0.0
5801	00119131-2886	CC(=O)OC(C)C	1.0	COc1cc(OC)cc([C@@H](C)C(=O)O)c1	PF-07075209	C[C@H](N=C(N(C)C)N(C)C)c1ccccc1	PF-06883349	0.34	0.121242019392	1	0	True				False	0.0	0.01	0.0	0.0	0.0
5802	00119131-2886	CC(C)OC(C)C	1.0	COc1cc(OC)cc([C@@H](C)C(=O)O)c1	PF-07075209	C[C@@H](N)[C@@H](O)c1ccccc1	MFCD00064411	0.31	0.225229904073	1	0	True				False	0.0	0.0	0.0	0.0	0.0
5803	00119131-2886	CC(C)OC(C)C	1.0	COc1cc(OC)cc([C@@H](C)C(=O)O)c1	PF-07075209	COC(=O)[C@H](Cc1c[nH]cn1)NC(=O)c1ccccc1	MFCD00153442	0.31	0.1700554863349999	1	0	True				False	0.0	0.0	0.0	0.0	0.0
5804	00119131-2886	CC(C)OC(C)C	1.0	COc1cc(OC)cc([C@@H](C)C(=O)O)c1	PF-07075209	C[C@H](N)CO	MFCD00064412	0.3	0.095304471585	1	0	True				False	0.0	0.0	0.0	0.0	0.0
5813	00119131-2886	CCOC(C)=O	1.0	COc1cc(OC)cc([C@@H](C)C(=O)O)c1	PF-07075209	NC(=O)[C@@H](N)Cc1ccc(O)cc1	MFCD00069935	0.34	-0.288193843153	1	1	True				False	0.0	0.0	0.0	0.0	0.0
5814	00119131-2886	CC(=O)OC(C)C	1.0	COc1cc(OC)cc([C@@H](C)C(=O)O)c1	PF-07075209	C[C@H](N=C(N(C)C)N(C)C)c1ccc(Cl)cc1	PF-06883350	0.33	0.170449330087	1	0	True				False	0.0	0.0	0.0	0.0	0.0
5831	00119131-2886	THF	1.0	COc1cc(OC)cc([C@@H](C)C(=O)O)c1	PF-07075209	COC(=O)[C@@H](N)Cc1c[nH]cn1	MFCD08669785	0.3	0.03457136338	1	0	True				False	0.0	0.0	0.0	0.0	0.0
5832	00119131-2886	THF	1.0	COc1cc(OC)cc([C@@H](C)C(=O)O)c1	PF-07075209	NCCCC[C@H](N)C(=O)O	MFCD00064433	0.3	0.020097832576	1	0	True				False	0.0	0.0	0.0	0.0	0.0
5833	00119131-2886	CC(C)OC(C)C	1.0	COc1cc(OC)cc([C@@H](C)C(=O)O)c1	PF-07075209	O[C@@H]1CCNC1	PF-00432819	0.28	0.188812435234	1	0	True				False	0.0	0.0	0.0	0.0	0.0
5839	00119131-2886	CC(C)OC(C)C	1.0	COc1cc(OC)cc([C@@H](C)C(=O)O)c1	PF-07075209	CC(C)(C)[C@H](N)CO	MFCD00192250	0.28	0.367675771645	1	1	True				False	0.0	0.0	0.0	0.0	0.0
5840	00119131-2886	THF	1.0	COc1cc(OC)cc([C@@H](C)C(=O)O)c1	PF-07075209	N[C@@H]1[C@H](O)[C@@H](O)[C@H]2OCO[C@H]2[C@@H]1O	PF-04825508	0.27	-0.440296795639	1	1	True				False	0.0	0.0	0.0	0.0	0.01
5841	00119131-2886	CC(=O)OC(C)C	1.0	COc1cc(OC)cc([C@@H](C)C(=O)O)c1	PF-07075209	C=C[C@H]1CN2CC[C@H]1C[C@@H]2[C@@H](O)c1ccnc2ccccc12	MFCD00064372	0.27	0.181742726188	1	0	True				False	0.0	0.0	0.0	0.0	0.0
5842	00119131-2886	CC(C)OC(C)C	1.0	COc1cc(OC)cc([C@@H](C)C(=O)O)c1	PF-07075209	CC[C@H](C)[C@H](N)CO	MFCD00004731	0.27	0.3791584120339999	1	1	True				False	0.0	0.0	0.0	0.0	0.0
5843	00119131-2886	CC(C)OC(C)C	1.0	COc1cc(OC)cc([C@@H](C)C(=O)O)c1	PF-07075209	N[C@@H]1CCCCNC1=O	MFCD00010201	0.26	0.002050761623	1	0	True				False	0.0	0.0	0.0	0.0	0.0
5844	00119131-2886	THF	1.0	COc1cc(OC)cc([C@@H](C)C(=O)O)c1	PF-07075209	N[C@@H]1CCCCNC1=O	MFCD00010201	0.26	0.057907028342	1	0	True				False	0.0	0.0	0.0	0.0	0.0
5845	00119131-2886	CCOC(C)=O	1.0	COc1cc(OC)cc([C@@H](C)C(=O)O)c1	PF-07075209	NCCCC[C@H](N)C(=O)O	MFCD00064433	0.26	0.107134085083	1	0	True				False	0.0	0.0	0.0	0.0	0.0
5846	00119131-2886	CC(=O)OC(C)C	1.0	COc1cc(OC)cc([C@@H](C)C(=O)O)c1	PF-07075209	C[C@@H](N[C@H](C)c1ccccc1)c1ccccc1	MFCD00243088	0.26	0.351124906603	1	1	True				False	0.0	0.0	0.0	0.0	0.0
5847	00119131-2886	CCOC(C)=O	1.0	COc1cc(OC)cc([C@@H](C)C(=O)O)c1	PF-07075209	C[C@@H](N)c1ccc([N+](=O)[O-])cc1	MFCD00137389	0.26	0.170542424743	1	0	True				False	0.0	0.0	0.0	0.0	0.0
5848	00119131-2886	CC(=O)OC(C)C	1.0	COc1cc(OC)cc([C@@H](C)C(=O)O)c1	PF-07075209	CCOC(=O)C[C@H](N)C(=O)OCC	PF-00147613	0.25	0.179249127661	1	0	True				False	0.0	0.0	0.0	0.0	0.0
5849	00119131-2886	CC(C)OC(C)C	1.0	COc1cc(OC)cc([C@@H](C)C(=O)O)c1	PF-07075209	N[C@@H]1CCc2ccccc21	MFCD00216669	0.24	0.045756981998	1	0	True				False	0.0	0.0	0.0	0.0	0.0
5850	00119131-2886	CC(=O)OC(C)C	1.0	COc1cc(OC)cc([C@@H](C)C(=O)O)c1	PF-07075209	COC(=O)[C@@H](N)Cc1c[nH]cn1	MFCD08669785	0.24	0.113918474553	1	0	True				False	0.0	0.0	0.0	0.0	0.0
5877	00119131-2886	CC(C)OC(C)C	1.0	COc1cc(OC)cc([C@@H](C)C(=O)O)c1	PF-07075209	Nc1ncnc2c1ncn2[C@@H]1O[C@H](CO)[C@@H](O)[C@H]1O	MFCD00005752	0.2	0.305803957241	1	1	True				False	0.0	0.0	0.0	0.0	0.0
181	00119131-1487	EtOH	1.0	C1CN(C[C@@H]([C@@H]1O)F)Cc1ccccc1	PF-06763816	C1[C@H](NC(NC1=O)=O)C(O)=O	MFCD00085339	0.5	-0.003	1	0	True				False	0.01	0.0	0.02	0.0	0.0
182	00119131-1487	EtOH	1.0	C1CN(C[C@@H]([C@@H]1O)F)Cc1ccccc1	PF-06763816	c1(ccc(cc1)[N+](=O)[O-])NC([C@@H]([C@H](C(O)=O)O)O)=O	MFCD08461839	0.5	0.001	1	0	True				False	0.0	0.0	0.0	0.0	0.01
183	00119131-1487	MeCN	1.0	C1CN(C[C@@H]([C@@H]1O)F)Cc1ccccc1	PF-06763816	c1(cc(cc(c1)[N+](=O)[O-])[N+](=O)[O-])C(N[C@H](c1ccccc1)C(O)=O)=O	MFCD00010134	0.5	-0.001	1	0	True				False	0.01	0.0	0.0	0.0	0.01
184	00119131-1487	EtOH	1.0	C1CN(C[C@@H]([C@@H]1O)F)Cc1ccccc1	PF-06763816	O([C@@H]([C@H](OC(c1ccc(cc1)OC)=O)C(=O)O)C(=O)O)C(c1ccc(cc1)OC)=O	MFCD07368366	0.5	-0.009	1	0	True				False	0.01	0.01	0.0	0.0	0.01
185	00119131-1487	EtOH	1.0	C1CN(C[C@@H]([C@@H]1O)F)Cc1ccccc1	PF-06763816	CC1(C)OC[C@@H]2O[C@@]3(C(=O)O)OC(C)(C)O[C@H]3[C@@H]2O1	MFCD00150517	0.5	-0.003	1	0	True				False	0.0	0.0	0.0	0.0	0.0
186	00119131-1487	EtOH	1.0	C1CN(C[C@@H]([C@@H]1O)F)Cc1ccccc1	PF-06763816	c1(c2c(c(ccc2)N(C)C)ccc1)S(N[C@@H](CS(O)(=O)=O)C(O)=O)(=O)=O	MFCD00278846	0.5	0.001	1	0	True				False	0.0	0.01	0.0	0.0	0.0
187	00119131-1487	EtOH	1.0	C1CN(C[C@@H]([C@@H]1O)F)Cc1ccccc1	PF-06763816	O1[C@@H]([C@H]([C@@H]([C@H]([C@@H]1O)O)O)O)C(O)=O	MFCD00077778	0.5	0.0	1	0	True				False	0.0	0.0	0.0	0.0	0.0
188	00119131-1487	EtOH	1.0	C1CN(C[C@@H]([C@@H]1O)F)Cc1ccccc1	PF-06763816	O=C(O)[C@@H](O)[C@H]1OC(=O)[C@H](O)[C@H]1O	MFCD00149334	0.5	-0.001	1	0	True				False	0.03930884808013355	0.029422697684227977	0.019549608355091383	0.019960851063829787	0.019769616026711186
190	00119131-1487	EtOH	1.0	C1CN(C[C@@H]([C@@H]1O)F)Cc1ccccc1	PF-06763816	C([C@@H](C(O)=O)N)C(O)=O	MFCD00002616	0.5	-0.003	1	0	True				False	0.01	0.009883465630805608	0.01	0.01	0.0
191	00119131-1487	EtOH	1.0	C1CN(C[C@@H]([C@@H]1O)F)Cc1ccccc1	PF-06763816	C([C@@H](C(O)=O)N)CCCNC(C)=O	MFCD00002639	0.5	-0.004	1	0	True				False	0.0	0.0	0.0	0.0	0.0
192	00119131-1487	EtOH	1.0	C1CN(C[C@@H]([C@@H]1O)F)Cc1ccccc1	PF-06763816	O([C@@H]([C@@H]([C@H](C(O)=O)O)O)[C@@H](CO)O)[C@@H]1O[C@@H]([C@@H]([C@@H]([C@H]1O)O)O)CO	MFCD00078147	0.5	-0.008	1	0	True				False	0.0	0.0	0.0	0.0	0.0
193	00119131-1487	EtOH	1.0	C1CN(C[C@@H]([C@@H]1O)F)Cc1ccccc1	PF-06763816	C([C@@H](C(O)=O)N(C)C)c1ccccc1	MFCD00082539	0.5	-0.002	1	0	True				False	0.0	0.0	0.0	0.0	0.0
194	00119131-1487	EtOH	1.0	C1CN(C[C@@H]([C@@H]1O)F)Cc1ccccc1	PF-06763816	c1(cc(cc(c1)[N+](=O)[O-])[N+](=O)[O-])C(N[C@H](c1ccccc1)C(O)=O)=O	MFCD00010134	0.5	0.6859999999999999	1	1	True				False	0.0	0.0	0.0	0.0	0.0
195	00119131-1487	EtOH	1.0	C1CN(C[C@@H]([C@@H]1O)F)Cc1ccccc1	PF-06763816	C([C@H]([C@@H](C(O)=O)O)O)(O)=O	MFCD00004238	0.5	0.013	1	0	True				False	0.03	0.02	0.02944327900597063	0.02	0.0
337	00119131-1549	EtOH	1.0	C1(N(C[C@@H]2[C@]1(C2)C(O)=O)Cc1ccccc1)=O	PF-06766861	C([C@@H](C)O)N	MFCD00064428	0.2	-0.598	1	1	True				False	0.0	0.0	0.0	0.0	0.0
338	00119131-1549	EtOH	1.0	C1(N(C[C@@H]2[C@]1(C2)C(O)=O)Cc1ccccc1)=O	PF-06766861	c1([C@@H](NC)C)ccccc1	MFCD00067113	0.21	0.507	1	1	True				False	0.0	0.0	0.01	0.0	0.01
339	00119131-1549	EtOH	1.0	C1(N(C[C@@H]2[C@]1(C2)C(O)=O)Cc1ccccc1)=O	PF-06766861	C([C@@H](C)N)(C)(C)C	MFCD00671643	0.21	0.742	1	1	True				False	0.0	0.0	0.0	0.0	0.0
340	00119131-1549	EtOH	1.0	C1(N(C[C@@H]2[C@]1(C2)C(O)=O)Cc1ccccc1)=O	PF-06766861	c1([C@H]2[C@H](COC(O2)(C)C)N)ccccc1	MFCD00070017	0.22	-0.0279999999999999	1	0	True				False	0.01	0.01	0.0	0.0	0.0
341	00119131-1549	EtOH	1.0	C1(N(C[C@@H]2[C@]1(C2)C(O)=O)Cc1ccccc1)=O	PF-06766861	C([C@@H](C)N)(C)C	MFCD01075731	0.22	0.012	1	0	True				False	0.0	0.01	0.0	0.0	0.0
342	00119131-1549	EtOH	1.0	C1(N(C[C@@H]2[C@]1(C2)C(O)=O)Cc1ccccc1)=O	PF-06766861	c1(ccccc1)[C@H](C)N	MFCD00064406	0.24	-0.382	1	1	True				False	0.0	0.01	0.02	0.0	0.0
343	00119131-1549	EtOH	1.0	C1(N(C[C@@H]2[C@]1(C2)C(O)=O)Cc1ccccc1)=O	PF-06766861	c12c([C@H](CCC1)N)cccc2	MFCD00671630	0.25	0.005	1	0	True				False	0.01	0.0	0.0	0.0	0.0
344	00119131-1549	EtOH	1.0	C1(N(C[C@@H]2[C@]1(C2)C(O)=O)Cc1ccccc1)=O	PF-06766861	c1([C@@H]([C@H](c2ccccc2)NC)NC)ccccc1	MFCD00216956	0.26	-0.003	1	0	True				False	0.0	0.0	0.0	0.0	0.01
345	00119131-1549	EtOH	1.0	C1(N(C[C@@H]2[C@]1(C2)C(O)=O)Cc1ccccc1)=O	PF-06766861	c1([C@H](NCc2ccccc2)C)ccccc1	MFCD00015010	0.27	0.03	1	0	True				False	0.0	0.0	0.0	0.0	0.0
346	00119131-1549	EtOH	1.0	C1(N(C[C@@H]2[C@]1(C2)C(O)=O)Cc1ccccc1)=O	PF-06766861	C([C@@H](C(O)=O)N)CCCN	MFCD00064433	0.3	0.015	1	0	True				False	0.0	0.0	0.0	0.0	0.0
347	00119131-1549	EtOH	1.0	C1(N(C[C@@H]2[C@]1(C2)C(O)=O)Cc1ccccc1)=O	PF-06766861	O[C@@H]([C@@H]([C@@H](CO)O)O)[C@H](CNC)O	MFCD00004707	0.35	0.815	1	1	True				False	0.0	0.01	0.0	0.0	0.0
348	00119131-1549	EtOH	1.0	C1(N(C[C@@H]2[C@]1(C2)C(O)=O)Cc1ccccc1)=O	PF-06766861	c1(C[C@@H](C(OC)=O)N)c[nH]cn1.Cl.Cl	MFCD00012701	0.35	-0.043	1	0	True				False	0.0	0.0	0.0	0.0	0.01
349	00119131-1549	EtOH	1.0	C1(N(C[C@@H]2[C@]1(C2)C(O)=O)Cc1ccccc1)=O	PF-06766861	C([C@H](CO)N)(O)=O	MFCD00064224	0.38	-0.067	1	0	True				False	0.01	0.0	0.01	0.0	0.01
350	00119131-1549	EtOH	1.0	C1(N(C[C@@H]2[C@]1(C2)C(O)=O)Cc1ccccc1)=O	PF-06766861	c12c([C@H]([C@H](C1)O)N)cccc2	MFCD00216656	0.41	-0.856	1	1	True				False	0.0	0.01	0.0	0.01	0.01
351	00119131-1549	EtOH	1.0	C1(N(C[C@@H]2[C@]1(C2)C(O)=O)Cc1ccccc1)=O	PF-06766861	c12[C@@]3([C@H]([C@](CCC3)(C)CN)CCc1cc(cc2)C(C)C)C	MFCD00213430	0.5	-0.763	1	1	True				False	0.01	0.02	0.01	0.02	0.01
352	00119131-1549	EtOH	1.0	C1(N(C[C@@H]2[C@]1(C2)C(O)=O)Cc1ccccc1)=O	PF-06766861	c1(C[C@@H](C(NN)=O)N)ccc(cc1)O	MFCD00007609	0.73	-0.161	1	0	True				False	0.019769616026711186	0.0	0.0	0.0	0.0
353	00119131-1549	EtOH	1.0	C1(N(C[C@@H]2[C@]1(C2)C(O)=O)Cc1ccccc1)=O	PF-06766861	c1([C@@H]([C@@H](c2ccccc2)O)N)ccccc1	MFCD00074960	0.76	-0.051	1	0	True				False	0.01	0.01	0.009138038725796377	0.0	0.0
354	00119131-1549	EtOH	1.0	C1(N(C[C@@H]2[C@]1(C2)C(O)=O)Cc1ccccc1)=O	PF-06766861	c1(cc(c(cc1)O)O)[C@H](CNC)O	MFCD00002204	0.79	-0.042	1	0	True				False	0.01	0.0	0.0	0.01	0.0
355	00119131-1549	EtOH	1.0	C1(N(C[C@@H]2[C@]1(C2)C(O)=O)Cc1ccccc1)=O	PF-06766861	c1([C@@H]([C@@H](c2ccccc2)O)N)ccccc1	MFCD00074960	0.84	-0.12	1	0	True				False	0.01	0.01	0.009138038725796377	0.0	0.0
356	00119131-1549	EtOH	1.0	C1(N(C[C@@H]2[C@]1(C2)C(O)=O)Cc1ccccc1)=O	PF-06766861	C([C@@H](CO)N)(C)C	MFCD00064296	0.87	-0.05	1	0	True				False	0.0	0.0	0.0	0.0	0.0
357	00119131-1549	EtOH	1.0	C1(N(C[C@@H]2[C@]1(C2)C(O)=O)Cc1ccccc1)=O	PF-06766861	c1(ccc(cc1)OC)[C@H](C)N	MFCD00671660	0.97	-0.042	1	0	True				False	0.0	0.0	0.009769616026711187	0.0	0.01
375	00119131-1614	EtOH	1.0	c1c(cc2c(c1)OC([C@H]1[C@@]2(CN)C1)(C)C)OC(F)(F)F	PF-06802011	C1([C@]2([C@@H]([C@H]([C@@]1(CC2)C)O)CC(O)=O)C)(C)C	MFCD00238759	0.2	-0.121	1	0	True				False	0.0	0.01	0.0	0.01	0.0
376	00119131-1614	EtOH	1.0	c1c(cc2c(c1)OC([C@H]1[C@@]2(CN)C1)(C)C)OC(F)(F)F	PF-06802011	c1([C@@H](CC(O)=O)C(O)=O)ccccc1	MFCD00065930	0.2	-0.107	1	0	True				False	0.009549608355091383	0.01	0.01	0.029883465630805607	0.03
377	00119131-1614	EtOH	1.0	c1c(cc2c(c1)OC([C@H]1[C@@]2(CN)C1)(C)C)OC(F)(F)F	PF-06802011	N1[C@H](CCC1=O)C(O)=O	MFCD00066212	0.2	-0.069	1	0	True				False	0.01	0.0	0.0	0.01	0.0
378	00119131-1614	EtOH	1.0	c1c(cc2c(c1)OC([C@H]1[C@@]2(CN)C1)(C)C)OC(F)(F)F	PF-06802011	C([C@]1(C[C@H]([C@@H]([C@@H](C1)O)O)O)O)(O)=O	MFCD00003864	0.2	-0.051	1	0	True				False	0.01	0.019138038725796377	0.0	0.01	0.0
379	00119131-1614	EtOH	1.0	c1c(cc2c(c1)OC([C@H]1[C@@]2(CN)C1)(C)C)OC(F)(F)F	PF-06802011	c1(NC([C@@H]([C@H](C(O)=O)O)O)=O)ccccc1	MFCD01321193	0.21	-0.107	1	0	True				False	0.11	0.1	0.02	0.08	0.08
380	00119131-1614	EtOH	1.0	c1c(cc2c(c1)OC([C@H]1[C@@]2(CN)C1)(C)C)OC(F)(F)F	PF-06802011	CC1(C)OC[C@@H]2O[C@@]3(C(=O)O)OC(C)(C)O[C@H]3[C@@H]2O1	MFCD00150517	0.21	-0.07	1	0	True				False	0.01	0.0	0.0	0.0	0.0
381	00119131-1614	EtOH	1.0	c1c(cc2c(c1)OC([C@H]1[C@@]2(CN)C1)(C)C)OC(F)(F)F	PF-06802011	N([C@@H](C(C)C)C(O)=O)C(OC(C)(C)C)=O	MFCD00065605	0.22	0.2789999999999999	1	1	True				False	0.01	0.0	0.01	0.0	0.0
382	00119131-1614	EtOH	1.0	c1c(cc2c(c1)OC([C@H]1[C@@]2(CN)C1)(C)C)OC(F)(F)F	PF-06802011	C([C@H](NC(C)=O)C(O)=O)C(O)=O	MFCD00020500	0.22	-0.128	1	0	True				False	0.01	0.0	0.01	0.0	0.0
383	00119131-1614	EtOH	1.0	c1c(cc2c(c1)OC([C@H]1[C@@]2(CN)C1)(C)C)OC(F)(F)F	PF-06802011	C([C@@H](C(O)=O)C)C(O)=O	MFCD00192321	0.22	-0.083	1	0	True				False	0.01988346563080561	0.0	0.0	0.03965308165751679	0.009658359465258292
384	00119131-1614	EtOH	1.0	c1c(cc2c(c1)OC([C@H]1[C@@]2(CN)C1)(C)C)OC(F)(F)F	PF-06802011	c1(NC(O[C@H](C(O)=O)C)=O)ccccc1	MFCD00063138	0.23	-0.088	1	0	True				False	0.0	0.009549608355091383	0.0	0.01	0.0
385	00119131-1614	EtOH	1.0	c1c(cc2c(c1)OC([C@H]1[C@@]2(CN)C1)(C)C)OC(F)(F)F	PF-06802011	N1([C@@H](Cc2c(C1)cccc2)C(O)=O)C(OC(C)(C)C)=O	MFCD00143845	0.23	-0.069	1	0	True				False	0.0	0.02	0.02	0.01	0.06
386	00119131-1614	EtOH	1.0	c1c(cc2c(c1)OC([C@H]1[C@@]2(CN)C1)(C)C)OC(F)(F)F	PF-06802011	C1([C@@](CC[C@@H]1C(O)=O)(C(O)=O)C)(C)C	MFCD00001375	0.23	-0.092	1	0	True				False	0.009549608355091383	0.01	0.0	0.01	0.02
387	00119131-1614	EtOH	1.0	c1c(cc2c(c1)OC([C@H]1[C@@]2(CN)C1)(C)C)OC(F)(F)F	PF-06802011	C([C@@H](C(O)=O)N)C(O)=O	MFCD00002616	0.23	-0.1119999999999999	1	0	True				False	0.0	0.01	0.02	0.0	0.01
388	00119131-1614	EtOH	1.0	c1c(cc2c(c1)OC([C@H]1[C@@]2(CN)C1)(C)C)OC(F)(F)F	PF-06802011	C([C@@H](C(O)=O)O)C(O)=O	MFCD00064213	0.23	-0.132	1	0	True				False	0.0	0.02	0.01	0.0	0.01
389	00119131-1614	EtOH	1.0	c1c(cc2c(c1)OC([C@H]1[C@@]2(CN)C1)(C)C)OC(F)(F)F	PF-06802011	O([C@@H]([C@H](OC(C(C)(C)C)=O)C(O)=O)C(O)=O)C(C(C)(C)C)=O	MFCD00015634	0.24	-0.086	1	0	True				False	0.0	0.01	0.0	0.0	0.02
390	00119131-1614	EtOH	1.0	c1c(cc2c(c1)OC([C@H]1[C@@]2(CN)C1)(C)C)OC(F)(F)F	PF-06802011	c1(NC([C@@H]([C@H](C(O)=O)O)O)=O)ccc(cc1)F	MFCD00060349	0.25	-0.083	1	0	True				False	0.07	0.09	0.07	0.05	0.1
391	00119131-1614	EtOH	1.0	c1c(cc2c(c1)OC([C@H]1[C@@]2(CN)C1)(C)C)OC(F)(F)F	PF-06802011	C(OC(N[C@@H](C(O)=O)Cc1ccc(cc1)O)=O)(C)(C)C	MFCD00063030	0.25	-0.107	1	0	True				False	0.0	0.0	0.01	0.0	0.01
392	00119131-1614	EtOH	1.0	c1c(cc2c(c1)OC([C@H]1[C@@]2(CN)C1)(C)C)OC(F)(F)F	PF-06802011	C([C@@H](C(O)=O)N)CCCNC(C)=O	MFCD00002639	0.26	-0.099	1	0	True				False	0.0	0.0	0.0	0.0	0.0
393	00119131-1614	EtOH	1.0	c1c(cc2c(c1)OC([C@H]1[C@@]2(CN)C1)(C)C)OC(F)(F)F	PF-06802011	c1(O[C@@H](C(O)=O)C)ccccc1	MFCD04038077	0.26	-0.086	1	0	True				False	0.01	0.0	0.05	0.01	0.0
394	00119131-1614	EtOH	1.0	c1c(cc2c(c1)OC([C@H]1[C@@]2(CN)C1)(C)C)OC(F)(F)F	PF-06802011	c1(c2c(c(ccc2)N(C)C)ccc1)S(N[C@@H](CS(O)(=O)=O)C(O)=O)(=O)=O	MFCD00278846	0.26	-0.111	1	0	True				False	0.009883465630805608	0.0	0.01	0.0	0.01
396	00119131-1614	EtOH	1.0	c1c(cc2c(c1)OC([C@H]1[C@@]2(CN)C1)(C)C)OC(F)(F)F	PF-06802011	C1([C@@]2(OC([C@]1(CC2)C)=O)C(O)=O)(C)C	MFCD00005535	0.27	-0.125	1	0	True				False	0.0	0.0	0.0	0.0	0.009549608355091383
397	00119131-1614	EtOH	1.0	c1c(cc2c(c1)OC([C@H]1[C@@]2(CN)C1)(C)C)OC(F)(F)F	PF-06802011	CC(C)C[C@H](NC(=O)OC(C)(C)C)C(=O)O	MFCD00065582	0.28	0.231	1	0	True				False	0.01	0.0	0.0	0.009883465630805608	0.0
398	00119131-1614	EtOH	1.0	c1c(cc2c(c1)OC([C@H]1[C@@]2(CN)C1)(C)C)OC(F)(F)F	PF-06802011	c1([C@H]2C(COP(O2)(O)=O)(C)C)ccccc1	MFCD00067119	0.28	-0.066	1	0	True				False	0.0	0.01	0.0	0.0	0.0
399	00119131-1614	EtOH	1.0	c1c(cc2c(c1)OC([C@H]1[C@@]2(CN)C1)(C)C)OC(F)(F)F	PF-06802011	c1([C@@H]2C(COP(O2)(O)=O)(C)C)c(cccc1)OC	MFCD00190173	0.29	-0.092	1	0	True				False	0.0	0.0	0.0	0.01	0.01
400	00119131-1614	EtOH	1.0	c1c(cc2c(c1)OC([C@H]1[C@@]2(CN)C1)(C)C)OC(F)(F)F	PF-06802011	N([C@H](C(O)=O)CC)C(OC(C)(C)C)=O	MFCD00037267	0.29	-0.133	1	0	True				False	0.0	0.02	0.01	0.0	0.02
401	00119131-1614	EtOH	1.0	c1c(cc2c(c1)OC([C@H]1[C@@]2(CN)C1)(C)C)OC(F)(F)F	PF-06802011	N(C(c1c(cccc1)C(O)=O)=O)([C@@H](c1ccccc1)C)[C@@H](c1ccccc1)C	MFCD00798359	0.29	-0.045	1	0	True				False	0.01	0.04	0.01	0.01	0.0
402	00119131-1614	EtOH	1.0	c1c(cc2c(c1)OC([C@H]1[C@@]2(CN)C1)(C)C)OC(F)(F)F	PF-06802011	c1(c(cccc1)C(O)=O)C(N[C@@H](c1ccccc1)C)=O	MFCD00063050	0.3	-0.086	1	0	True				False	0.01	0.0	0.0	0.01	0.01
403	00119131-1614	EtOH	1.0	c1c(cc2c(c1)OC([C@H]1[C@@]2(CN)C1)(C)C)OC(F)(F)F	PF-06802011	O([C@H]([C@@H](OC(c1ccccc1)=O)C(O)=O)C(O)=O)C(c1ccccc1)=O	MFCD00003074	0.3	-0.07	1	0	True				False	0.0	0.02	0.01	0.01	0.019769616026711186
404	00119131-1614	EtOH	1.0	c1c(cc2c(c1)OC([C@H]1[C@@]2(CN)C1)(C)C)OC(F)(F)F	PF-06802011	C([C@H](C)N(C)C(=O)OC(C)(C)C)(N[C@H](C(=O)O)C(C)(C)C)=O	PF-04743905	0.3	-0.065	1	0	True				False	0.009922007460155985	0.01	0.02	0.01867858282796042	0.08908884040851377
405	00119131-1614	EtOH	1.0	c1c(cc2c(c1)OC([C@H]1[C@@]2(CN)C1)(C)C)OC(F)(F)F	PF-06802011	N1[C@@H](CCC1=O)C(O)=O	MFCD00005272	0.3	-0.096	1	0	True				False	0.01984522207267833	0.0	0.02954960835509138	0.01	0.019099216710182765
406	00119131-1614	EtOH	1.0	c1c(cc2c(c1)OC([C@H]1[C@@]2(CN)C1)(C)C)OC(F)(F)F	PF-06802011	O([C@H]1[C@@H](CC[C@H](C1)C)C(C)C)C(c1c(cccc1)C(O)=O)=O	MFCD00077849	0.32	-0.0819999999999999	1	0	True				False	0.0	0.01	0.03	0.02	0.01
407	00119131-1614	EtOH	1.0	c1c(cc2c(c1)OC([C@H]1[C@@]2(CN)C1)(C)C)OC(F)(F)F	PF-06802011	c1(NC([C@H]([C@@H](C(O)=O)O)O)=O)ccc(cc1)F	MFCD00070633	0.33	-0.096	1	0	True				False	0.03	0.01	0.02	0.02	0.02
409	00119131-1614	EtOH	1.0	c1c(cc2c(c1)OC([C@H]1[C@@]2(CN)C1)(C)C)OC(F)(F)F	PF-06802011	C([C@@H]1[C@@H]([C@H]2C[C@@H]1C=C2)C(O)=O)(OC)=O	MFCD00167751	0.37	-0.07	1	0	True				False	0.0	0.0	0.0	0.01	0.0
410	00119131-1614	EtOH	1.0	c1c(cc2c(c1)OC([C@H]1[C@@]2(CN)C1)(C)C)OC(F)(F)F	PF-06802011	C1[C@H]([C@@H](CC[C@H]1C)C(C)C)OCC(O)=O	MFCD00001483	0.4	-0.0969999999999999	1	0	True				False	0.0	0.03	0.03	0.01	0.04
411	00119131-1614	EtOH	1.0	c1c(cc2c(c1)OC([C@H]1[C@@]2(CN)C1)(C)C)OC(F)(F)F	PF-06802011	C([C@@H](C(O)=O)N(C)C)c1ccccc1	MFCD00082539	0.41	-0.089	1	0	True				False	0.0	0.0	0.02	0.01	0.0
412	00119131-1614	EtOH	1.0	c1c(cc2c(c1)OC([C@H]1[C@@]2(CN)C1)(C)C)OC(F)(F)F	PF-06802011	O([C@H](C(O)=O)C)C(C)=O	MFCD00191370	0.48	-0.077	1	0	True				False	0.03954960835509138	0.0	0.01	0.02954960835509138	0.0
413	00119131-1614	EtOH	1.0	c1c(cc2c(c1)OC([C@H]1[C@@]2(CN)C1)(C)C)OC(F)(F)F	PF-06802011	C1([C@@]2(C(C[C@H]1CC2)=O)CS(O)(=O)=O)(C)C	MFCD00064157	0.48	-0.077	1	0	True				False	0.01988346563080561	0.01	0.0	0.03	0.019549608355091383
414	00119131-1614	EtOH	1.0	c1c(cc2c(c1)OC([C@H]1[C@@]2(CN)C1)(C)C)OC(F)(F)F	PF-06802011	C([C@H](CC)C)(O)=O	MFCD00063166	0.49	-0.078	1	0	True				False	0.02	0.0	0.01	0.009549608355091383	0.01
415	00119131-1614	EtOH	1.0	c1c(cc2c(c1)OC([C@H]1[C@@]2(CN)C1)(C)C)OC(F)(F)F	PF-06802011	C(OC(N([C@H](C(O)=O)C)C)=O)(C)(C)C	MFCD00037242	0.49	-0.077	1	0	True				False	0.0	0.0	0.0	0.0	0.01
416	00119131-1614	EtOH	1.0	c1c(cc2c(c1)OC([C@H]1[C@@]2(CN)C1)(C)C)OC(F)(F)F	PF-06802011	c1(C[C@H](NC(OCc2ccccc2)=O)C(O)=O)ccc(cc1)O	MFCD00037180	0.49	-0.093	1	0	True				False	0.0	0.01	0.0	0.0	0.01
417	00119131-1614	EtOH	1.0	c1c(cc2c(c1)OC([C@H]1[C@@]2(CN)C1)(C)C)OC(F)(F)F	PF-06802011	C([C@H](CC(O)=O)C)C/C=C(/C)C	MFCD00075195	0.49	-0.08	1	0	True				False	0.0	0.0	0.02	0.0	0.0
418	00119131-1614	EtOH	1.0	c1c(cc2c(c1)OC([C@H]1[C@@]2(CN)C1)(C)C)OC(F)(F)F	PF-06802011	c12c(OC[C@@H](O1)C(O)=O)cccc2	MFCD00239407	0.49	-0.603	1	1	True				False	0.09	0.05	0.04	0.07	0.06
419	00119131-1614	EtOH	1.0	c1c(cc2c(c1)OC([C@H]1[C@@]2(CN)C1)(C)C)OC(F)(F)F	PF-06802011	C([C@@H](CC(O)=O)C)C(OC)=O	MFCD00134521	0.49	-0.08	1	0	True				False	0.02	0.0	0.0	0.0	0.01
420	00119131-1614	EtOH	1.0	c1c(cc2c(c1)OC([C@H]1[C@@]2(CN)C1)(C)C)OC(F)(F)F	PF-06802011	c1([C@](C(F)(F)F)(C(O)=O)OC)ccccc1	MFCD00004184	0.5	-0.078	1	0	True				False	0.06	0.01	0.05	0.04	0.05
421	00119131-1614	EtOH	1.0	c1c(cc2c(c1)OC([C@H]1[C@@]2(CN)C1)(C)C)OC(F)(F)F	PF-06802011	c1(ccc(cc1)[N+](=O)[O-])NC([C@@H]([C@H](C(O)=O)O)O)=O	MFCD08461839	0.5	-0.081	1	0	True				False	0.02954960835509138	0.01	0.0	0.01	0.02
422	00119131-1614	EtOH	1.0	c1c(cc2c(c1)OC([C@H]1[C@@]2(CN)C1)(C)C)OC(F)(F)F	PF-06802011	c1(NC([C@H]([C@@H](C(O)=O)O)O)=O)ccc(cc1)Cl	MFCD00070634	0.5	-0.079	1	0	True				False	0.11	0.06	0.04	0.06	0.07
423	00119131-1614	EtOH	1.0	c1c(cc2c(c1)OC([C@H]1[C@@]2(CN)C1)(C)C)OC(F)(F)F	PF-06802011	C1([C@@]2(C([C@H]([C@H]1CC2)Br)=O)CS(O)(=O)=O)(C)C	MFCD00167444	0.5	-0.077	1	0	True				False	0.0	0.0	0.0	0.0	0.02
424	00119131-1614	EtOH	1.0	c1c(cc2c(c1)OC([C@H]1[C@@]2(CN)C1)(C)C)OC(F)(F)F	PF-06802011	c1([C@H](NC(CCC(O)=O)=O)C)ccccc1	MFCD00077432	0.51	-0.084	1	0	True				False	0.01	0.01	0.0	0.0	0.03
425	00119131-1614	EtOH	1.0	c1c(cc2c(c1)OC([C@H]1[C@@]2(CN)C1)(C)C)OC(F)(F)F	PF-06802011	C([C@H](NC(OCc1ccccc1)=O)C(O)=O)c1ccccc1	MFCD00020418	0.51	-0.084	1	0	True				False	0.07	0.01	0.0	0.05	0.08
426	00119131-1614	EtOH	1.0	c1c(cc2c(c1)OC([C@H]1[C@@]2(CN)C1)(C)C)OC(F)(F)F	PF-06802011	O1[C@@H](CCC1=O)C(O)=O	MFCD00064516	0.52	-0.074	1	0	True				False	0.01	0.0	0.0	0.0	0.0
427	00119131-1614	EtOH	1.0	c1c(cc2c(c1)OC([C@H]1[C@@]2(CN)C1)(C)C)OC(F)(F)F	PF-06802011	c1([C@H](CC(O)=O)C)ccccc1	MFCD00077842	0.52	-0.075	1	0	True				False	0.0	0.0	0.0	0.0	0.0
428	00119131-1614	EtOH	1.0	c1c(cc2c(c1)OC([C@H]1[C@@]2(CN)C1)(C)C)OC(F)(F)F	PF-06802011	C([C@@H](C(O)=O)O)(C)C	MFCD00066443	0.53	-0.08	1	0	True				False	0.0	0.02	0.01	0.0	0.0
429	00119131-1614	EtOH	1.0	c1c(cc2c(c1)OC([C@H]1[C@@]2(CN)C1)(C)C)OC(F)(F)F	PF-06802011	c12c(cc(cc2)OC)ccc(c1)[C@@H](C(O)=O)C	MFCD00010500	0.53	-0.5589999999999999	1	1	True				False	0.0	0.01	0.01988346563080561	0.009549608355091383	0.02
430	00119131-1614	EtOH	1.0	c1c(cc2c(c1)OC([C@H]1[C@@]2(CN)C1)(C)C)OC(F)(F)F	PF-06802011	c1([C@@H]2C(COP(O2)(O)=O)(C)C)c(cccc1)Cl	MFCD00055615	0.54	-0.074	1	0	True				False	0.05	0.03933929141398021	0.04	0.05	0.05
431	00119131-1614	EtOH	1.0	c1c(cc2c(c1)OC([C@H]1[C@@]2(CN)C1)(C)C)OC(F)(F)F	PF-06802011	O=C(O)[C@@H](O)[C@H]1OC(=O)[C@H](O)[C@H]1O	MFCD00149334	0.61	-0.055	1	0	True				False	0.11862300120295931	0.11703000310451023	0.12704571929504951	0.09911432117109514	0.10734710698867486
432	00119131-1614	EtOH	1.0	c1c(cc2c(c1)OC([C@H]1[C@@]2(CN)C1)(C)C)OC(F)(F)F	PF-06802011	C([C@H](NC(C)=O)C(O)=O)C(C)C	MFCD00065131	0.63	-0.062	1	0	True				False	0.05	0.08	0.05	0.06	0.06
433	00119131-1614	EtOH	1.0	c1c(cc2c(c1)OC([C@H]1[C@@]2(CN)C1)(C)C)OC(F)(F)F	PF-06802011	O([C@@H]([C@@H]([C@H](C(O)=O)O)O)[C@@H](CO)O)[C@@H]1O[C@@H]([C@@H]([C@@H]([C@H]1O)O)O)CO	MFCD00078147	0.64	-0.085	1	0	True				False	0.01	0.0	0.0	0.0	0.0
434	00119131-1614	EtOH	1.0	c1c(cc2c(c1)OC([C@H]1[C@@]2(CN)C1)(C)C)OC(F)(F)F	PF-06802011	O([C@H]([C@@H](OC(c1ccc(cc1)C)=O)C(O)=O)C(O)=O)C(c1ccc(cc1)C)=O	MFCD00064440	0.65	0.183	1	0	True				False	0.02	0.0	0.02	0.01	0.03
435	00119131-1614	EtOH	1.0	c1c(cc2c(c1)OC([C@H]1[C@@]2(CN)C1)(C)C)OC(F)(F)F	PF-06802011	O1[C@@]2([C@H]([C@H]3[C@@H]1COC(O3)(C)C)OC(O2)(C)C)C(O)=O	MFCD00037834	0.65	-0.078	1	0	True				False	0.0	0.0	0.0	0.01	0.019658359465258294
436	00119131-1614	EtOH	1.0	c1c(cc2c(c1)OC([C@H]1[C@@]2(CN)C1)(C)C)OC(F)(F)F	PF-06802011	c1([C@H](C(O)=O)OC)ccccc1	MFCD00004250	0.65	-0.088	1	0	True				False	0.0	0.03	0.02	0.01	0.02
437	00119131-1614	EtOH	1.0	c1c(cc2c(c1)OC([C@H]1[C@@]2(CN)C1)(C)C)OC(F)(F)F	PF-06802011	C([C@H]([C@@H](C(O)=O)O)O)(O)=O	MFCD00004238	0.65	-0.287	1	1	True				False	0.06988346563080561	0.09	0.03	0.06	0.04
438	00119131-1614	EtOH	1.0	c1c(cc2c(c1)OC([C@H]1[C@@]2(CN)C1)(C)C)OC(F)(F)F	PF-06802011	O=C(O)[C@@H](O)[C@H]1OC(=O)[C@H](O)[C@H]1O	MFCD00149334	0.75	-0.06	1	0	True				False	0.11862300120295931	0.11703000310451023	0.12704571929504951	0.09911432117109514	0.10734710698867486
439	00119131-1614	EtOH	1.0	c1c(cc2c(c1)OC([C@H]1[C@@]2(CN)C1)(C)C)OC(F)(F)F	PF-06802011	O([C@@H]([C@H](OC(c1ccc(cc1)OC)=O)C(=O)O)C(=O)O)C(c1ccc(cc1)OC)=O	MFCD07368366	0.76	-0.3389999999999999	1	1	True				False	0.02	0.06	0.03	0.02	0.03
440	00119131-1614	EtOH	1.0	c1c(cc2c(c1)OC([C@H]1[C@@]2(CN)C1)(C)C)OC(F)(F)F	PF-06802011	C1([C@@]2(C(C[C@H]1CC2)=O)C(O)=O)(C)C	MFCD08061242	0.82	-0.054	1	0	True				False	0.10988346563080562	0.08	0.16	0.11	0.14
441	00119131-1614	EtOH	1.0	c1c(cc2c(c1)OC([C@H]1[C@@]2(CN)C1)(C)C)OC(F)(F)F	PF-06802011	C=1([C@H](OC(C1O)=O)[C@H](CO)O)O	MFCD00064328	0.88	-0.083	1	0	True				False	0.02	0.02	0.01	0.0	0.0
442	00119131-1614	EtOH	1.0	c1c(cc2c(c1)OC([C@H]1[C@@]2(CN)C1)(C)C)OC(F)(F)F	PF-06802011	C([C@H](NC(C)=O)C(O)=O)c1ccccc1	MFCD00063158	0.89	-0.047	1	0	True				False	0.12954960835509138	0.09	0.1	0.11	0.08
446	00119131-1618	EtOH	1.0	c1ccc2c(c1)C[C@H]([C@H]2O)N	MFCD10566329	c1(cc(cc(c1)[N+](=O)[O-])[N+](=O)[O-])C(N[C@H](c1ccccc1)C(O)=O)=O	MFCD00010134	0.31	-0.103	1	0	True				False	0.07965835946525829	0.06988346563080561	0.05	0.08	0.05
447	00119131-1618	EtOH	1.0	c1ccc2c(c1)C[C@H]([C@H]2O)N	MFCD10566329	c1(NC([C@H]([C@@H](C(O)=O)O)O)=O)ccc(cc1)Cl	MFCD00070634	0.36	0.879	1	1	True				False	0.0	0.01	0.02	0.03	0.029883465630805607
448	00119131-1618	EtOH	1.0	c1ccc2c(c1)C[C@H]([C@H]2O)N	MFCD10566329	c1(NC([C@H]([C@@H](C(O)=O)O)O)=O)ccc(cc1)F	MFCD00070633	0.42	-0.059	1	0	True				False	0.04	0.03	0.04	0.05	0.03
449	00119131-1618	EtOH	1.0	c1ccc2c(c1)C[C@H]([C@H]2O)N	MFCD10566329	c1(NC([C@@H]([C@H](C(O)=O)O)O)=O)ccc(cc1)F	MFCD00060349	0.49	-0.062	1	0	True				False	0.03	0.009549608355091383	0.04	0.01	0.019653081657516794
450	00119131-1618	EtOH	1.0	c1ccc2c(c1)C[C@H]([C@H]2O)N	MFCD10566329	c1(C[C@H](NC(C)=O)C(O)=O)ccc(cc1)O	MFCD00037190	0.5	0.606	1	1	True				False	0.0	0.01	0.02	0.01	0.03
452	00119131-1618	EtOH	1.0	c1ccc2c(c1)C[C@H]([C@H]2O)N	MFCD10566329	C([C@@H]1[C@@H]([C@H]2C[C@@H]1C=C2)C(O)=O)(OC)=O	MFCD00167751	0.6	-0.069	1	0	True				False	0.0	0.01988346563080561	0.0	0.01	0.0
453	00119131-1618	EtOH	1.0	c1ccc2c(c1)C[C@H]([C@H]2O)N	MFCD10566329	O1[C@@H]([C@H]([C@@H]([C@H]([C@@H]1O)O)O)O)C(O)=O	MFCD00077778	0.63	-0.496	1	1	True				False	0.029883465630805607	0.01	0.01	0.009769616026711187	0.01
454	00119131-1618	EtOH	1.0	c1ccc2c(c1)C[C@H]([C@H]2O)N	MFCD10566329	C=1([C@H](OC(C1O)=O)[C@H](CO)O)O	MFCD00064328	0.64	-0.05	1	0	True				False	0.03	0.05	0.06	0.03	0.03
455	00119131-1618	EtOH	1.0	c1ccc2c(c1)C[C@H]([C@H]2O)N	MFCD10566329	c1(ccc(cc1)[N+](=O)[O-])NC([C@@H]([C@H](C(O)=O)O)O)=O	MFCD08461839	0.66	0.177	1	0	True				False	0.0	0.0	0.01	0.0	0.0
457	00119131-1618	EtOH	1.0	c1ccc2c(c1)C[C@H]([C@H]2O)N	MFCD10566329	O([C@@H]([C@@H]([C@H](C(O)=O)O)O)[C@@H](CO)O)[C@@H]1O[C@@H]([C@@H]([C@@H]([C@H]1O)O)O)CO	MFCD00078147	0.67	-0.039	1	0	True				False	0.03	0.02	0.02	0.01	0.0
459	00119131-1618	EtOH	1.0	c1ccc2c(c1)C[C@H]([C@H]2O)N	MFCD10566329	C1[C@H]([C@@H](CC[C@H]1C)C(C)C)OCC(O)=O	MFCD00001483	0.68	-0.083	1	0	True				False	0.0	0.0	0.009769616026711187	0.02	0.0
461	00119131-1618	EtOH	1.0	c1ccc2c(c1)C[C@H]([C@H]2O)N	MFCD10566329	C1([C@@]2(C([C@H]([C@H]1CC2)Br)=O)CS(O)(=O)=O)(C)C	MFCD00167444	0.7	-0.069	1	0	True				False	0.0	0.0	0.0	0.0	0.0
462	00119131-1618	EtOH	1.0	c1ccc2c(c1)C[C@H]([C@H]2O)N	MFCD10566329	c1([C@@H]2C(COP(O2)(O)=O)(C)C)c(cccc1)OC	MFCD00190173	0.73	0.0	1	0	True				False	0.0	0.0	0.0	0.0	0.0
463	00119131-1618	EtOH	1.0	c1ccc2c(c1)C[C@H]([C@H]2O)N	MFCD10566329	O([C@@H]([C@H](OC(c1ccc(cc1)OC)=O)C(=O)O)C(=O)O)C(c1ccc(cc1)OC)=O	MFCD07368366	0.74	0.105	1	0	True				False	0.15	0.13	0.12	0.14	0.06976961602671118
464	00119131-1618	EtOH	1.0	c1ccc2c(c1)C[C@H]([C@H]2O)N	MFCD10566329	O1[C@@]2([C@H]([C@H]3[C@@H]1COC(O3)(C)C)OC(O2)(C)C)C(O)=O	MFCD00037834	0.76	-0.031	1	0	True				False	0.009658359465258295	0.01	0.02	0.0	0.039200184561322196
466	00119131-1618	EtOH	1.0	c1ccc2c(c1)C[C@H]([C@H]2O)N	MFCD10566329	O=C(O)[C@@H](O)[C@H]1OC(=O)[C@H](O)[C@H]1O	MFCD00149334	0.76	-0.235	1	0	True				False	0.07915138538771192	0.07863844876360514	0.09848405591892202	0.059339291413980214	0.10772919664360003
467	00119131-1618	EtOH	1.0	c1ccc2c(c1)C[C@H]([C@H]2O)N	MFCD10566329	O1[C@@H](CCC1=O)C(O)=O	MFCD00064516	0.78	-0.12	1	0	True				False	0.01	0.02	0.01	0.0	0.02
468	00119131-1618	EtOH	1.0	c1ccc2c(c1)C[C@H]([C@H]2O)N	MFCD10566329	c1(NC([C@@H]([C@H](C(O)=O)O)O)=O)ccccc1	MFCD01321193	0.79	-0.061	1	0	True				False	0.03	0.01	0.06	0.01	0.03
470	00119131-1618	EtOH	1.0	c1ccc2c(c1)C[C@H]([C@H]2O)N	MFCD10566329	N1[C@H](CCC1=O)C(O)=O	MFCD00066212	0.81	-0.053	1	0	True				False	0.0	0.04	0.02	0.0	0.01
471	00119131-1618	EtOH	1.0	c1ccc2c(c1)C[C@H]([C@H]2O)N	MFCD10566329	O([C@H]([C@@H](OC(c1ccccc1)=O)C(O)=O)C(O)=O)C(c1ccccc1)=O	MFCD00003074	0.82	-0.1169999999999999	1	0	True				False	0.1088490460716276	0.08	0.139021504356602	0.09994139131912001	0.08953923205342237
472	00119131-1618	EtOH	1.0	c1ccc2c(c1)C[C@H]([C@H]2O)N	MFCD10566329	N(C(c1c(cccc1)C(O)=O)=O)([C@@H](c1ccccc1)C)[C@@H](c1ccccc1)C	MFCD00798359	0.85	0.033	1	0	True				False	0.01	0.04	0.03	0.02	0.01
473	00119131-1618	EtOH	1.0	c1ccc2c(c1)C[C@H]([C@H]2O)N	MFCD10566329	c1(c(cccc1)C(O)=O)C(N[C@@H](c1ccccc1)C)=O	MFCD00063050	0.85	-0.057	1	0	True				False	0.0	0.019549608355091383	0.0	0.02	0.02930884808013356
475	00119131-1618	EtOH	1.0	c1ccc2c(c1)C[C@H]([C@H]2O)N	MFCD10566329	O([C@@H]([C@H](OC(C(C)(C)C)=O)C(O)=O)C(O)=O)C(C(C)(C)C)=O	MFCD00015634	0.87	-0.105	1	0	True				False	0.009549608355091383	0.05984522207267833	0.009138038725796377	0.0	0.039711007345831204
478	00119131-1618	EtOH	1.0	c1ccc2c(c1)C[C@H]([C@H]2O)N	MFCD10566329	C(OC(N[C@@H](C(O)=O)Cc1ccc(cc1)O)=O)(C)(C)C	MFCD00063030	0.87	-0.089	1	0	True				False	0.0	0.0	0.01	0.0	0.01
479	00119131-1618	EtOH	1.0	c1ccc2c(c1)C[C@H]([C@H]2O)N	MFCD10566329	C([C@H](NC(C)=O)C(O)=O)C(O)=O	MFCD00020500	0.88	-0.131	1	0	True				False	0.0	0.01984522207267833	0.0	0.01	0.009769616026711187
480	00119131-1618	EtOH	1.0	c1ccc2c(c1)C[C@H]([C@H]2O)N	MFCD10566329	C(OC(N([C@H](C(O)=O)C)C)=O)(C)(C)C	MFCD00037242	0.88	-0.136	1	0	True				False	0.0	0.0	0.0	0.01	0.0
481	00119131-1618	EtOH	1.0	c1ccc2c(c1)C[C@H]([C@H]2O)N	MFCD10566329	C([C@@H](C(O)=O)O)(C)C	MFCD00066443	0.88	-0.093	1	0	True				False	0.029021504356601984	0.01988346563080561	0.05921289503268182	0.029922007460155983	0.009549608355091386
482	00119131-1618	EtOH	1.0	c1ccc2c(c1)C[C@H]([C@H]2O)N	MFCD10566329	C([C@@H](C(O)=O)N)CCCNC(C)=O	MFCD00002639	0.88	-0.14	1	0	True				False	0.02	0.02	0.01	0.0	0.02
483	00119131-1618	EtOH	1.0	c1ccc2c(c1)C[C@H]([C@H]2O)N	MFCD10566329	c12c(OC[C@@H](O1)C(O)=O)cccc2	MFCD00239407	0.88	0.113	1	0	True				False	0.09	0.13	0.14	0.12	0.08
484	00119131-1618	EtOH	1.0	c1ccc2c(c1)C[C@H]([C@H]2O)N	MFCD10566329	O([C@H](C(O)=O)C)C(C)=O	MFCD00191370	0.88	-0.08	1	0	True				False	0.01	0.01	0.0	0.01	0.0
485	00119131-1618	EtOH	1.0	c1ccc2c(c1)C[C@H]([C@H]2O)N	MFCD10566329	O([C@H]([C@@H](OC(c1ccc(cc1)C)=O)C(O)=O)C(O)=O)C(c1ccc(cc1)C)=O	MFCD00064440	0.88	-0.1	1	0	True				False	0.19	0.14	0.2	0.19	0.16
487	00119131-1618	EtOH	1.0	c1ccc2c(c1)C[C@H]([C@H]2O)N	MFCD10566329	C([C@H]([C@@H](C(O)=O)O)O)(O)=O	MFCD00004238	0.88	-0.072	1	0	True				False	0.1	0.03	0.08	0.13	0.08
488	00119131-1618	EtOH	1.0	c1ccc2c(c1)C[C@H]([C@H]2O)N	MFCD10566329	O([C@H]1[C@@H](CC[C@H](C1)C)C(C)C)C(c1c(cccc1)C(O)=O)=O	MFCD00077849	0.89	-0.127	1	0	True				False	0.02	0.0	0.02	0.009769616026711187	0.02
490	00119131-1618	EtOH	1.0	c1ccc2c(c1)C[C@H]([C@H]2O)N	MFCD10566329	C([C@H](NC(OCc1ccccc1)=O)C(O)=O)c1ccccc1	MFCD00020418	0.89	-0.073	1	0	True				False	0.08	0.1	0.08	0.1	0.12
491	00119131-1618	EtOH	1.0	c1ccc2c(c1)C[C@H]([C@H]2O)N	MFCD10566329	N1[C@@H](CCC1=O)C(O)=O	MFCD00005272	0.89	-0.096	1	0	True				False	0.01984522207267833	0.0	0.02	0.02	0.019539232053422374
492	00119131-1618	EtOH	1.0	c1ccc2c(c1)C[C@H]([C@H]2O)N	MFCD10566329	c1([C@@H](OC(C)=O)C(O)=O)ccccc1	MFCD00004249	0.89	-0.075	1	0	True				False	0.10976961602671118	0.11	0.09	0.10965835946525829	0.14
493	00119131-1618	EtOH	1.0	c1ccc2c(c1)C[C@H]([C@H]2O)N	MFCD10566329	c1(NC(O[C@H](C(O)=O)C)=O)ccccc1	MFCD00063138	0.89	-0.088	1	0	True				False	0.0	0.01	0.01	0.0	0.0
494	00119131-1618	EtOH	1.0	c1ccc2c(c1)C[C@H]([C@H]2O)N	MFCD10566329	C1([C@@](CC[C@@H]1C(O)=O)(C(O)=O)C)(C)C	MFCD00001375	0.9	-0.083	1	0	True				False	0.0	0.0	0.01	0.02	0.0
497	00119131-1618	EtOH	1.0	c1ccc2c(c1)C[C@H]([C@H]2O)N	MFCD10566329	C1([C@]2([C@@H]([C@H]([C@@]1(CC2)C)O)CC(O)=O)C)(C)C	MFCD00238759	0.91	-0.118	1	0	True				False	0.0	0.0	0.0	0.03	0.0
500	00119131-1618	EtOH	1.0	c1ccc2c(c1)C[C@H]([C@H]2O)N	MFCD10566329	C([C@@H](C(O)=O)O)C(O)=O	MFCD00064213	0.92	-0.065	1	0	True				False	0.02	0.0	0.01	0.0	0.0
501	00119131-1618	EtOH	1.0	c1ccc2c(c1)C[C@H]([C@H]2O)N	MFCD10566329	c1(O[C@@H](C(O)=O)C)ccccc1	MFCD04038077	0.92	-0.092	1	0	True				False	0.0	0.0	0.0	0.01	0.01
507	00119131-1618	EtOH	1.0	c1ccc2c(c1)C[C@H]([C@H]2O)N	MFCD10566329	C([C@H](NC(C)=O)C(O)=O)C(C)C	MFCD00065131	0.93	0.096	1	0	True				False	0.01	0.03	0.08	0.02	0.0
508	00119131-1618	EtOH	1.0	c1ccc2c(c1)C[C@H]([C@H]2O)N	MFCD10566329	C1([C@@]2(C(C[C@H]1CC2)=O)C(O)=O)(C)C	MFCD08061242	0.93	-0.07	1	0	True				False	0.06988346563080561	0.07913803872579638	0.09954960835509137	0.12	0.04
510	00119131-1618	EtOH	1.0	c1ccc2c(c1)C[C@H]([C@H]2O)N	MFCD10566329	C([C@H](NC(C)=O)C(O)=O)c1ccccc1	MFCD00063158	0.94	-0.022	1	0	True				False	0.02	0.05	0.02	0.03	0.0
516	00119131-1618	EtOH	1.0	c1ccc2c(c1)C[C@H]([C@H]2O)N	MFCD10566329	C([C@]1(C[C@H]([C@@H]([C@@H](C1)O)O)O)O)(O)=O	MFCD00003864	0.95	-0.039	1	0	True				False	0.0	0.01	0.0	0.0	0.009883465630805608
522	00119131-1618	EtOH	1.0	c1ccc2c(c1)C[C@H]([C@H]2O)N	MFCD10566329	c1(COC(N[C@H](C(O)=O)CO)=O)ccccc1	MFCD00002662	0.97	0.051	1	0	True				False	0.0	0.0	0.0	0.0	0.0
527	00119131-1618	EtOH	1.0	c1ccc2c(c1)C[C@H]([C@H]2O)N	MFCD10566329	N([C@@H](Cc1ccccc1)C(O)=O)(C(OC(C)(C)C)=O)C	MFCD00038754	0.99	0.0	1	0	True				False	0.03	0.01	0.01	0.02	0.0
1461	00119131-2716	CC(C)=O	1.0	O1CC(COC21CC[C@@H](C2)C(O)=O)(C)C	PF-04818533	c1(ccccc1)[C@@H](C)N	MFCD00064405	0.23	-0.8170000000000001	1	1	True				False	0.0	0.0	0.0	0.0	0.0
1462	00119131-2716	THF	1.0	O1CC(COC21CC[C@@H](C2)C(O)=O)(C)C	PF-04818533	c1(ccccc1)[C@@H](C)N	MFCD00064405	0.25	-0.7170000000000001	1	1	True				False	0.0	0.0	0.0	0.0	0.0
1463	00119131-2716	MeCN	1.0	O1CC(COC21CC[C@@H](C2)C(O)=O)(C)C	PF-04818533	c1(ccccc1)[C@@H](C)N	MFCD00064405	0.25	-0.845	1	1	True				False	0.0	0.0	0.01	0.01	0.0
1464	00119131-2716	CC(C)=O	1.0	O1CC(COC21CC[C@@H](C2)C(O)=O)(C)C	PF-04818533	c1(ccccc1)[C@@H](C)N	MFCD00064405	0.26	-0.76	1	1	True				False	0.0	0.0	0.0	0.0	0.0
1465	00119131-2716	MeCN	1.0	O1CC(COC21CC[C@@H](C2)C(O)=O)(C)C	PF-04818533	c1(ccccc1)[C@@H](C)N	MFCD00064405	0.34	-0.747	1	1	True				False	0.0	0.0	0.01	0.01	0.0
1466	00119131-2716	CC(C)=O	1.0	O1CC(COC21CC[C@@H](C2)C(O)=O)(C)C	PF-04818533	c1(ccccc1)[C@@H](C)N	MFCD00064405	0.38	-0.733	1	1	True				False	0.0	0.0	0.0	0.0	0.0
1467	00119131-2716	ipa	1.0	O1CC(COC21CC[C@@H](C2)C(O)=O)(C)C	PF-04818533	c1(ccccc1)[C@@H](C)N	MFCD00064405	0.4	-0.7020000000000001	1	1	True				False	0.0	0.0	0.0	0.0	0.0
1468	00119131-2716	THF	1.0	O1CC(COC21CC[C@@H](C2)C(O)=O)(C)C	PF-04818533	c1(ccccc1)[C@@H](C)N	MFCD00064405	0.4	-0.6809999999999999	1	1	True				False	0.0	0.0	0.0	0.0	0.0
1469	00119131-2716	MeCN	1.0	O1CC(COC21CC[C@@H](C2)C(O)=O)(C)C	PF-04818533	c1(ccccc1)[C@@H](C)N	MFCD00064405	0.41	-0.6890000000000001	1	1	True				False	0.0	0.0	0.01	0.01	0.0
1470	00119131-2716	ipa	1.0	O1CC(COC21CC[C@@H](C2)C(O)=O)(C)C	PF-04818533	c1(ccccc1)[C@@H](C)N	MFCD00064405	0.44	-0.619	1	1	True				False	0.0	0.0	0.0	0.0	0.0
1471	00119131-2716	MeCN	1.0	O1CC(COC21CC[C@@H](C2)C(O)=O)(C)C	PF-04818533	c1(ccccc1)[C@@H](C)N	MFCD00064405	0.47	-0.684	1	1	True				False	0.0	0.0	0.01	0.01	0.0
1472	00119131-2716	MeCN	1.0	O1CC(COC21CC[C@@H](C2)C(O)=O)(C)C	PF-04818533	c1(ccccc1)[C@@H](C)N	MFCD00064405	0.67	-0.3929999999999999	1	1	True				False	0.0	0.0	0.01	0.01	0.0
1473	00119131-2716	MeCN	1.0	O1CC(COC21CC[C@@H](C2)C(O)=O)(C)C	PF-04818533	c1(ccccc1)[C@@H](C)N	MFCD00064405	0.76	-0.25	1	1	True				False	0.0	0.0	0.01	0.01	0.0
1483	00119131-2722	CC(=O)OC(C)C	1.0	O1CC(COC21CC[C@@H](C2)C(O)=O)(C)C	PF-04818533	c1(ccccc1)[C@@H](C)N	MFCD00064405	0.22	-0.674	1	1	True				False	0.0	0.0	0.01	0.01	0.0
1484	00119131-2722	COC(C)(C)C	1.0	O1CC(COC21CC[C@@H](C2)C(O)=O)(C)C	PF-04818533	c1(ccccc1)[C@@H](C)N	MFCD00064405	0.54	-0.64	1	1	True				False	0.01	0.0	0.0	0.0	0.0
1485	00119131-2722	CC(C)OC(C)C	1.0	O1CC(COC21CC[C@@H](C2)C(O)=O)(C)C	PF-04818533	c1(ccccc1)[C@@H](C)N	MFCD00064405	0.56	-0.597	1	1	True				False	0.0	0.0	0.0	0.01	0.0
2633	00119131-3098	EtOH	1.0	C[C@H]1CN(Cc2ccccc2)CC[C@@H]1I	PF-07254215	Cc1c(O)cccc1C(=O)N[C@@H](Cc1ccccc1)[C@H](O)C(=O)O	PF-04133578	1.0	0.0	1	0	True				False	0.0	0.0	0.0	0.01	0.0
2634	00119131-3098	EtOH	1.0	C[C@H]1CN(Cc2ccccc2)CC[C@@H]1I	PF-07254215	COc1cc(C[C@H](O)C(=O)O)ccc1O	MFCD30471858	1.0	0.0	1	0	True				False	0.0	0.01	0.0	0.0	0.01
2635	00119131-3098	EtOH	1.0	C[C@H]1CN(Cc2ccccc2)CC[C@@H]1I	PF-07254215	O=C(O)[C@@H](O)[C@H](O)[C@H](O)CO	MFCD01310213	1.0	0.0	1	0	True				False	0.0	0.0	0.0	0.0	0.0
2636	00119131-3098	EtOH	1.0	C[C@H]1CN(Cc2ccccc2)CC[C@@H]1I	PF-07254215	CC(C)C[C@H](O)C(=O)O	MFCD00064214	1.0	0.0	1	0	True				False	0.0	0.0	0.0	0.0	0.0
2637	00119131-3098	EtOH	1.0	C[C@H]1CN(Cc2ccccc2)CC[C@@H]1I	PF-07254215	O=C(O)[C@@H](O)Cc1ccc(O)cc1	MFCD01632461	1.0	0.0	1	0	True				False	0.0	0.01	0.0	0.01	0.01
2639	00119131-3098	EtOH	1.0	C[C@H]1CN(Cc2ccccc2)CC[C@@H]1I	PF-07254215	CCC[C@H](C)CCC(=O)O	PF-03825010	0.29	0.0132219792479999	1	0	True				False	0.0	0.0	0.0	0.0	0.0
2640	00119131-3098	EtOH	1.0	C[C@H]1CN(Cc2ccccc2)CC[C@@H]1I	PF-07254215	CC1(C)[C@@H]2CC[C@@]1(C(=O)O)C(=O)C2	MFCD08061242	0.29	0.009892254724	1	0	True				False	0.0	0.0	0.0	0.0	0.0
2641	00119131-3098	EtOH	1.0	C[C@H]1CN(Cc2ccccc2)CC[C@@H]1I	PF-07254215	COC(=O)C[C@H](C)CC(=O)O	MFCD00134521	0.28	0.001339832607	1	0	True				False	0.009883465630805608	0.0	0.0	0.01	0.01
2642	00119131-3098	EtOH	1.0	C[C@H]1CN(Cc2ccccc2)CC[C@@H]1I	PF-07254215	N[C@@H](CC(=O)O)C(=O)O	MFCD00002616	0.27	0.010925891528	1	0	True				False	0.0	0.0	0.0	0.01	0.0
2643	00119131-3098	EtOH	1.0	C[C@H]1CN(Cc2ccccc2)CC[C@@H]1I	PF-07254215	O=C1O[C@H]([C@@H](O)CO)C(O)=C1O	MFCD00064328	0.27	0.02291157696	1	0	True				False	0.0	0.0	0.01	0.0	0.019108907440691398
2644	00119131-3098	EtOH	1.0	C[C@H]1CN(Cc2ccccc2)CC[C@@H]1I	PF-07254215	CC1(C)[C@]2(C)CC[C@@]1(C(=O)O)OC2=O	MFCD00005535	0.26	0.008145088891	1	0	True				False	0.0	0.0	0.0	0.0	0.0
2645	00119131-3098	EtOH	1.0	C[C@H]1CN(Cc2ccccc2)CC[C@@H]1I	PF-07254215	COC(=O)[C@H]1[C@H]2C=C[C@H](C2)[C@H]1C(=O)O	MFCD00167751	0.2	0.016063143406	1	0	True				False	0.0	0.0	0.0	0.01	0.01
2646	00119131-3098	EtOH	1.0	C[C@H]1CN(Cc2ccccc2)CC[C@@H]1I	PF-07254215	CN(C)[C@@H](Cc1ccccc1)C(=O)O	MFCD00082539	0.2	0.013343515488	1	0	True				False	0.0	0.0	0.0	0.0	0.0
2647	00119131-3098	EtOH	1.0	C[C@H]1CN(Cc2ccccc2)CC[C@@H]1I	PF-07254215	O=C1CC[C@@H](C(=O)O)O1	MFCD00064516	0.2	0.0	1	0	True				False	0.01	0.01	0.0	0.0	0.01
2677	00119131-3098	EtOH	1.0	C[C@H]1CN(Cc2ccccc2)CC[C@@H]1I	PF-07254215	Cc1ccc(C(=O)O[C@@H](C(=O)O)[C@@H](OC(=O)c2ccc(C)cc2)C(=O)O)cc1	MFCD00064440	0.48	0.932670127134	1	1	True				False	0.01	0.0	0.0	0.0	0.0
2678	00119131-3098	EtOH	1.0	C[C@H]1CN(Cc2ccccc2)CC[C@@H]1I	PF-07254215	O=C(O)[C@@H](O)[C@H]1OC(=O)[C@H](O)[C@H]1O	MFCD00149334	0.41	0.008266347548	1	0	True				False	0.10873154576436156	0.06840806479031632	0.10717774542509355	0.11892278080148015	0.1160118572598992
2680	00119131-3098	EtOH	1.0	C[C@H]1CN(Cc2ccccc2)CC[C@@H]1I	PF-07254215	O=C(O)[C@H]1CC[C@H](O)[C@H](F)C1	PF-05371977	0.41	0.011518376557	1	0	True				False	0.0	0.0	0.0	0.0	0.0
2681	00119131-3098	EtOH	1.0	C[C@H]1CN(Cc2ccccc2)CC[C@@H]1I	PF-07254215	C[C@H](O)C(=O)O	MFCD00064266	0.26	0.024328062214	1	0	True				False	0.0	0.0	0.0	0.0	0.0
2682	00119131-3098	EtOH	1.0	C[C@H]1CN(Cc2ccccc2)CC[C@@H]1I	PF-07254215	O=C(O)[C@H](O)[C@@H](O)[C@H](O)[C@H](O)CO	PF-01465890	0.26	0.023792909988	1	0	True				False	0.0	0.0	0.0	0.0	0.0
2683	00119131-3098	EtOH	1.0	C[C@H]1CN(Cc2ccccc2)CC[C@@H]1I	PF-07254215	O=C(O)[C@H](O)[C@@H](O)C(=O)Nc1ccc(F)cc1	MFCD00060349	0.26	0.022716566757	1	0	True				False	0.03988346563080561	0.01	0.05	0.03	0.04
2684	00119131-3098	EtOH	1.0	C[C@H]1CN(Cc2ccccc2)CC[C@@H]1I	PF-07254215	CC(=O)O[C@@H](C)C(=O)O	MFCD00191370	0.26	0.017662782899	1	0	True				False	0.0	0.0	0.01	0.0	0.0
2685	00119131-3098	EtOH	1.0	C[C@H]1CN(Cc2ccccc2)CC[C@@H]1I	PF-07254215	O=C(O)[C@H]1O[C@@H](O)[C@H](O)[C@@H](O)[C@@H]1O	MFCD00077778	0.25	0.010468280407	1	0	True				False	0.0	0.0	0.0	0.0	0.0
2702	00119131-3098	EtOH	1.0	C[C@H]1CN(Cc2ccccc2)CC[C@@H]1I	PF-07254215	O=C(O)[C@H]1OCCOCCO[C@H](C(=O)O)[C@@H](C(=O)O)OCCOCCO[C@@H]1C(=O)O	MFCD03454044	0.24	0.233630230916	1	0	True				False	0.02	0.01	0.02	0.02	0.01
2703	00119131-3098	EtOH	1.0	C[C@H]1CN(Cc2ccccc2)CC[C@@H]1I	PF-07254215	CC(C)(C)OC(=O)N[C@@H](CS(=O)(=O)O)C(=O)O	MFCD02682539	0.22	0.000276416784	1	0	True				False	0.0	0.0	0.0	0.0	0.0
2704	00119131-3098	EtOH	1.0	C[C@H]1CN(Cc2ccccc2)CC[C@@H]1I	PF-07254215	CC(=O)O[C@@H](C(=O)O)c1ccccc1	MFCD00004249	0.22	0.004181497722	1	0	True				False	0.0	0.0	0.0	0.01	0.02
2705	00119131-3098	EtOH	1.0	C[C@H]1CN(Cc2ccccc2)CC[C@@H]1I	PF-07254215	CC[C@@H](O)C(=O)O	MFCD01318570	0.22	0.023789635986	1	0	True				False	0.0	0.0	0.0	0.0	0.0
2706	00119131-3098	EtOH	1.0	C[C@H]1CN(Cc2ccccc2)CC[C@@H]1I	PF-07254215	O=C(O)[C@@H](O)[C@H]1OC(=O)[C@H](O)[C@H]1O	MFCD00149334	0.22	0.0272399551399999	1	0	True				False	0.10873154576436156	0.06840806479031632	0.10717774542509355	0.11892278080148015	0.1160118572598992
2707	00119131-3098	EtOH	1.0	C[C@H]1CN(Cc2ccccc2)CC[C@@H]1I	PF-07254215	O=C(N[C@@H](Cc1ccccc1)C(=O)O)OCc1ccccc1	MFCD00020418	0.22	0.033237105142	1	0	True				False	0.0	0.0	0.0	0.0	0.01
2720	00119131-3098	EtOH	1.0	C[C@H]1CN(Cc2ccccc2)CC[C@@H]1I	PF-07254215	CC(C)C[C@@H](O)C(=O)O	MFCD00211263	1.0	0.0	1	0	True				False	0.009922007460155985	0.0	0.0	0.02	0.0
2721	00119131-3098	EtOH	1.0	C[C@H]1CN(Cc2ccccc2)CC[C@@H]1I	PF-07254215	O=C(O)[C@H](O)[C@@H](O)[C@H](O[C@@H]1O[C@H](CO)[C@H](O)[C@H](O)[C@H]1O)[C@H](O)CO	MFCD00078147	1.0	0.0	1	0	True				False	0.0	0.0	0.0	0.0	0.0
2722	00119131-3098	EtOH	1.0	C[C@H]1CN(Cc2ccccc2)CC[C@@H]1I	PF-07254215	O=C(O)[C@@H](O)Cc1ccc(Br)cc1	MFCD28680203	1.0	0.0	1	0	True				False	0.0	0.0	0.01	0.0	0.01
2723	00119131-3098	EtOH	1.0	C[C@H]1CN(Cc2ccccc2)CC[C@@H]1I	PF-07254215	CC(C)(C)C(=O)O[C@H](C(=O)O)[C@H](OC(=O)C(C)(C)C)C(=O)O	MFCD00015634	0.4	0.00378042551	1	0	True				False	0.0	0.01	0.01	0.0	0.0
2724	00119131-3098	EtOH	1.0	C[C@H]1CN(Cc2ccccc2)CC[C@@H]1I	PF-07254215	CC(C)[C@@H]1CC[C@@H](C)C[C@H]1C(=O)O	PF-03819681	0.4	0.007918969484	1	0	True				False	0.0	0.02	0.01	0.0	0.0
2725	00119131-3098	EtOH	1.0	C[C@H]1CN(Cc2ccccc2)CC[C@@H]1I	PF-07254215	COc1ccccc1[C@H]1OP(=O)(O)OCC1(C)C	MFCD00190173	0.39	0.005335691561	1	0	True				False	0.0	0.0	0.0	0.0	0.0
2726	00119131-3098	EtOH	1.0	C[C@H]1CN(Cc2ccccc2)CC[C@@H]1I	PF-07254215	CC1(C)OC[C@@H]2O[C@@]3(C(=O)O)OC(C)(C)O[C@H]3[C@@H]2O1	MFCD00150517	0.37	-0.001381758882	1	0	True				False	0.0	0.0	0.0	0.0	0.0
2727	00119131-3098	EtOH	1.0	C[C@H]1CN(Cc2ccccc2)CC[C@@H]1I	PF-07254215	O=C1CC[C@@H](C(=O)O)N1	MFCD00005272	0.34	0.005293018531	1	0	True				False	0.0	0.0	0.0	0.01	0.03
2739	00119131-3098	EtOH	1.0	C[C@H]1CN(Cc2ccccc2)CC[C@@H]1I	PF-07254215	O=C(O)[C@H](O)C1CCCCC1	MFCD00009824	1.0	0.0	1	0	True				False	0.0	0.0	0.0	0.0	0.0
2740	00119131-3098	EtOH	1.0	C[C@H]1CN(Cc2ccccc2)CC[C@@H]1I	PF-07254215	O=C(O)[C@H](O)c1ccccc1Cl	MFCD00798429	1.0	0.0	1	0	True				False	0.0	0.01	0.0	0.0	0.02
2741	00119131-3098	EtOH	1.0	C[C@H]1CN(Cc2ccccc2)CC[C@@H]1I	PF-07254215	O=C(O)[C@@H](O)Cc1cccc(F)c1	MFCD28977372	1.0	0.0	1	0	True				False	0.0	0.0	0.0	0.0	0.01
2742	00119131-3098	EtOH	1.0	C[C@H]1CN(Cc2ccccc2)CC[C@@H]1I	PF-07254215	O=C(O)[C@@H](O)Cc1ccc(OCc2ccccc2)cc1	MFCD07369853	1.0	0.0	1	0	True				False	0.03	0.02	0.02	0.02	0.0
2743	00119131-3098	EtOH	1.0	C[C@H]1CN(Cc2ccccc2)CC[C@@H]1I	PF-07254215	O=C(O)[C@@H](O)Cc1ccc(I)cc1	MFCD31556454	1.0	0.0	1	0	True				False	0.0	0.0	0.0	0.0	0.01
2744	00119131-3098	EtOH	1.0	C[C@H]1CN(Cc2ccccc2)CC[C@@H]1I	PF-07254215	CC(C)(C)OC(=O)N[C@@H](Cc1ccccc1)[C@H](O)C(=O)O	MFCD00829437	1.0	0.0	1	0	True				False	0.01	0.0	0.01	0.01	0.0
2745	00119131-3098	EtOH	1.0	C[C@H]1CN(Cc2ccccc2)CC[C@@H]1I	PF-07254215	CN(C)c1cccc2c(S(=O)(=O)N3CCC[C@H]3C(=O)O)cccc12	MFCD00069514	0.32	0.00432127961	1	0	True				False	0.1	0.029769616026711184	0.05	0.04	0.04
2746	00119131-3098	EtOH	1.0	C[C@H]1CN(Cc2ccccc2)CC[C@@H]1I	PF-07254215	CC(C)C[C@H](NC(=O)OC(C)(C)C)C(=O)O	MFCD00065582	0.32	0.009728359966	1	0	True				False	0.0	0.0	0.0	0.0	0.0
2747	00119131-3098	EtOH	1.0	C[C@H]1CN(Cc2ccccc2)CC[C@@H]1I	PF-07254215	O=C1CC[C@H](C(=O)O)N1	MFCD00066212	0.32	0.0074593567549999	1	0	True				False	0.0	0.0	0.01	0.0	0.0
2749	00119131-3098	EtOH	1.0	C[C@H]1CN(Cc2ccccc2)CC[C@@H]1I	PF-07254215	C[C@@H](NC(=O)c1ccccc1C(=O)O)c1ccccc1	MFCD00063050	0.31	0.020441843025	1	0	True				False	0.0	0.0	0.0	0.0	0.0
2750	00119131-3098	EtOH	1.0	C[C@H]1CN(Cc2ccccc2)CC[C@@H]1I	PF-07254215	N#C[C@@H]1C[C@@H]1C(=O)O	PF-05305105	0.3	0.020549382904	1	0	True				False	0.0	0.0	0.0	0.01	0.01
2751	00119131-3098	EtOH	1.0	C[C@H]1CN(Cc2ccccc2)CC[C@@H]1I	PF-07254215	NC(=O)[C@H]1C[C@H]1C(=O)O	PF-04815054	0.21	0.0255646403069999	1	0	True				False	0.0	0.0	0.0	0.009138038725796377	0.0
2752	00119131-3098	EtOH	1.0	C[C@H]1CN(Cc2ccccc2)CC[C@@H]1I	PF-07254215	O=C(O)[C@@H](O)CCN1C(=O)c2ccccc2C1=O	MFCD00192213	0.21	0.011415246023	1	0	True				False	0.0	0.0	0.0	0.0	0.0
2753	00119131-3098	EtOH	1.0	C[C@H]1CN(Cc2ccccc2)CC[C@@H]1I	PF-07254215	O=C(N[C@@H](Cc1c[nH]c2ccccc12)C(=O)O)OCC1c2ccccc2-c2ccccc21	MFCD00037126	0.21	-0.146112529538	1	0	True				False	0.0	0.0	0.01	0.0	0.0
2754	00119131-3098	EtOH	1.0	C[C@H]1CN(Cc2ccccc2)CC[C@@H]1I	PF-07254215	C[C@@H](Oc1ccccc1)C(=O)O	MFCD04038077	0.21	0.000115051601	1	0	True				False	0.0	0.0	0.0	0.0	0.01
2755	00119131-3098	EtOH	1.0	C[C@H]1CN(Cc2ccccc2)CC[C@@H]1I	PF-07254215	CN(C(=O)OC(C)(C)C)[C@@H](Cc1ccccc1)C(=O)O	MFCD00038754	0.2	0.022354639124	1	0	True				False	0.0	0.02	0.01	0.01	0.0
92	00119131-1362	EtOH	1.0	c1(CCSCCc2nnc(s2)NC(=O)C(C)(C)C)sc(nn1)NC(=O)[C@H](c1cccnc1)C	PF-06690114	C1([C@@]2(C(C[C@H]1CC2)=O)CS(O)(=O)=O)(C)C	MFCD00064157	0.77	0.053	1	0	True				False	0.029075644222776392	0.029202698493202447	0.029763444520081686	0.029412759127768175	0.05802622546193276
93	00119131-1362	ipa	1.0	c1(CCSCCc2nnc(s2)NC(=O)C(C)(C)C)sc(nn1)NC(=O)[C@H](c1cccnc1)C	PF-06690114	c1([C@H]2C(COP(O2)(O)=O)(C)C)ccccc1	MFCD00067119	0.79	0.039	1	0	True				False	0.09945050480037661	0.07976344452008169	0.11	0.10876050811540672	0.05
94	00119131-1362	ipa	1.0	c1(CCSCCc2nnc(s2)NC(=O)C(C)(C)C)sc(nn1)NC(=O)[C@H](c1cccnc1)C	PF-06690114	C1([C@@]2(C(C[C@H]1CC2)=O)CS(O)(=O)=O)(C)C	MFCD00064157	0.82	0.037	1	0	True				False	0.06818240396000644	0.09843023203735266	0.05	0.029253802069045546	0.06883088779215732
95	00119131-1362	EtOH	1.0	c1(CCSCCc2nnc(s2)NC(=O)C(C)(C)C)sc(nn1)NC(=O)[C@H](c1cccnc1)C	PF-06690114	C1([C@@]2(C([C@H]([C@H]1CC2)Br)=O)CS(O)(=O)=O)(C)C	MFCD00167444	0.83	0.027	1	0	True				False	0.05	0.08	0.1	0.11	0.03
96	00119131-1362	ipa	1.0	c1(CCSCCc2nnc(s2)NC(=O)C(C)(C)C)sc(nn1)NC(=O)[C@H](c1cccnc1)C	PF-06690114	c1([C@@H]2C(COP(O2)(O)=O)(C)C)c(cccc1)OC	MFCD00190173	0.83	0.047	1	0	True				False	0.03968706028029493	0.07	0.06837640531464448	0.09732928789722256	0.05
97	00119131-1362	ipa	1.0	c1(CCSCCc2nnc(s2)NC(=O)C(C)(C)C)sc(nn1)NC(=O)[C@H](c1cccnc1)C	PF-06690114	c1([C@@H]2C(COP(O2)(O)=O)(C)C)c(cccc1)Cl	MFCD00055615	0.89	0.031	1	0	True				False	0.06968706028029492	0.06	0.06837640531464446	0.04891946517412935	0.04
98	00119131-1362	ipa	1.0	c1(CCSCCc2nnc(s2)NC(=O)C(C)(C)C)sc(nn1)NC(=O)[C@H](c1cccnc1)C	PF-06690114	C1([C@@]2(C([C@H]([C@H]1CC2)Br)=O)CS(O)(=O)=O)(C)C	MFCD00167444	0.91	0.026	1	0	True				False	0.1193363748879814	0.14	0.15837640531464448	0.13876050811540672	0.09976344452008169
100	00119131-1362	CC(C)=O	1.0	c1(CCSCCc2nnc(s2)NC(=O)C(C)(C)C)sc(nn1)NC(=O)[C@H](c1cccnc1)C	PF-06690114	C1([C@@]2(C([C@H]([C@H]1CC2)Br)=O)CS(O)(=O)=O)(C)C	MFCD00167444	0.93	0.037	1	0	True				False	0.13884928098036486	0.20904852603771862	0.23860321562274336	0.20791422742603266	0.24821161034803452
101	00119131-1362	MeCN	1.0	c1(CCSCCc2nnc(s2)NC(=O)C(C)(C)C)sc(nn1)NC(=O)[C@H](c1cccnc1)C	PF-06690114	C1([C@@]2(C([C@H]([C@H]1CC2)Br)=O)CS(O)(=O)=O)(C)C	MFCD00167444	0.97	0.051	1	0	True				False	0.09	0.03	0.11	0.07	0.06
682	00119131-1738	EtOH	1.0	FC(F)(F)[C@@H](C)C(=O)O	PF-06807936	c1(C[C@@H](C(O)=O)N)ccccc1	MFCD00064227	0.2	-0.161	1	0	True				False	0.0	0.0	0.0	0.0	0.0
683	00119131-1738	EtOH	1.0	FC(F)(F)[C@@H](C)C(=O)O	PF-06807936	c1(C[C@@H](C(OC)=O)N)c[nH]cn1.Cl.Cl	MFCD00012701	0.21	-0.176	1	0	True				False	0.0	0.0	0.0	0.0	0.0
685	00119131-1738	EtOH	1.0	FC(F)(F)[C@@H](C)C(=O)O	PF-06807936	c1([C@H](N[C@@H](c2ccccc2)C)C)ccccc1.Cl	MFCD00216672	0.21	-0.128	1	0	True				False	0.0	0.0	0.0	0.0	0.0
686	00119131-1738	EtOH	1.0	FC(F)(F)[C@@H](C)C(=O)O	PF-06807936	C([C@@H](CCCN)N)(O)=O.Cl	MFCD00012917	0.22	-0.187	1	0	True				False	0.0	0.0	0.0	0.0	0.009763444520081689
687	00119131-1738	EtOH	1.0	FC(F)(F)[C@@H](C)C(=O)O	PF-06807936	c1([C@@H](C)N)ccc(cc1)[N+](=O)[O-].Cl	MFCD00066311	0.27	-0.1669999999999999	1	0	True				False	0.0	0.0	0.01	0.01	0.0
688	00119131-1738	EtOH	1.0	FC(F)(F)[C@@H](C)C(=O)O	PF-06807936	c1(cc(c(cc1)O)O)[C@H](CNC)O	MFCD00002204	0.4	-0.1939999999999999	1	0	True				False	0.01	0.01	0.0	0.0	0.02
689	00119131-1738	EtOH	1.0	FC(F)(F)[C@@H](C)C(=O)O	PF-06807936	c12c([C@H]([C@H](C1)O)N)cccc2	MFCD00216656	0.45	-0.214	1	0	True				False	0.01	0.01	0.0	0.01	0.0
690	00119131-1738	EtOH	1.0	FC(F)(F)[C@@H](C)C(=O)O	PF-06807936	C([C@H](CO)N)(O)=O	MFCD00064224	0.47	-0.222	1	0	True				False	0.009763444520081689	0.0	0.0	0.0	0.0
691	00119131-1738	EtOH	1.0	FC(F)(F)[C@@H](C)C(=O)O	PF-06807936	C([C@H](C)N)(O)=O	MFCD00064410	0.47	-0.21	1	0	True				False	0.01	0.0	0.0	0.0	0.0
692	00119131-1738	EtOH	1.0	FC(F)(F)[C@@H](C)C(=O)O	PF-06807936	C([C@@H](C(O)=O)N)(C)C	MFCD00064220	0.56	-0.246	1	0	True				False	0.02	0.0	0.0	0.0	0.0
784	00119131-1741	EtOH	1.0	n1[nH]c(cc1C[C@H](N)C)C	MFCD05022480	O([C@H]([C@@H](OC(c1ccccc1)=O)C(O)=O)C(O)=O)C(c1ccccc1)=O	MFCD00003074	0.21	-0.401	1	1	True				False	0.0	0.0	0.0	0.0	0.0
785	00119131-1741	EtOH	1.0	n1[nH]c(cc1C[C@H](N)C)C	MFCD05022480	C1(c2c(c3c1cccc3)cccc2)COC(N[C@@H](c1ccccc1)C(O)=O)=O	MFCD00155632	0.23	-0.108	1	0	True				False	0.0	0.0	0.0	0.0	0.0
786	00119131-1741	EtOH	1.0	n1[nH]c(cc1C[C@H](N)C)C	MFCD05022480	c1([C@H](C(O)=O)OC)ccccc1	MFCD00004250	0.42	-0.677	1	1	True				False	0.0	0.0	0.0	0.0	0.01
787	00119131-1741	EtOH	1.0	n1[nH]c(cc1C[C@H](N)C)C	MFCD05022480	c1([C@H](NC(OCc2ccccc2)=O)C(O)=O)ccccc1	MFCD00077033	0.64	-0.4379999999999999	1	1	True				False	0.0	0.0	0.0	0.0	0.0
789	00119131-1756	EtOH	1.0	C(N1CCC2(OC[C@@H](C2)N)CC1)(OC(C)(C)C)=O	PF-04664461	c1([C@H](C(O)=O)OC)ccccc1	MFCD00004250	0.42	0.024	1	0	True				False	0.02	0.04922115135769466	0.029322391940201493	0.0	0.03988030655300095
790	00119131-1756	EtOH	1.0	C(N1CCC2(OC[C@@H](C2)N)CC1)(OC(C)(C)C)=O	PF-04664461	c1([C@@H]2C(COP(O2)(O)=O)(C)C)c(cccc1)Cl	MFCD00055615	0.48	0.067	1	0	True				False	0.03	0.04922115135769466	0.029322391940201493	0.01	0.05988030655300095
791	00119131-1756	EtOH	1.0	C(N1CCC2(OC[C@@H](C2)N)CC1)(OC(C)(C)C)=O	PF-04664461	c12c(S(N3[C@@H](CCC3)C(O)=O)(=O)=O)cccc1c(ccc2)N(C)C	MFCD00069514	0.62	0.131	1	0	True				False	0.05	0.09933801339061392	0.04976344452008169	0.02	0.059028179660352065
793	00119131-1756	EtOH	1.0	C(N1CCC2(OC[C@@H](C2)N)CC1)(OC(C)(C)C)=O	PF-04664461	O1[C@@H]([C@H]([C@@H]([C@H]([C@@H]1O)O)O)O)C(O)=O	MFCD00077778	1.0	0.0	1	0	True				False	0.05	0.06991988472622478	0.05	0.02	0.03988030655300095
794	00119131-1756	EtOH	1.0	C(N1CCC2(OC[C@@H](C2)N)CC1)(OC(C)(C)C)=O	PF-04664461	c12c(c(ccc2)N(C)C)cccc1S(N[C@@H](Cc1ccccc1)C(O)=O)(=O)=O	MFCD00037730	1.0	0.0	1	0	True				False	0.07	0.029763444520081686	0.03	0.03	0.06
1340	00119131-1919	EtOH	1.0	c1(cnccn1)[C@H](C)N	PF-04955757	C([C@@H](C(O)=O)N(C)C)c1ccccc1	MFCD00082539	0.33	-0.046	1	0	True				False	0.0	0.0	0.009537822111388195	0.0	0.0
1341	00119131-1919	EtOH	1.0	c1(cnccn1)[C@H](C)N	PF-04955757	c1([C@H](NC(OC(C)(C)C)=O)C(O)=O)ccccc1	MFCD00065588	0.37	0.522	1	1	True				False	0.0	0.02	0.0	0.0	0.0
1342	00119131-1919	EtOH	1.0	c1(cnccn1)[C@H](C)N	PF-04955757	c1([C@H](NC(OCc2ccccc2)=O)C(O)=O)ccccc1	MFCD00077033	0.4	0.531	1	1	True				False	0.0	0.0	0.0	0.0	0.0
1343	00119131-1919	EtOH	1.0	c1(cnccn1)[C@H](C)N	PF-04955757	C([C@H](C)N(C)C(=O)OC(C)(C)C)(N[C@H](C(=O)O)C(C)(C)C)=O	PF-04743905	0.44	-0.657	1	1	True				False	0.0	0.0	0.01	0.0	0.0
1344	00119131-1919	EtOH	1.0	c1(cnccn1)[C@H](C)N	PF-04955757	C([C@H](NC(OCc1ccccc1)=O)C(O)=O)c1ccccc1	MFCD00020418	0.44	0.627	1	1	True				False	0.0	0.0	0.0	0.0	0.0
1345	00119131-1919	EtOH	1.0	c1(cnccn1)[C@H](C)N	PF-04955757	c1([C@@H](OC(C)=O)C(O)=O)ccccc1	MFCD00004249	0.51	0.292	1	1	True				False	0.0	0.0	0.0	0.0	0.0
1346	00119131-1919	EtOH	1.0	c1(cnccn1)[C@H](C)N	PF-04955757	c1([C@](C(F)(F)F)(C(O)=O)OC)ccccc1	MFCD00004184	0.57	-0.346	1	1	True				False	0.0	0.02	0.0	0.0	0.0
1347	00119131-1919	EtOH	1.0	c1(cnccn1)[C@H](C)N	PF-04955757	CC1(C)OC[C@@H]2O[C@@]3(C(=O)O)OC(C)(C)O[C@H]3[C@@H]2O1	MFCD00150517	0.58	-0.077	1	0	True				False	0.0	0.0	0.0	0.0	0.0
1348	00119131-1919	EtOH	1.0	c1(cnccn1)[C@H](C)N	PF-04955757	C([C@@H](C(O)=O)N)CCCNC(C)=O	MFCD00002639	0.6	-0.072	1	0	True				False	0.0	0.0	0.0	0.0	0.0
1349	00119131-1919	EtOH	1.0	c1(cnccn1)[C@H](C)N	PF-04955757	c1([C@@H]2C(COP(O2)(O)=O)(C)C)c(cccc1)Cl	MFCD00055615	0.62	-0.527	1	1	True				False	0.0	0.0	0.0	0.0	0.0
1350	00119131-1919	EtOH	1.0	c1(cnccn1)[C@H](C)N	PF-04955757	c1(c2c(c(ccc2)N(C)C)ccc1)S(N[C@@H](CS(O)(=O)=O)C(O)=O)(=O)=O	MFCD00278846	0.63	-0.068	1	0	True				False	0.0	0.0	0.0	0.0	0.0
1351	00119131-1919	EtOH	1.0	c1(cnccn1)[C@H](C)N	PF-04955757	c1(C[C@H](NC(OC(C)(C)C)=O)C(O)=O)ccc(cc1)OCc1ccccc1	MFCD00065597	0.64	0.298	1	1	True				False	0.0	0.0	0.0	0.01	0.0
1352	00119131-1919	EtOH	1.0	c1(cnccn1)[C@H](C)N	PF-04955757	C([C@@H](C(O)=O)N)C(O)=O	MFCD00002616	0.64	-0.086	1	0	True				False	0.0	0.0	0.0	0.0	0.0
1353	00119131-1919	EtOH	1.0	c1(cnccn1)[C@H](C)N	PF-04955757	c1(ccc(cc1)[N+](=O)[O-])NC([C@@H]([C@H](C(O)=O)O)O)=O	MFCD08461839	0.65	-0.076	1	0	True				False	0.0	0.0	0.0	0.0	0.0
1354	00119131-1919	EtOH	1.0	c1(cnccn1)[C@H](C)N	PF-04955757	C1(c2c(c3c1cccc3)cccc2)COC(N[C@@H](c1ccccc1)C(O)=O)=O	MFCD00155632	0.68	-0.004	1	0	True				False	0.0	0.03	0.0	0.0	0.0
1355	00119131-1919	EtOH	1.0	c1(cnccn1)[C@H](C)N	PF-04955757	c1(NC([C@@H]([C@H](C(O)=O)O)O)=O)ccccc1	MFCD01321193	0.69	-0.0819999999999999	1	0	True				False	0.0	0.02	0.0	0.01	0.01
1356	00119131-1919	EtOH	1.0	c1(cnccn1)[C@H](C)N	PF-04955757	c1(C[C@H](NC(OCc2ccccc2)=O)C(O)=O)ccc(cc1)O	MFCD00037180	0.71	-0.07	1	0	True				False	0.0	0.0	0.0	0.0	0.0
1357	00119131-1919	EtOH	1.0	c1(cnccn1)[C@H](C)N	PF-04955757	O([C@@H]([C@@H]([C@H](C(O)=O)O)O)[C@@H](CO)O)[C@@H]1O[C@@H]([C@@H]([C@@H]([C@H]1O)O)O)CO	MFCD00078147	0.79	-0.039	1	0	True				False	0.0	0.0	0.0	0.0	0.0
1359	00119131-1919	EtOH	1.0	c1(cnccn1)[C@H](C)N	PF-04955757	c1([C@H](CC(O)=O)C)ccccc1	MFCD00077842	0.86	-0.071	1	0	True				False	0.01	0.0	0.0	0.0	0.0
1360	00119131-1919	EtOH	1.0	c1(cnccn1)[C@H](C)N	PF-04955757	N1([C@@H](Cc2c(C1)cccc2)C(O)=O)C(OC(C)(C)C)=O	MFCD00143845	0.86	0.06	1	0	True				False	0.0	0.0	0.0	0.0	0.0
1361	00119131-1919	EtOH	1.0	c1(cnccn1)[C@H](C)N	PF-04955757	C1[C@H](NC(NC1=O)=O)C(O)=O	MFCD00085339	0.88	-0.047	1	0	True				False	0.0	0.0	0.0	0.0	0.0
1362	00119131-1919	EtOH	1.0	c1(cnccn1)[C@H](C)N	PF-04955757	c12c(S(N3[C@@H](CCC3)C(O)=O)(=O)=O)cccc1c(ccc2)N(C)C	MFCD00069514	0.88	-0.128	1	0	True				False	0.0	0.01	0.01	0.0	0.0
1363	00119131-1919	EtOH	1.0	c1(cnccn1)[C@H](C)N	PF-04955757	C(OC(N[C@@H](C(O)=O)Cc1ccc(cc1)O)=O)(C)(C)C	MFCD00063030	0.89	-0.123	1	0	True				False	0.0	0.01	0.0	0.0	0.01
1364	00119131-1919	EtOH	1.0	c1(cnccn1)[C@H](C)N	PF-04955757	c1(NC(O[C@H](C(O)=O)C)=O)ccccc1	MFCD00063138	0.9	-0.0819999999999999	1	0	True				False	0.01	0.0	0.0	0.0	0.0
1365	00119131-1919	EtOH	1.0	c1(cnccn1)[C@H](C)N	PF-04955757	O1[C@@H]([C@H]([C@@H]([C@H]([C@@H]1O)O)O)O)C(O)=O	MFCD00077778	0.9	-0.077	1	0	True				False	0.0	0.0	0.0	0.0	0.02
1366	00119131-1919	EtOH	1.0	c1(cnccn1)[C@H](C)N	PF-04955757	c1(C[C@H](NC(C)=O)C(O)=O)ccc(cc1)O	MFCD00037190	0.9	-0.077	1	0	True				False	0.01	0.01	0.0	0.01	0.0
1367	00119131-1919	EtOH	1.0	c1(cnccn1)[C@H](C)N	PF-04955757	c1(NC([C@H]([C@@H](C(O)=O)O)O)=O)ccc(cc1)C	MFCD00070635	0.91	-0.1009999999999999	1	0	True				False	0.0	0.0	0.01	0.0	0.0
1368	00119131-1919	EtOH	1.0	c1(cnccn1)[C@H](C)N	PF-04955757	C1([C@@]2(C(C[C@H]1CC2)=O)CS(O)(=O)=O)(C)C	MFCD00064157	0.91	-0.094	1	0	True				False	0.0	0.0	0.01	0.01	0.0
1369	00119131-1919	EtOH	1.0	c1(cnccn1)[C@H](C)N	PF-04955757	C([C@H]([C@@H](C(O)=O)O)O)(O)=O	MFCD00004238	0.91	-0.009	1	0	True				False	0.0	0.0	0.0	0.0	0.0
1370	00119131-1919	EtOH	1.0	c1(cnccn1)[C@H](C)N	PF-04955757	O([C@@H]([C@H](OC(C(C)(C)C)=O)C(O)=O)C(O)=O)C(C(C)(C)C)=O	MFCD00015634	0.92	-0.084	1	0	True				False	0.01	0.0	0.0	0.0	0.0
1371	00119131-1919	EtOH	1.0	c1(cnccn1)[C@H](C)N	PF-04955757	O1[C@@]2([C@H]([C@H]3[C@@H]1COC(O3)(C)C)OC(O2)(C)C)C(O)=O	MFCD00037834	0.92	-0.104	1	0	True				False	0.0	0.0	0.0	0.0	0.0
1372	00119131-1919	EtOH	1.0	c1(cnccn1)[C@H](C)N	PF-04955757	c1([C@@H](CC(O)=O)C(O)=O)ccccc1	MFCD00065930	0.94	-0.045	1	0	True				False	0.02	0.01	0.04	0.03	0.05
1373	00119131-1919	EtOH	1.0	c1(cnccn1)[C@H](C)N	PF-04955757	C([C@@H](C(O)=O)O)C(O)=O	MFCD00064213	0.94	-0.079	1	0	True				False	0.0	0.0	0.0	0.0	0.0
1374	00119131-1919	EtOH	1.0	c1(cnccn1)[C@H](C)N	PF-04955757	c1([C@H](N(C(OC(C)(C)C)=O)C)C(O)=O)ccccc1	MFCD00038799	0.95	-0.077	1	0	True				False	0.02	0.0	0.0	0.0	0.0
1400	00119131-1920	OCC(F)(F)F	1.0	c1(cnccn1)[C@H](C)N	PF-04955757	C([C@H]([C@@H](C(O)=O)O)O)(O)=O	MFCD00004238	0.29	0.0579999999999999	1	0	True				False	0.0	0.0	0.0	0.0	0.0
1401	00119131-1920	ipa	1.0	c1(cnccn1)[C@H](C)N	PF-04955757	C([C@H]([C@@H](C(O)=O)O)O)(O)=O	MFCD00004238	0.48	0.775	1	1	True				False	0.0	0.0	0.0	0.0	0.0
1402	00119131-1920	MeCN	1.0	c1(cnccn1)[C@H](C)N	PF-04955757	C([C@H]([C@@H](C(O)=O)O)O)(O)=O	MFCD00004238	0.77	0.0409999999999999	1	0	True				False	0.01	0.01	0.01	0.0	0.0
1403	00119131-1920	EtOH	1.0	c1(cnccn1)[C@H](C)N	PF-04955757	C([C@H]([C@@H](C(O)=O)O)O)(O)=O	MFCD00004238	0.82	0.179	1	0	True				False	0.0	0.0	0.0	0.0	0.0
1404	00119131-1920	CC(C)=O	1.0	c1(cnccn1)[C@H](C)N	PF-04955757	C([C@H]([C@@H](C(O)=O)O)O)(O)=O	MFCD00004238	0.9	0.0969999999999999	1	0	True				False	0.00985671087897739	0.018949200008127796	0.01982152792638562	0.009649314607686485	0.0
1405	00119131-1920	CC(C)=O	1.0	c1(cnccn1)[C@H](C)N	PF-04955757	C([C@H]([C@@H](C(O)=O)O)O)(O)=O	MFCD00004238	0.92	0.06	1	0	True				False	0.00985671087897739	0.018949200008127796	0.01982152792638562	0.009649314607686485	0.0
1406	00119131-1920	EtOH	1.0	c1(cnccn1)[C@H](C)N	PF-04955757	C([C@H]([C@@H](C(O)=O)O)O)(O)=O	MFCD00004238	0.92	0.111	1	0	True				False	0.0	0.0	0.0	0.0	0.0
1407	00119131-1920	ipa	1.0	c1(cnccn1)[C@H](C)N	PF-04955757	C([C@H]([C@@H](C(O)=O)O)O)(O)=O	MFCD00004238	0.92	0.0969999999999999	1	0	True				False	0.0	0.0	0.0	0.0	0.0
1408	00119131-1920	THF	1.0	c1(cnccn1)[C@H](C)N	PF-04955757	C([C@H]([C@@H](C(O)=O)O)O)(O)=O	MFCD00004238	0.93	0.089	1	0	True				False	0.0	0.009393112481580528	0.0	0.008730786790442856	0.0
1412	00119131-1920	THF	1.0	c1(cnccn1)[C@H](C)N	PF-04955757	C([C@H]([C@@H](C(O)=O)O)O)(O)=O	MFCD00004238	0.98	0.034	1	0	True				False	0.0	0.009393112481580528	0.0	0.008730786790442856	0.0
1414	00119131-1920	MEK	1.0	c1(cnccn1)[C@H](C)N	PF-04955757	C([C@H]([C@@H](C(O)=O)O)O)(O)=O	MFCD00004238	0.98	0.035	1	0	True				False	0.02	0.0	0.02	0.0	0.0
1928	00710774-0010	CCOC(C)=O	1.0	C1C[C@@H](C[C@@H](O1)C)NCc1ccc(cc1OC)OC	PF-06737808	C1(c2c(c3c1cccc3)cccc2)COC(N[C@@H](c1ccccc1)C(O)=O)=O	MFCD00155632	0.24	-0.042	1	0	True				False	0.0	0.01	0.0	0.0	0.0
1929	00710774-0010	CCOC(C)=O	1.0	C1C[C@@H](C[C@@H](O1)C)NCc1ccc(cc1OC)OC	PF-06737808	C1(c2c(c3c1cccc3)cccc2)COC(N[C@@H](CCSC)C(O)=O)=O	MFCD00037134	0.26	-0.013	1	0	True				False	0.0	0.009763444520081689	0.009537822111388195	0.0	0.019763444520081688
1930	00710774-0010	CCOC(C)=O	1.0	C1C[C@@H](C[C@@H](O1)C)NCc1ccc(cc1OC)OC	PF-06737808	CC1(C)OC[C@@H]2O[C@@]3(C(=O)O)OC(C)(C)O[C@H]3[C@@H]2O1	MFCD00150517	0.27	-0.031	1	0	True				False	0.0	0.0	0.0	0.0	0.0
1931	00710774-0010	CCOC(C)=O	1.0	C1C[C@@H](C[C@@H](O1)C)NCc1ccc(cc1OC)OC	PF-06737808	C([C@@H](C(O)=O)N(C)C)c1ccccc1	MFCD00082539	0.29	-0.03	1	0	True				False	0.0	0.0	0.0	0.0	0.0
1932	00710774-0010	MeCN	1.0	C1C[C@@H](C[C@@H](O1)C)NCc1ccc(cc1OC)OC	PF-06737808	C1(c2c(c3c1cccc3)cccc2)COC(N[C@@H]([C@H](OC(C)(C)C)C)C(O)=O)=O	MFCD00077075	0.29	-0.105	1	0	True				False	0.0	0.0	0.0	0.0	0.0
1933	00710774-0010	MeCN	1.0	C1C[C@@H](C[C@@H](O1)C)NCc1ccc(cc1OC)OC	PF-06737808	c12c(C(N(C1=O)CC[C@@H](C(O)=O)O)=O)cccc2	MFCD00192213	0.34	-0.78	1	1	True				False	0.0	0.0	0.0	0.01	0.0
1934	00710774-0010	MeCN	1.0	C1C[C@@H](C[C@@H](O1)C)NCc1ccc(cc1OC)OC	PF-06737808	C1(c2c(c3c1cccc3)cccc2)COC(N[C@@H](Cc1ccccc1)C(O)=O)=O	MFCD00037128	0.37	-0.141	1	0	True				False	0.0	0.0	0.0	0.0	0.0
1935	00710774-0010	MeCN	1.0	C1C[C@@H](C[C@@H](O1)C)NCc1ccc(cc1OC)OC	PF-06737808	C[C@@H](O)[C@H](NC(=O)OCC1c2ccccc2-c2ccccc21)C(=O)O.O	MFCD00792901	0.38	-0.051	1	0	True				False	0.0	0.0	0.0	0.0	0.0
1936	00710774-0010	MeCN	1.0	C1C[C@@H](C[C@@H](O1)C)NCc1ccc(cc1OC)OC	PF-06737808	C1(c2c(c3c1cccc3)cccc2)COC(N[C@@H](Cc1ccc(cc1)OCc1ccccc1)C(O)=O)=O	MFCD00065682	0.38	-0.093	1	0	True				False	0.0	0.0	0.0	0.0	0.0
1937	00710774-0010	MeCN	1.0	C1C[C@@H](C[C@@H](O1)C)NCc1ccc(cc1OC)OC	PF-06737808	C1(c2c(c3c1cccc3)cccc2)COC(N[C@@H](CCSC)C(O)=O)=O	MFCD00037134	0.38	-0.079	1	0	True				False	0.0	0.0	0.0	0.0	0.0
1938	00710774-0010	MeCN	1.0	C1C[C@@H](C[C@@H](O1)C)NCc1ccc(cc1OC)OC	PF-06737808	C1(c2c(c3c1cccc3)cccc2)COC(N[C@@H](C(C)C)C(O)=O)=O	MFCD00037124	0.4	-0.122	1	0	True				False	0.01	0.0	0.0	0.0	0.01
1939	00710774-0010	MeCN	1.0	C1C[C@@H](C[C@@H](O1)C)NCc1ccc(cc1OC)OC	PF-06737808	C([C@@H](C(O)=O)N)C(O)=O	MFCD00002616	0.41	-0.045	1	0	True				False	0.0	0.0	0.0	0.0	0.0
1940	00710774-0010	MeCN	1.0	C1C[C@@H](C[C@@H](O1)C)NCc1ccc(cc1OC)OC	PF-06737808	C1(c2c(c3c1cccc3)cccc2)COC(N[C@@H](CC(C)C)C(O)=O)=O	MFCD00037133	0.48	-0.081	1	0	True				False	0.0	0.0	0.009841042941277373	0.0	0.0
1941	00710774-0010	MeCN	1.0	C1C[C@@H](C[C@@H](O1)C)NCc1ccc(cc1OC)OC	PF-06737808	C1(c2c(c3c1cccc3)cccc2)COC(N[C@@H](Cc1c2c(n(c1)C(OC(C)(C)C)=O)cccc2)C(O)=O)=O	MFCD00153366	0.5	-0.1	1	0	True				False	0.02	0.0	0.0	0.01	0.0
1942	00710774-0010	MeCN	1.0	C1C[C@@H](C[C@@H](O1)C)NCc1ccc(cc1OC)OC	PF-06737808	C1(c2c(c3c1cccc3)cccc2)COC(N[C@@H](Cc1c2c([nH]c1)cccc2)C(O)=O)=O	MFCD00037126	0.51	-0.108	1	0	True				False	0.0	0.0	0.0	0.0	0.0
1943	00710774-0010	EtOH	1.0	C1C[C@@H](C[C@@H](O1)C)NCc1ccc(cc1OC)OC	PF-06737808	C([C@@H](C(O)=O)N)C(O)=O	MFCD00002616	0.51	-0.221	1	0	True				False	0.0	0.0	0.0	0.0	0.0
1944	00710774-0010	MeCN	1.0	C1C[C@@H](C[C@@H](O1)C)NCc1ccc(cc1OC)OC	PF-06737808	C1(c2c(c3c1cccc3)cccc2)COC(N[C@@H](c1ccccc1)C(O)=O)=O	MFCD00155632	0.53	-0.073	1	0	True				False	0.0	0.0	0.0	0.0	0.0
1945	00710774-0010	MeCN	1.0	C1C[C@@H](C[C@@H](O1)C)NCc1ccc(cc1OC)OC	PF-06737808	c1(c2c(c(ccc2)N(C)C)ccc1)S(N[C@@H](CS(O)(=O)=O)C(O)=O)(=O)=O	MFCD00278846	0.55	-0.074	1	0	True				False	0.0	0.0	0.0	0.0	0.0
1946	00710774-0010	MeCN	1.0	C1C[C@@H](C[C@@H](O1)C)NCc1ccc(cc1OC)OC	PF-06737808	CC1(C)OC[C@@H]2O[C@@]3(C(=O)O)OC(C)(C)O[C@H]3[C@@H]2O1	MFCD00150517	0.57	-0.049	1	0	True				False	0.0	0.0	0.0	0.0	0.0
1947	00710774-0010	MeCN	1.0	C1C[C@@H](C[C@@H](O1)C)NCc1ccc(cc1OC)OC	PF-06737808	C([C@@H](C(O)=O)N)CCCNC(C)=O	MFCD00002639	0.58	-0.035	1	0	True				False	0.0	0.0	0.0	0.0	0.0
1949	00710774-0010	THF	1.0	C1C[C@@H](C[C@@H](O1)C)NCc1ccc(cc1OC)OC	PF-06737808	c1(cc(cc(c1)[N+](=O)[O-])[N+](=O)[O-])C(N[C@H](c1ccccc1)C(O)=O)=O	MFCD00010134	0.6	-0.145	1	0	True				False	0.01	0.0	0.0	0.0	0.0
1950	00710774-0010	MeCN	1.0	C1C[C@@H](C[C@@H](O1)C)NCc1ccc(cc1OC)OC	PF-06737808	C([C@@H](C(O)=O)N(C)C)c1ccccc1	MFCD00082539	0.6	-0.064	1	0	True				False	0.0	0.0	0.0	0.0	0.0
1951	00710774-0010	THF	1.0	C1C[C@@H](C[C@@H](O1)C)NCc1ccc(cc1OC)OC	PF-06737808	C1(c2c(c3c1cccc3)cccc2)COC(N[C@@H](Cc1ccccc1)C(O)=O)=O	MFCD00037128	0.65	-0.0559999999999999	1	0	True				False	0.0	0.0	0.0	0.0	0.0
1952	00710774-0010	THF	1.0	C1C[C@@H](C[C@@H](O1)C)NCc1ccc(cc1OC)OC	PF-06737808	C1(c2c(c3c1cccc3)cccc2)COC(N[C@@H]([C@H](OC(C)(C)C)C)C(O)=O)=O	MFCD00077075	0.65	-0.08	1	0	True				False	0.0	0.0	0.0	0.0	0.0
1953	00710774-0010	THF	1.0	C1C[C@@H](C[C@@H](O1)C)NCc1ccc(cc1OC)OC	PF-06737808	C[C@@H](O)[C@H](NC(=O)OCC1c2ccccc2-c2ccccc21)C(=O)O.O	MFCD00792901	0.69	-0.069	1	0	True				False	0.01	0.0	0.0	0.0	0.0
1954	00710774-0010	THF	1.0	C1C[C@@H](C[C@@H](O1)C)NCc1ccc(cc1OC)OC	PF-06737808	C1(c2c(c3c1cccc3)cccc2)COC(N[C@@H](c1ccccc1)C(O)=O)=O	MFCD00155632	0.7	-0.068	1	0	True				False	0.0	0.01	0.0	0.0	0.0
1955	00710774-0010	EtOH	1.0	C1C[C@@H](C[C@@H](O1)C)NCc1ccc(cc1OC)OC	PF-06737808	C1(c2c(c3c1cccc3)cccc2)COC(N[C@@H](Cc1ccc(cc1)OCc1ccccc1)C(O)=O)=O	MFCD00065682	0.7	-0.196	1	0	True				False	0.01	0.0	0.0	0.0	0.0
1956	00710774-0010	THF	1.0	C1C[C@@H](C[C@@H](O1)C)NCc1ccc(cc1OC)OC	PF-06737808	C1(c2c(c3c1cccc3)cccc2)COC(N[C@@H](C(C)C)C(O)=O)=O	MFCD00037124	0.71	-0.054	1	0	True				False	0.0	0.0	0.0	0.0	0.0
1957	00710774-0010	THF	1.0	C1C[C@@H](C[C@@H](O1)C)NCc1ccc(cc1OC)OC	PF-06737808	C1(c2c(c3c1cccc3)cccc2)COC(N[C@@H](Cc1c2c(n(c1)C(OC(C)(C)C)=O)cccc2)C(O)=O)=O	MFCD00153366	0.71	-0.072	1	0	True				False	0.0	0.0	0.0	0.0	0.0
1958	00710774-0010	THF	1.0	C1C[C@@H](C[C@@H](O1)C)NCc1ccc(cc1OC)OC	PF-06737808	C1(c2c(c3c1cccc3)cccc2)COC(N[C@@H](CC(C)C)C(O)=O)=O	MFCD00037133	0.71	-0.048	1	0	True				False	0.0	0.0	0.0	0.01	0.0
1959	00710774-0010	THF	1.0	C1C[C@@H](C[C@@H](O1)C)NCc1ccc(cc1OC)OC	PF-06737808	C([C@@H](C(O)=O)N)CCCNC(C)=O	MFCD00002639	0.72	-0.0579999999999999	1	0	True				False	0.0	0.0	0.0	0.0	0.0
1960	00710774-0010	THF	1.0	C1C[C@@H](C[C@@H](O1)C)NCc1ccc(cc1OC)OC	PF-06737808	C1(c2c(c3c1cccc3)cccc2)COC(N[C@@H](Cc1c2c([nH]c1)cccc2)C(O)=O)=O	MFCD00037126	0.72	-0.044	1	0	True				False	0.0	0.0	0.0	0.0	0.0
1961	00710774-0010	THF	1.0	C1C[C@@H](C[C@@H](O1)C)NCc1ccc(cc1OC)OC	PF-06737808	c1(c2c(c(ccc2)N(C)C)ccc1)S(N[C@@H](CS(O)(=O)=O)C(O)=O)(=O)=O	MFCD00278846	0.76	-0.057	1	0	True				False	0.0	0.0	0.0	0.0	0.0
1962	00710774-0010	EtOH	1.0	C1C[C@@H](C[C@@H](O1)C)NCc1ccc(cc1OC)OC	PF-06737808	C1(c2c(c3c1cccc3)cccc2)COC(N[C@@H](c1ccccc1)C(O)=O)=O	MFCD00155632	0.76	-0.163	1	0	True				False	0.0	0.0	0.0	0.0	0.0
1963	00710774-0010	EtOH	1.0	C1C[C@@H](C[C@@H](O1)C)NCc1ccc(cc1OC)OC	PF-06737808	CC1(C)OC[C@@H]2O[C@@]3(C(=O)O)OC(C)(C)O[C@H]3[C@@H]2O1	MFCD00150517	0.77	-0.233	1	0	True				False	0.0	0.0	0.0	0.0	0.0
1964	00710774-0010	EtOH	1.0	C1C[C@@H](C[C@@H](O1)C)NCc1ccc(cc1OC)OC	PF-06737808	c1(c2c(c(ccc2)N(C)C)ccc1)S(N[C@@H](CS(O)(=O)=O)C(O)=O)(=O)=O	MFCD00278846	0.77	-0.207	1	0	True				False	0.0	0.0	0.0	0.0	0.0
1965	00710774-0010	THF	1.0	C1C[C@@H](C[C@@H](O1)C)NCc1ccc(cc1OC)OC	PF-06737808	C1(c2c(c3c1cccc3)cccc2)COC(N[C@@H](CCSC)C(O)=O)=O	MFCD00037134	0.79	-0.063	1	0	True				False	0.0	0.0	0.0	0.0	0.0
1967	00710774-0010	THF	1.0	C1C[C@@H](C[C@@H](O1)C)NCc1ccc(cc1OC)OC	PF-06737808	C1(c2c(c3c1cccc3)cccc2)COC(N[C@@H](Cc1ccc(cc1)OCc1ccccc1)C(O)=O)=O	MFCD00065682	0.84	-0.076	1	0	True				False	0.0	0.0	0.0	0.0	0.0
1968	00710774-0010	THF	1.0	C1C[C@@H](C[C@@H](O1)C)NCc1ccc(cc1OC)OC	PF-06737808	C([C@@H](C(O)=O)N)C(O)=O	MFCD00002616	0.86	-0.0559999999999999	1	0	True				False	0.0	0.01	0.02	0.0	0.0
1971	00710774-0010	THF	1.0	C1C[C@@H](C[C@@H](O1)C)NCc1ccc(cc1OC)OC	PF-06737808	CC1(C)OC[C@@H]2O[C@@]3(C(=O)O)OC(C)(C)O[C@H]3[C@@H]2O1	MFCD00150517	0.9	-0.044	1	0	True				False	0.0	0.0	0.0	0.0	0.0
2089	00119131-1991	CCOC(C)=O	1.0	Cc1nn(C)cc1[C@H]1CCCN1	PF-06827470	O=C(O)[C@H](O)[C@@H](O)C(=O)Nc1ccccc1	MFCD01321193	0.97	0.023409834886	1	0	True				False	0.0	0.0	0.0	0.0	0.0
2090	00119131-1991	CCOC(C)=O	1.0	Cc1nn(C)cc1[C@H]1CCCN1	PF-06827470	CC(=O)N[C@@H](Cc1ccc(O)cc1)C(=O)O	MFCD00037190	0.97	0.001768151482	1	0	True				False	0.0	0.0	0.0	0.0	0.0
2091	00119131-1991	CCOC(C)=O	1.0	Cc1nn(C)cc1[C@H]1CCCN1	PF-06827470	O=C1C[C@@H](C(=O)O)NC(=O)N1	MFCD00085339	0.97	0.01597044446	1	0	True				False	0.0	0.0	0.0	0.0	0.0
2092	00119131-1991	CCOC(C)=O	1.0	Cc1nn(C)cc1[C@H]1CCCN1	PF-06827470	CN(C)[C@@H](Cc1ccccc1)C(=O)O	MFCD00082539	0.97	0.023573408728	1	0	True				False	0.0	0.0	0.0	0.0	0.0
2093	00119131-1991	ipa	1.0	Cc1nn(C)cc1[C@H]1CCCN1	PF-06827470	O=C(O)[C@H]1O[C@@H](O)[C@H](O)[C@@H](O)[C@@H]1O	MFCD00077778	0.96	-0.049828286002	1	0	True				False	0.0	0.0	0.0	0.0	0.0
2094	00119131-1991	CCOC(C)=O	1.0	Cc1nn(C)cc1[C@H]1CCCN1	PF-06827470	O=C(O)[C@@H](O)[C@H](O)C(=O)O	MFCD00004238	1.0	0.021319172258	1	0	True				False	0.0	0.0	0.0	0.0	0.0
2095	00119131-1991	CCOC(C)=O	1.0	Cc1nn(C)cc1[C@H]1CCCN1	PF-06827470	O=C(O)[C@@H](O)[C@H]1OC(=O)[C@H](O)[C@H]1O	MFCD00149334	0.99	0.022660732432	1	0	True				False	0.0	0.0	0.0	0.0	0.0
2096	00119131-1991	CCOC(C)=O	1.0	Cc1nn(C)cc1[C@H]1CCCN1	PF-06827470	CC(=O)N1C[C@H](O)C[C@H]1C(=O)O	MFCD00037339	0.99	0.0222868524989999	1	0	True				False	0.0	0.0	0.0	0.0	0.0
2097	00119131-1991	CCOC(C)=O	1.0	Cc1nn(C)cc1[C@H]1CCCN1	PF-06827470	O=C(O)[C@@H](O)[C@H]1OC(=O)[C@H](O)[C@H]1O	MFCD00149334	0.99	0.0230072667019999	1	0	True				False	0.0	0.0	0.0	0.0	0.0
2098	00119131-1991	MeCN	1.0	Cc1nn(C)cc1[C@H]1CCCN1	PF-06827470	O=C(O)[C@H]1O[C@@H](O)[C@H](O)[C@@H](O)[C@@H]1O	MFCD00077778	0.98	-0.030632941042	1	0	True				False	0.0	0.0	0.0	0.0	0.0
2099	00119131-1991	CCOC(C)=O	1.0	Cc1nn(C)cc1[C@H]1CCCN1	PF-06827470	CC(=O)N[C@@H](Cc1c[nH]c2ccccc12)C(=O)O	MFCD00065976	0.98	0.024065005485	1	0	True				False	0.0	0.0	0.0	0.0	0.0
2100	00119131-1991	CCOC(C)=O	1.0	Cc1nn(C)cc1[C@H]1CCCN1	PF-06827470	O=C(O)[C@H](O)[C@@H](O)C(=O)Nc1ccc([N+](=O)[O-])cc1	MFCD08461839	0.97	0.031675636679	1	0	True				False	0.0	0.0	0.0	0.0	0.0
2101	00119131-1991	CCOC(C)=O	1.0	Cc1nn(C)cc1[C@H]1CCCN1	PF-06827470	Cc1ccc(NC(=O)[C@@H](O)[C@H](O)C(=O)O)cc1	MFCD00070635	0.96	0.023332607632	1	0	True				False	0.0	0.0	0.0	0.0	0.0
2103	00119131-1991	CCOC(C)=O	1.0	Cc1nn(C)cc1[C@H]1CCCN1	PF-06827470	COc1ccc(C(=O)O[C@H](C(=O)O)[C@H](OC(=O)c2ccc(OC)cc2)C(=O)O)cc1	MFCD07368366	0.96	0.022741332034	1	0	True				False	0.0	0.0	0.0	0.0	0.0
2106	00119131-1991	CCOC(C)=O	1.0	Cc1nn(C)cc1[C@H]1CCCN1	PF-06827470	O=C(O)[C@H]1O[C@@H](O)[C@H](O)[C@@H](O)[C@@H]1O	MFCD00077778	0.99	0.022141716676	1	0	True				False	0.0	0.0	0.0	0.0	0.0
2107	00119131-1991	CCOC(C)=O	1.0	Cc1nn(C)cc1[C@H]1CCCN1	PF-06827470	CN(C)c1cccc2c(S(=O)(=O)N[C@@H](CS(=O)(=O)O)C(=O)O)cccc12	MFCD00278846	0.98	0.0224075458879999	1	0	True				False	0.0	0.0	0.0	0.0	0.0
2108	00119131-1991	EtOH	1.0	Cc1nn(C)cc1[C@H]1CCCN1	PF-06827470	Cc1ccc(C(=O)O[C@@H](C(=O)O)[C@@H](OC(=O)c2ccc(C)cc2)C(=O)O)cc1	MFCD00064440	0.98	-0.045072521271	1	0	True				False	0.02	0.0	0.01	0.03	0.01
2290	00119131-2129	EtOH	1.0	Cc1nn(C)cc1[C@H]1CCCN1	PF-06827470	O=C1C[C@@H](C(=O)O)NC(=O)N1	MFCD00085339	0.38	0.790418672032	1	1	True				False	0.0	0.0	0.0	0.0	0.0
2920	00119131-2066	EtOH	1.0	CCCN1CC(Oc2ccc([C@H]3Oc4cc(O)ccc4C(C)=C3c3ccc(O)cc3)cc2)C1	PF-06882566	N[C@@H](CC(=O)O)C(=O)O	MFCD00002616	0.34	-0.107801157429	1	0	True				False	0.0	0.0	0.0	0.0	0.0
2921	00119131-2066	ClCCl	1.0	CCCN1CC(Oc2ccc([C@H]3Oc4cc(O)ccc4C(C)=C3c3ccc(O)cc3)cc2)C1	PF-06882566	N[C@@H](CC(=O)O)C(=O)O	MFCD00002616	0.34	-0.107801157429	1	0	True				False	0.0	0.0	0.0	0.0	0.0
2922	00119131-2066	ClCCl	1.0	CCCN1CC(Oc2ccc([C@H]3Oc4cc(O)ccc4C(C)=C3c3ccc(O)cc3)cc2)C1	PF-06882566	CC1(C)OC[C@@H]2O[C@@]3(C(=O)O)OC(C)(C)O[C@H]3[C@@H]2O1	MFCD00150517	0.29	-0.1232223672349999	1	0	True				False	0.0	0.0	0.0	0.0	0.0
2923	00119131-2066	EtOH	1.0	CCCN1CC(Oc2ccc([C@H]3Oc4cc(O)ccc4C(C)=C3c3ccc(O)cc3)cc2)C1	PF-06882566	CC1(C)OC[C@@H]2O[C@@]3(C(=O)O)OC(C)(C)O[C@H]3[C@@H]2O1	MFCD00150517	0.29	-0.1232223672349999	1	0	True				False	0.0	0.0	0.0	0.0	0.0
2927	00119131-2066	ClCCl	1.0	CCCN1CC(Oc2ccc([C@H]3Oc4cc(O)ccc4C(C)=C3c3ccc(O)cc3)cc2)C1	PF-06882566	CN(C)[C@@H](Cc1ccccc1)C(=O)O	MFCD00082539	0.26	-0.119865004166	1	0	True				False	0.01	0.0	0.0	0.0	0.0
2928	00119131-2066	EtOH	1.0	CCCN1CC(Oc2ccc([C@H]3Oc4cc(O)ccc4C(C)=C3c3ccc(O)cc3)cc2)C1	PF-06882566	CN(C)[C@@H](Cc1ccccc1)C(=O)O	MFCD00082539	0.26	-0.119865004166	1	0	True				False	0.0	0.0	0.0	0.0	0.0
2952	00119131-2066	ClCCl	1.0	CCCN1CC(Oc2ccc([C@H]3Oc4cc(O)ccc4C(C)=C3c3ccc(O)cc3)cc2)C1	PF-06882566	O=C(O)[C@H]1O[C@@H](O)[C@H](O)[C@@H](O)[C@@H]1O	MFCD00077778	0.94	-0.057099937526	1	0	True				False	0.0	0.0	0.0	0.0	0.0
2953	00119131-2066	EtOH	1.0	CCCN1CC(Oc2ccc([C@H]3Oc4cc(O)ccc4C(C)=C3c3ccc(O)cc3)cc2)C1	PF-06882566	O=C(O)[C@H]1O[C@@H](O)[C@H](O)[C@@H](O)[C@@H]1O	MFCD00077778	0.94	-0.057099937526	1	0	True				False	0.0	0.0	0.0	0.0	0.0
2971	00119131-2066	ClCCl	1.0	CCCN1CC(Oc2ccc([C@H]3Oc4cc(O)ccc4C(C)=C3c3ccc(O)cc3)cc2)C1	PF-06882566	O=C1C[C@@H](C(=O)O)NC(=O)N1	MFCD00085339	0.89	-0.01646824542	1	0	True				False	0.0	0.0	0.0	0.0	0.0
2972	00119131-2066	EtOH	1.0	CCCN1CC(Oc2ccc([C@H]3Oc4cc(O)ccc4C(C)=C3c3ccc(O)cc3)cc2)C1	PF-06882566	O=C1C[C@@H](C(=O)O)NC(=O)N1	MFCD00085339	0.89	-0.01646824542	1	0	True				False	0.0	0.0	0.0	0.0	0.0
2973	00119131-2066	EtOH	1.0	CCCN1CC(Oc2ccc([C@H]3Oc4cc(O)ccc4C(C)=C3c3ccc(O)cc3)cc2)C1	PF-06882566	CN(C)c1cccc2c(S(=O)(=O)N[C@@H](CS(=O)(=O)O)C(=O)O)cccc12	MFCD00278846	0.85	-0.133646365739	1	0	True				False	0.0	0.0	0.0	0.0	0.0
2974	00119131-2066	ClCCl	1.0	CCCN1CC(Oc2ccc([C@H]3Oc4cc(O)ccc4C(C)=C3c3ccc(O)cc3)cc2)C1	PF-06882566	CN(C)c1cccc2c(S(=O)(=O)N[C@@H](CS(=O)(=O)O)C(=O)O)cccc12	MFCD00278846	0.85	-0.133646365739	1	0	True				False	0.0	0.0	0.0	0.0	0.0
3008	00119131-1929	EtOH	1.0	C[C@H]1CN(Cc2ccccc2)CC=C1Br	PF-06859438	CN(C)c1cccc2c(S(=O)(=O)N[C@@H](CS(=O)(=O)O)C(=O)O)cccc12	MFCD00278846	0.26	0.108412091171	1	0	True				False	0.0	0.0	0.0	0.0	0.0
3009	00119131-1929	EtOH	1.0	C[C@H]1CN(Cc2ccccc2)CC=C1Br	PF-06859438	O=C(O)[C@H](O)[C@@H](O)[C@H](O[C@@H]1O[C@H](CO)[C@H](O)[C@H](O)[C@H]1O)[C@H](O)CO	MFCD00078147	0.21	-0.081912271969	1	0	True				False	0.0	0.02	0.0	0.0	0.02
3014	00119131-1929	EtOH	1.0	C[C@H]1CN(Cc2ccccc2)CC=C1Br	PF-06859438	O=C(O[C@@H](C(=O)O)[C@@H](OC(=O)c1ccccc1)C(=O)O)c1ccccc1	MFCD00003074	0.75	0.223355747399	1	0	True				False	0.01	0.0	0.01	0.0	0.0
3020	00119131-1929	EtOH	1.0	C[C@H]1CN(Cc2ccccc2)CC=C1Br	PF-06859438	N[C@@H](CC(=O)O)C(=O)O	MFCD00002616	0.45	-0.052081258525	1	0	True				False	0.0	0.0	0.0	0.0	0.0
3021	00119131-1929	EtOH	1.0	C[C@H]1CN(Cc2ccccc2)CC=C1Br	PF-06859438	O=C(O)[C@H]1O[C@@H](O)[C@H](O)[C@@H](O)[C@@H]1O	MFCD00077778	0.32	-0.0813605841829999	1	0	True				False	0.0	0.018879923147127612	0.01	0.0	0.0
3052	00119131-1991	MeCN	1.0	Cc1nn(C)cc1[C@H]1CCCN1	PF-06827470	O=C(O)[C@@H](O)[C@H](O)C(=O)O	MFCD00004238	0.95	-0.030431747564	1	0	True				False	0.0	0.0	0.0	0.0	0.0
3058	00119131-1991	CCOC(C)=O	1.0	Cc1nn(C)cc1[C@H]1CCCN1	PF-06827470	O=C1CC[C@@H](C(=O)O)N1	MFCD00005272	0.95	0.002832109906	1	0	True				False	0.0	0.0	0.0	0.0	0.0
3071	00119131-1991	EtOH	1.0	Cc1nn(C)cc1[C@H]1CCCN1	PF-06827470	CN(C)c1cccc2c(S(=O)(=O)N[C@@H](CS(=O)(=O)O)C(=O)O)cccc12	MFCD00278846	0.82	-0.046655426631	1	0	True				False	0.0	0.0	0.0	0.0	0.0
3072	00119131-1991	ipa	1.0	Cc1nn(C)cc1[C@H]1CCCN1	PF-06827470	O=C(O)[C@@H](O)[C@H]1OC(=O)[C@H](O)[C@H]1O	MFCD00149334	0.82	-0.063185653333	1	0	True				False	0.0	0.0	0.0	0.0	0.0
3077	00119131-1991	CCOC(C)=O	1.0	Cc1nn(C)cc1[C@H]1CCCN1	PF-06827470	O=C(O[C@@H](C(=O)O)[C@@H](OC(=O)c1ccccc1)C(=O)O)c1ccccc1	MFCD00003074	0.94	0.025129719954	1	0	True				False	0.0	0.0	0.0	0.0	0.0
3078	00119131-1991	CCOC(C)=O	1.0	Cc1nn(C)cc1[C@H]1CCCN1	PF-06827470	Cc1ccc(C(=O)O[C@@H](C(=O)O)[C@@H](OC(=O)c2ccc(C)cc2)C(=O)O)cc1	MFCD00064440	0.94	0.025708637765	1	0	True				False	0.01	0.0	0.01	0.01	0.01
3079	00119131-1991	CCOC(C)=O	1.0	Cc1nn(C)cc1[C@H]1CCCN1	PF-06827470	O=C(O)[C@H](O)[C@@H](O)C(=O)Nc1ccc(F)cc1	MFCD00060349	0.93	0.025298819966	1	0	True				False	0.0	0.0	0.0	0.01	0.0
3080	00119131-1991	EtOH	1.0	Cc1nn(C)cc1[C@H]1CCCN1	PF-06827470	O=C(N[C@@H](C(=O)O)c1ccccc1)c1cc([N+](=O)[O-])cc([N+](=O)[O-])c1	MFCD00010134	0.93	-0.051531967255	1	0	True				False	0.0	0.0	0.0	0.0	0.0
3081	00119131-1991	MeCN	1.0	Cc1nn(C)cc1[C@H]1CCCN1	PF-06827470	O=C(O)[C@]1(O)C[C@@H](O)[C@@H](O)[C@H](O)C1	MFCD00003864	0.92	-0.029430705331	1	0	True				False	0.0	0.0	0.0	0.0	0.0
3082	00119131-1991	CCOC(C)=O	1.0	Cc1nn(C)cc1[C@H]1CCCN1	PF-06827470	O=C(O)[C@H](O)[C@@H](O)[C@H](O[C@@H]1O[C@H](CO)[C@H](O)[C@H](O)[C@H]1O)[C@H](O)CO	MFCD00078147	0.92	0.021914296482	1	0	True				False	0.0	0.0	0.0	0.0	0.0
3083	00119131-1991	CCOC(C)=O	1.0	Cc1nn(C)cc1[C@H]1CCCN1	PF-06827470	C[C@@H](CC(=O)O)C(=O)O	MFCD00192321	0.92	0.0267758801279999	1	0	True				False	0.0	0.0	0.0	0.0	0.0
3100	00119131-1991	ipa	1.0	Cc1nn(C)cc1[C@H]1CCCN1	PF-06827470	O=C1C[C@@H](C(=O)O)NC(=O)N1	MFCD00085339	0.9	-0.073380171361	1	0	True				False	0.0	0.0	0.0	0.0	0.0
3101	00119131-1991	MeCN	1.0	Cc1nn(C)cc1[C@H]1CCCN1	PF-06827470	Cc1ccc(C(=O)O[C@@H](C(=O)O)[C@@H](OC(=O)c2ccc(C)cc2)C(=O)O)cc1	MFCD00064440	0.88	-0.0277270200609999	1	0	True				False	0.01	0.0	0.01	0.01	0.01
3102	00119131-1991	EtOH	1.0	Cc1nn(C)cc1[C@H]1CCCN1	PF-06827470	CC(=O)NCCCC[C@H](N)C(=O)O	MFCD00002639	0.88	-0.0472369556139999	1	0	True				False	0.0	0.0	0.0	0.0	0.0
3103	00119131-1991	ipa	1.0	Cc1nn(C)cc1[C@H]1CCCN1	PF-06827470	Cc1ccc(C(=O)O[C@@H](C(=O)O)[C@@H](OC(=O)c2ccc(C)cc2)C(=O)O)cc1	MFCD00064440	0.88	-0.048141797974	1	0	True				False	0.01968706028029493	0.0	0.01	0.02	0.01
3104	00119131-1991	MeCN	1.0	Cc1nn(C)cc1[C@H]1CCCN1	PF-06827470	O=C1O[C@H]([C@@H](O)CO)C(O)=C1O	MFCD00064328	0.87	-0.013310654385	1	0	True				False	0.0	0.0	0.0	0.0	0.0
3105	00119131-1991	ipa	1.0	Cc1nn(C)cc1[C@H]1CCCN1	PF-06827470	CC(C)(C)C(=O)O[C@H](C(=O)O)[C@H](OC(=O)C(C)(C)C)C(=O)O	MFCD00015634	0.85	-0.083417531492	1	0	True				False	0.0	0.0	0.0	0.0	0.0
3106	00119131-1991	MeCN	1.0	Cc1nn(C)cc1[C@H]1CCCN1	PF-06827470	O=C1C[C@@H](C(=O)O)NC(=O)N1	MFCD00085339	0.85	-0.161150879314	1	0	True				False	0.0	0.0	0.0	0.0	0.0
3107	00119131-1991	CCOC(C)=O	1.0	Cc1nn(C)cc1[C@H]1CCCN1	PF-06827470	C[C@H](OC(=O)Nc1ccccc1)C(=O)O	MFCD00063138	0.84	0.044567148912	1	0	True				False	0.0	0.0	0.0	0.0	0.0
3108	00119131-1991	ipa	1.0	Cc1nn(C)cc1[C@H]1CCCN1	PF-06827470	O=C(N[C@@H](C(=O)O)c1ccccc1)c1cc([N+](=O)[O-])cc([N+](=O)[O-])c1	MFCD00010134	0.84	-0.034645621108	1	0	True				False	0.0	0.0	0.0	0.0	0.0
3109	00119131-1991	CCOC(C)=O	1.0	Cc1nn(C)cc1[C@H]1CCCN1	PF-06827470	O=C(N[C@@H](Cc1ccc(O)cc1)C(=O)O)OCc1ccccc1	MFCD00037180	0.84	0.033865278678	1	0	True				False	0.0	0.0	0.0	0.0	0.0
3110	00119131-1991	MeCN	1.0	Cc1nn(C)cc1[C@H]1CCCN1	PF-06827470	O=C(N[C@@H](C(=O)O)c1ccccc1)c1cc([N+](=O)[O-])cc([N+](=O)[O-])c1	MFCD00010134	0.83	0.012828879985	1	0	True				False	0.0	0.0	0.0	0.0	0.0
3111	00119131-1991	EtOH	1.0	Cc1nn(C)cc1[C@H]1CCCN1	PF-06827470	N[C@@H](CC(=O)O)C(=O)O	MFCD00002616	0.83	-0.0481306776819999	1	0	True				False	0.0	0.0	0.0	0.0	0.0
3112	00119131-1991	CCOC(C)=O	1.0	Cc1nn(C)cc1[C@H]1CCCN1	PF-06827470	CC(C)(C)C(=O)O[C@H](C(=O)O)[C@H](OC(=O)C(C)(C)C)C(=O)O	MFCD00015634	0.83	-0.0027195588209999	1	0	True				False	0.0	0.0	0.0	0.0	0.0
3132	00119131-1991	EtOH	1.0	Cc1nn(C)cc1[C@H]1CCCN1	PF-06827470	O=C(O)[C@H](O)[C@@H](O)[C@H](O[C@@H]1O[C@H](CO)[C@H](O)[C@H](O)[C@H]1O)[C@H](O)CO	MFCD00078147	0.81	-0.0491424660339999	1	0	True				False	0.0	0.0	0.0	0.0	0.0
3142	00119131-1991	CCOC(C)=O	1.0	Cc1nn(C)cc1[C@H]1CCCN1	PF-06827470	O=C(N[C@@H](C(=O)O)c1ccccc1)c1cc([N+](=O)[O-])cc([N+](=O)[O-])c1	MFCD00010134	0.81	0.024511602304	1	0	True				False	0.0	0.0	0.0	0.0	0.0
3143	00119131-1991	ipa	1.0	Cc1nn(C)cc1[C@H]1CCCN1	PF-06827470	O=C(O)[C@H](O)[C@@H](O)[C@H](O[C@@H]1O[C@H](CO)[C@H](O)[C@H](O)[C@H]1O)[C@H](O)CO	MFCD00078147	0.8	-0.060746416378	1	0	True				False	0.0	0.0	0.0	0.0	0.0
3144	00119131-1997	MeOH	1.0	Cc1nn(C)cc1[C@H]1CCCN1	PF-06827470	O=C1C[C@@H](C(=O)O)NC(=O)N1	MFCD00085339	0.51	-0.870339114289	1	1	True				False	0.0	0.0	0.01	0.03	0.01
3145	00119131-1997	MeOH	1.0	Cc1nn(C)cc1[C@H]1CCCN1	PF-06827470	O=C1C[C@@H](C(=O)O)NC(=O)N1	MFCD00085339	0.27	-0.855173290985	1	1	True				False	0.0	0.0	0.01	0.03	0.01
3147	00119131-1991	CCOC(C)=O	1.0	Cc1nn(C)cc1[C@H]1CCCN1	PF-06827470	CCN1CCN(C(=O)N[C@@H](C(=O)O)c2ccccc2)C(=O)C1=O	MFCD00799536	0.67	0.028848141927	1	0	True				False	0.0	0.0	0.0	0.0	0.0
3148	00119131-1991	ipa	1.0	Cc1nn(C)cc1[C@H]1CCCN1	PF-06827470	CN(C)c1cccc2c(S(=O)(=O)N[C@@H](CS(=O)(=O)O)C(=O)O)cccc12	MFCD00278846	0.72	-0.055437279494	1	0	True				False	0.0	0.0	0.0	0.0	0.0
3149	00119131-1991	EtOH	1.0	Cc1nn(C)cc1[C@H]1CCCN1	PF-06827470	O=C1C[C@@H](C(=O)O)NC(=O)N1	MFCD00085339	0.67	-0.448821089738	1	1	True				False	0.0	0.0	0.0	0.0	0.0
3150	00119131-1991	CCOC(C)=O	1.0	Cc1nn(C)cc1[C@H]1CCCN1	PF-06827470	CC1(C)[C@@H]2CC[C@@]1(CS(=O)(=O)O)C(=O)[C@H]2Br	MFCD00167444	0.62	0.062147372116	1	0	True				False	0.0	0.0	0.0	0.0	0.0
3151	00119131-1991	MeCN	1.0	Cc1nn(C)cc1[C@H]1CCCN1	PF-06827470	O=C(O[C@@H](C(=O)O)[C@@H](OC(=O)c1ccccc1)C(=O)O)c1ccccc1	MFCD00003074	0.56	0.006872713384	1	0	True				False	0.0	0.0	0.0	0.0	0.0
3152	00119131-1991	MeCN	1.0	Cc1nn(C)cc1[C@H]1CCCN1	PF-06827470	O=C(N[C@H](C(=O)O)c1ccccc1)OCC1c2ccccc2-c2ccccc21	MFCD00155632	0.41	-0.19842233245	1	0	True				False	0.0	0.0	0.0	0.0	0.0
3154	00119131-1991	MeCN	1.0	Cc1nn(C)cc1[C@H]1CCCN1	PF-06827470	CC(=O)N[C@@H](Cc1ccc(O)cc1)C(=O)O	MFCD00037190	0.77	-0.244515522775	1	0	True				False	0.0	0.0	0.0	0.0	0.0
3155	00119131-1991	ipa	1.0	Cc1nn(C)cc1[C@H]1CCCN1	PF-06827470	O=C(O)[C@H](O)[C@@H](O)C(=O)Nc1ccc([N+](=O)[O-])cc1	MFCD08461839	0.75	-0.017790570122	1	0	True				False	0.0	0.0	0.0	0.0	0.0
3156	00119131-1991	CCOC(C)=O	1.0	Cc1nn(C)cc1[C@H]1CCCN1	PF-06827470	O=C(N[C@H](C(=O)O)c1ccccc1)OCC1c2ccccc2-c2ccccc21	MFCD00155632	0.48	0.017899221887	1	0	True				False	0.0	0.0	0.0	0.0	0.0
3157	00119131-1991	CCOC(C)=O	1.0	Cc1nn(C)cc1[C@H]1CCCN1	PF-06827470	N[C@@H](CC(=O)O)C(=O)O	MFCD00002616	0.47	0.09440820856	1	0	True				False	0.0	0.0	0.0	0.0	0.0
3158	00119131-1991	ipa	1.0	Cc1nn(C)cc1[C@H]1CCCN1	PF-06827470	O=C(O)[C@@H](O)[C@H]1OC(=O)[C@H](O)[C@H]1O	MFCD00149334	0.78	-0.066657154566	1	0	True				False	0.0	0.0	0.0	0.0	0.0
3159	00119131-1991	MeCN	1.0	Cc1nn(C)cc1[C@H]1CCCN1	PF-06827470	C[C@H](OC(=O)Nc1ccccc1)C(=O)O	MFCD00063138	0.78	-0.017639711172	1	0	True				False	0.0	0.0	0.0	0.0	0.0
3181	00119131-1991	CCOC(C)=O	1.0	Cc1nn(C)cc1[C@H]1CCCN1	PF-06827470	COc1ccccc1[C@H]1OP(=O)(O)OCC1(C)C	MFCD00190173	0.21	0.180349372635	1	0	True				False	0.0	0.0	0.0	0.0	0.0
3187	00119131-1991	EtOH	1.0	Cc1nn(C)cc1[C@H]1CCCN1	PF-06827470	CN(C)[C@@H](Cc1ccccc1)C(=O)O	MFCD00082539	0.4	-0.0620121320869999	1	0	True				False	0.0	0.0	0.0	0.0	0.0
3188	00119131-1991	CCOC(C)=O	1.0	Cc1nn(C)cc1[C@H]1CCCN1	PF-06827470	CC1(C)OC[C@@H]2O[C@@]3(C(=O)O)OC(C)(C)O[C@H]3[C@@H]2O1	MFCD00037834	0.4	0.114537885246	1	0	True				False	0.0	0.0	0.0	0.0	0.0
3189	00119131-1991	ipa	1.0	Cc1nn(C)cc1[C@H]1CCCN1	PF-06827470	C[C@H](OC(=O)Nc1ccccc1)C(=O)O	MFCD00063138	0.37	-0.0731180471	1	0	True				False	0.0	0.0	0.0	0.0	0.0
3190	00119131-1991	ipa	1.0	Cc1nn(C)cc1[C@H]1CCCN1	PF-06827470	CN(C)[C@@H](Cc1ccccc1)C(=O)O	MFCD00082539	0.37	-0.060946366305	1	0	True				False	0.0	0.0	0.0	0.0	0.0
3195	00119131-1991	ipa	1.0	Cc1nn(C)cc1[C@H]1CCCN1	PF-06827470	O=C(N[C@H](C(=O)O)c1ccccc1)OCC1c2ccccc2-c2ccccc21	MFCD00155632	0.36	-0.12707358643	1	0	True				False	0.0	0.0	0.0	0.0	0.0
3196	00119131-1991	ipa	1.0	Cc1nn(C)cc1[C@H]1CCCN1	PF-06827470	N[C@@H](CC(=O)O)C(=O)O	MFCD00002616	0.33	-0.065345085092	1	0	True				False	0.0	0.0	0.0	0.0	0.0
3197	00119131-1991	ipa	1.0	Cc1nn(C)cc1[C@H]1CCCN1	PF-06827470	CC1(C)OC[C@@H]2O[C@@]3(C(=O)O)OC(C)(C)O[C@H]3[C@@H]2O1	MFCD00150517	0.3	-0.0798447964	1	0	True				False	0.0	0.0	0.0	0.0	0.0
3198	00119131-1991	CCOC(C)=O	1.0	Cc1nn(C)cc1[C@H]1CCCN1	PF-06827470	CC(=O)NCCCC[C@H](N)C(=O)O	MFCD00002639	0.29	0.190120004736	1	0	True				False	0.0	0.0	0.0	0.0	0.0
3205	00119131-1991	ipa	1.0	Cc1nn(C)cc1[C@H]1CCCN1	PF-06827470	CC(=O)NCCCC[C@H](N)C(=O)O	MFCD00002639	0.26	-0.080320515218	1	0	True				False	0.0	0.0	0.0	0.01	0.0
3206	00119131-1991	CCOC(C)=O	1.0	Cc1nn(C)cc1[C@H]1CCCN1	PF-06827470	CC1(C)OC[C@@H]2O[C@@]3(C(=O)O)OC(C)(C)O[C@H]3[C@@H]2O1	MFCD00150517	0.25	0.18764895827	1	0	True				False	0.0	0.0	0.0	0.0	0.0
3207	00119131-1991	EtOH	1.0	Cc1nn(C)cc1[C@H]1CCCN1	PF-06827470	CC1(C)OC[C@@H]2O[C@@]3(C(=O)O)OC(C)(C)O[C@H]3[C@@H]2O1	MFCD00150517	0.24	-0.052570035524	1	0	True				False	0.0	0.0	0.0	0.0	0.0
3208	00119131-1991	MeCN	1.0	Cc1nn(C)cc1[C@H]1CCCN1	PF-06827470	CN(C)c1cccc2c(S(=O)(=O)N[C@@H](CS(=O)(=O)O)C(=O)O)cccc12	MFCD00278846	0.24	0.029051758583	1	0	True				False	0.0	0.0	0.0	0.0	0.0
3546	00119131-2356	EtOH	1.0	CCCN1CC(Oc2ccc([C@H]3Oc4cc(O)ccc4C(C)=C3c3ccc(O)cc3)cc2)C1	PF-06882566	O=C(O)[C@H]1OCCOCCO[C@H](C(=O)O)[C@@H](C(=O)O)OCCOCCO[C@@H]1C(=O)O	MFCD03454044	0.86	-0.0512877634759999	1	0	True				False	0.0	0.0	0.0	0.01	0.01
3547	00119131-2356	EtOH	1.0	CCCN1CC(Oc2ccc([C@H]3Oc4cc(O)ccc4C(C)=C3c3ccc(O)cc3)cc2)C1	PF-06882566	CCN1CCN(C(=O)N[C@@H](C(=O)O)c2ccccc2)C(=O)C1=O	MFCD00799536	0.67	-0.060092045551	1	0	True				False	0.0	0.0	0.0	0.0	0.0
3548	00119131-2356	EtOH	1.0	CCCN1CC(Oc2ccc([C@H]3Oc4cc(O)ccc4C(C)=C3c3ccc(O)cc3)cc2)C1	PF-06882566	N[C@@H](CC(=O)O)C(=O)O	MFCD00002616	0.91	-0.039817251914	1	0	True				False	0.0	0.0	0.0	0.0	0.0
3549	00119131-2356	EtOH	1.0	CCCN1CC(Oc2ccc([C@H]3Oc4cc(O)ccc4C(C)=C3c3ccc(O)cc3)cc2)C1	PF-06882566	CC(=O)NCCCC[C@H](N)C(=O)O	MFCD00002639	0.91	-0.045272337212	1	0	True				False	0.0	0.0	0.0	0.0	0.0
3819	00119131-2968	OCC(F)(F)F	1.0	CS(=O)(=O)N1CC[C@@H](N)[C@H](O)C1	PF-07222292	Cc1ccc(NC(=O)[C@@H](O)[C@H](O)C(=O)O)cc1	MFCD00070635	0.98	0.003317150222	1	0	True				False	0.0	0.0	0.0	0.01	0.0
3820	00119131-2968	EtOH	1.0	CS(=O)(=O)N1CC[C@@H](N)[C@H](O)C1	PF-07222292	O=C(O)C[C@H](O)C(=O)O	MFCD00064213	0.98	-0.008645113815	1	0	True				False	0.0	0.0	0.0	0.01	0.0
3821	00119131-2968	EtOH	1.0	CS(=O)(=O)N1CC[C@@H](N)[C@H](O)C1	PF-07222292	O=C(N[C@@H](C(=O)O)c1ccccc1)c1cc([N+](=O)[O-])cc([N+](=O)[O-])c1	MFCD00010134	0.98	-0.006756563118	1	0	True				False	0.0	0.01	0.0	0.009763444520081689	0.0
3822	00119131-2968	EtOH	1.0	CS(=O)(=O)N1CC[C@@H](N)[C@H](O)C1	PF-07222292	CN[C@H](CC(=O)O)C(=O)O	PF-00930181	0.96	0.000755050725	1	0	True				False	0.01	0.0	0.0	0.01	0.0
3823	00119131-2968	EtOH	1.0	CS(=O)(=O)N1CC[C@@H](N)[C@H](O)C1	PF-07222292	O=C(O)[C@@H](O)Cc1ccccc1	MFCD00004244	0.93	0.070615627276	1	0	True				False	0.0	0.0	0.0	0.009763444520081689	0.0
3824	00119131-2968	EtOH	1.0	CS(=O)(=O)N1CC[C@@H](N)[C@H](O)C1	PF-07222292	Cc1ccc(C(=O)O[C@@H](C(=O)O)[C@@H](OC(=O)c2ccc(C)cc2)C(=O)O)cc1	MFCD00064440	0.92	-0.009853972858	1	0	True				False	0.02	0.0	0.0	0.01	0.029763444520081686
3825	00119131-2968	EtOH	1.0	CS(=O)(=O)N1CC[C@@H](N)[C@H](O)C1	PF-07222292	C[C@@H](NC(=O)CCC(=O)O)c1ccccc1	MFCD00077432	0.63	-0.054491751576	1	0	True				False	0.01	0.0	0.0	0.0	0.0
3826	00119131-2968	EtOH	1.0	CS(=O)(=O)N1CC[C@@H](N)[C@H](O)C1	PF-07222292	CC(C)[C@H](NC(=O)OCC1c2ccccc2-c2ccccc21)C(=O)O	MFCD00037124	0.61	0.338587371466	1	1	True				False	0.0	0.0	0.0	0.009763444520081689	0.0
3827	00119131-2968	EtOH	1.0	CS(=O)(=O)N1CC[C@@H](N)[C@H](O)C1	PF-07222292	O=C1O[C@H]([C@@H](O)CO)C(O)=C1O	MFCD00064328	0.6	0.033727926178	1	0	True				False	0.0	0.0	0.0	0.0	0.0
3828	00119131-2968	OCC(F)(F)F	1.0	CS(=O)(=O)N1CC[C@@H](N)[C@H](O)C1	PF-07222292	O=C(O)[C@@H](O)[C@H]1OC(=O)[C@H](O)[C@H]1O	MFCD00149334	0.79	0.021393588876	1	0	True				False	0.0	0.009880306553000947	0.0	0.019763444520081688	0.028966143013284134
3829	00119131-2968	OCC(F)(F)F	1.0	CS(=O)(=O)N1CC[C@@H](N)[C@H](O)C1	PF-07222292	O=C(O)[C@@H](O)[C@H](O)C(=O)O	MFCD00004238	0.85	-0.0102385341849999	1	0	True				False	0.0	0.0	0.0	0.0	0.0
3830	00119131-2968	EtOH	1.0	CS(=O)(=O)N1CC[C@@H](N)[C@H](O)C1	PF-07222292	CC(=O)N[C@@H](CC(C)C)C(=O)O	MFCD00065131	0.85	0.023428979888	1	0	True				False	0.01	0.0	0.01	0.0	0.0
3831	00119131-2968	EtOH	1.0	CS(=O)(=O)N1CC[C@@H](N)[C@H](O)C1	PF-07222292	O=C(N[C@@H](Cc1ccccc1)C(=O)O)OCC1c2ccccc2-c2ccccc21	MFCD00037128	0.83	-0.000126434702	1	0	True				False	0.0	0.0	0.0	0.01	0.0
3832	00119131-2968	EtOH	1.0	CS(=O)(=O)N1CC[C@@H](N)[C@H](O)C1	PF-07222292	O=C(N[C@@H](Cc1ccc(OCc2ccccc2)cc1)C(=O)O)OCC1c2ccccc2-c2ccccc21	MFCD00065682	0.83	-0.009206084219	1	0	True				False	0.0	0.0	0.0	0.0	0.0
3833	00119131-2968	EtOH	1.0	CS(=O)(=O)N1CC[C@@H](N)[C@H](O)C1	PF-07222292	NC(=O)[C@H]1C[C@H]1C(=O)O	PF-04815054	0.83	0.003404543214	1	0	True				False	0.01	0.0	0.0	0.0	0.0
3834	00119131-2968	EtOH	1.0	CS(=O)(=O)N1CC[C@@H](N)[C@H](O)C1	PF-07222292	CN(C)c1cccc2c(S(=O)(=O)N[C@@H](Cc3ccccc3)C(=O)O)cccc12	MFCD00037730	0.83	0.0696233954189999	1	0	True				False	0.0	0.0	0.0	0.0	0.0
3835	00119131-2968	EtOH	1.0	CS(=O)(=O)N1CC[C@@H](N)[C@H](O)C1	PF-07222292	O=C(N[C@@H](Cc1c[nH]c2ccccc12)C(=O)O)OCC1c2ccccc2-c2ccccc21	MFCD00037126	0.82	-0.013548143163	1	0	True				False	0.01	0.0	0.009537822111388195	0.0	0.0
3836	00119131-2968	EtOH	1.0	CS(=O)(=O)N1CC[C@@H](N)[C@H](O)C1	PF-07222292	O=C(O)[C@H](O)[C@@H](O)C(=O)Nc1ccc(F)cc1	MFCD00060349	0.79	0.161222643276	1	0	True				False	0.0	0.02	0.01	0.029763444520081686	0.0
3837	00119131-2968	OCC(F)(F)F	1.0	CS(=O)(=O)N1CC[C@@H](N)[C@H](O)C1	PF-07222292	C[C@H](c1ccccc1)N(C(=O)c1ccccc1C(=O)O)[C@H](C)c1ccccc1	MFCD00798359	0.59	0.11326622366	1	0	True				False	0.0	0.0	0.01	0.0	0.01
3838	00119131-2968	OCC(F)(F)F	1.0	CS(=O)(=O)N1CC[C@@H](N)[C@H](O)C1	PF-07222292	O=C(N[C@@H](Cc1ccccc1)C(=O)O)OCC1c2ccccc2-c2ccccc21	MFCD00037128	0.92	0.010828953682	1	0	True				False	0.0	0.0	0.0	0.0	0.0
3839	00119131-2968	EtOH	1.0	CS(=O)(=O)N1CC[C@@H](N)[C@H](O)C1	PF-07222292	CC(=O)N[C@@H](CC(=O)O)C(=O)O	MFCD00020500	0.92	-0.060949969978	1	0	True				False	0.0	0.0	0.0	0.0	0.0
3840	00119131-2968	EtOH	1.0	CS(=O)(=O)N1CC[C@@H](N)[C@H](O)C1	PF-07222292	CC(=O)N[C@@H](Cc1ccc(O)cc1)C(=O)O	MFCD00037190	0.91	0.069923031463	1	0	True				False	0.0	0.0	0.0	0.0	0.0
3841	00119131-2968	EtOH	1.0	CS(=O)(=O)N1CC[C@@H](N)[C@H](O)C1	PF-07222292	O=C(O)[C@@H](O)CCN1C(=O)c2ccccc2C1=O	MFCD00192213	0.9	0.002879786246	1	0	True				False	0.0	0.0	0.0	0.0	0.0
3842	00119131-2968	OCC(F)(F)F	1.0	CS(=O)(=O)N1CC[C@@H](N)[C@H](O)C1	PF-07222292	O=C(O)[C@H](O)[C@@H](O)C(=O)Nc1ccccc1	MFCD01321193	0.89	0.031954814844	1	0	True				False	0.03	0.01	0.04	0.04	0.0
3843	00119131-2968	OCC(F)(F)F	1.0	CS(=O)(=O)N1CC[C@@H](N)[C@H](O)C1	PF-07222292	C[C@@H](OC(C)(C)C)[C@H](NC(=O)OCC1c2ccccc2-c2ccccc21)C(=O)O	MFCD00077075	0.58	0.115670192432	1	0	True				False	0.0	0.0	0.0	0.0	0.0
3844	00119131-2968	EtOH	1.0	CS(=O)(=O)N1CC[C@@H](N)[C@H](O)C1	PF-07222292	CC(=O)NCCCC[C@H](N)C(=O)O	MFCD00002639	0.57	-0.004016825424	1	0	True				False	0.0	0.01	0.0	0.01	0.0
3845	00119131-2968	EtOH	1.0	CS(=O)(=O)N1CC[C@@H](N)[C@H](O)C1	PF-07222292	O=C(N[C@@H](CO)C(=O)O)OCc1ccccc1	MFCD00002662	0.57	-0.1203377548369999	1	0	True				False	0.0	0.0	0.0	0.0	0.0
3846	00119131-2968	EtOH	1.0	CS(=O)(=O)N1CC[C@@H](N)[C@H](O)C1	PF-07222292	N[C@@H](CC(=O)O)C(=O)O	MFCD00002616	0.57	-0.038179164167	1	0	True				False	0.0	0.0	0.0	0.0	0.0
3847	00119131-2968	OCC(F)(F)F	1.0	CS(=O)(=O)N1CC[C@@H](N)[C@H](O)C1	PF-07222292	O=C(O)[C@H]1COc2ccccc2O1	MFCD00239407	0.56	0.113589309263	1	0	True				False	0.0	0.0	0.0	0.0	0.0
3848	00119131-2968	OCC(F)(F)F	1.0	CS(=O)(=O)N1CC[C@@H](N)[C@H](O)C1	PF-07222292	O=C(O)C[C@H](O)C(=O)O	MFCD00064213	0.56	0.114959362837	1	0	True				False	0.0	0.0	0.0	0.0	0.0
3849	00119131-2968	OCC(F)(F)F	1.0	CS(=O)(=O)N1CC[C@@H](N)[C@H](O)C1	PF-07222292	COc1ccc(C(=O)O[C@H](C(=O)O)[C@H](OC(=O)c2ccc(OC)cc2)C(=O)O)cc1	MFCD07368366	0.88	-0.02684984692	1	0	True				False	0.0	0.0	0.0	0.0	0.0
3850	00119131-2968	EtOH	1.0	CS(=O)(=O)N1CC[C@@H](N)[C@H](O)C1	PF-07222292	Cc1ccc(NC(=O)[C@@H](O)[C@H](O)C(=O)O)cc1	MFCD00070635	0.88	-0.036953644117	1	0	True				False	0.01	0.03	0.02	0.02	0.01
3851	00119131-2968	EtOH	1.0	CS(=O)(=O)N1CC[C@@H](N)[C@H](O)C1	PF-07222292	CC(=O)N[C@@H](Cc1c[nH]c2ccccc12)C(=O)O	MFCD00065976	0.87	0.041016685008	1	0	True				False	0.02	0.03	0.02	0.01	0.04
3852	00119131-2968	EtOH	1.0	CS(=O)(=O)N1CC[C@@H](N)[C@H](O)C1	PF-07222292	O=C(O)[C@]1(O)C[C@@H](O)[C@@H](O)[C@H](O)C1	MFCD00003864	0.87	-0.097832626658	1	0	True				False	0.0	0.0	0.0	0.0	0.0
3853	00119131-2968	EtOH	1.0	CS(=O)(=O)N1CC[C@@H](N)[C@H](O)C1	PF-07222292	C[C@@H](CC(=O)O)C(=O)O	MFCD00192321	0.87	-0.06294169335	1	0	True				False	0.0	0.0	0.0	0.01	0.01
3854	00119131-2968	OCC(F)(F)F	1.0	CS(=O)(=O)N1CC[C@@H](N)[C@H](O)C1	PF-07222292	O=C(O[C@@H](C(=O)O)[C@@H](OC(=O)c1ccccc1)C(=O)O)c1ccccc1	MFCD00003074	0.6	9.3995355e-05	1	0	True				False	0.0	0.0	0.0	0.0	0.0
3858	00119131-2968	EtOH	1.0	CS(=O)(=O)N1CC[C@@H](N)[C@H](O)C1	PF-07222292	CC1(C)O[C@@H](C(O)(c2ccccc2)c2ccccc2)[C@H](C(O)(c2ccccc2)c2ccccc2)O1	MFCD00064467	0.79	-0.007187741654	1	0	True				False	0.0	0.0	0.0	0.0	0.0
3859	00119131-2968	EtOH	1.0	CS(=O)(=O)N1CC[C@@H](N)[C@H](O)C1	PF-07222292	CN(C(=O)OC(C)(C)C)[C@H](C(=O)O)c1ccccc1	MFCD00038799	0.78	-0.03822456792	1	0	True				False	0.0	0.0	0.0	0.0	0.0
3860	00119131-2968	EtOH	1.0	CS(=O)(=O)N1CC[C@@H](N)[C@H](O)C1	PF-07222292	O=C(O)[C@H]1CC[C@H](O)[C@H](F)C1	PF-05371977	0.78	-0.049897302505	1	0	True				False	0.0	0.0	0.0	0.0	0.0
3861	00119131-2968	EtOH	1.0	CS(=O)(=O)N1CC[C@@H](N)[C@H](O)C1	PF-07222292	CC(=O)O[C@@H](C(=O)O)c1ccccc1	MFCD00004249	0.78	-0.013905796003	1	0	True				False	0.0	0.0	0.009537822111388195	0.019763444520081688	0.009116478627045923
3862	00119131-2968	EtOH	1.0	CS(=O)(=O)N1CC[C@@H](N)[C@H](O)C1	PF-07222292	O=C(O)[C@@H](O)[C@H]1OC(=O)[C@H](O)[C@H]1O	MFCD00149334	0.78	0.007644703011	1	0	True				False	0.019763444520081688	0.04894501770455253	0.02988030655300095	0.05881722260040844	0.09804178723606052
3863	00119131-2968	OCC(F)(F)F	1.0	CS(=O)(=O)N1CC[C@@H](N)[C@H](O)C1	PF-07222292	CC(=O)N[C@@H](Cc1c[nH]c2ccccc12)C(=O)O	MFCD00065976	0.77	0.0464958967489999	1	0	True				False	0.02	0.02	0.01	0.02	0.02
3870	00119131-2968	OCC(F)(F)F	1.0	CS(=O)(=O)N1CC[C@@H](N)[C@H](O)C1	PF-07222292	CC(C)(C)OC(=O)n1cc(C[C@H](NC(=O)OCC2c3ccccc3-c3ccccc32)C(=O)O)c2ccccc21	MFCD00153366	0.76	0.038992634795	1	0	True				False	0.0	0.0	0.0	0.0	0.0
3871	00119131-2968	EtOH	1.0	CS(=O)(=O)N1CC[C@@H](N)[C@H](O)C1	PF-07222292	O=C(N[C@@H](Cc1ccccc1)C(=O)O)OCc1ccccc1	MFCD00020418	0.76	0.019703171497	1	0	True				False	0.0	0.0	0.0	0.0	0.0
3872	00119131-2968	EtOH	1.0	CS(=O)(=O)N1CC[C@@H](N)[C@H](O)C1	PF-07222292	CC1(C)OC[C@@H]2O[C@@]3(C(=O)O)OC(C)(C)O[C@H]3[C@@H]2O1	MFCD00150517	0.75	-0.005364311332	1	0	True				False	0.0	0.0	0.0	0.0	0.0
3873	00119131-2968	OCC(F)(F)F	1.0	CS(=O)(=O)N1CC[C@@H](N)[C@H](O)C1	PF-07222292	CC(C)[C@H](NC(=O)OCC1c2ccccc2-c2ccccc21)C(=O)O	MFCD00037124	0.74	0.042292668552	1	0	True				False	0.01	0.0	0.0	0.0	0.0
3876	00119131-2968	OCC(F)(F)F	1.0	CS(=O)(=O)N1CC[C@@H](N)[C@H](O)C1	PF-07222292	Cc1ccc(C(=O)O[C@@H](C(=O)O)[C@@H](OC(=O)c2ccc(C)cc2)C(=O)O)cc1	MFCD00064440	0.86	-0.103017900153	1	0	True				False	0.0	0.0	0.0	0.0	0.02
3877	00119131-2968	EtOH	1.0	CS(=O)(=O)N1CC[C@@H](N)[C@H](O)C1	PF-07222292	CC1(C)[C@]2(C)CC[C@@]1(C(=O)O)OC2=O	MFCD00005535	0.86	-0.078251882092	1	0	True				False	0.0	0.0	0.0	0.0	0.0
3878	00119131-2968	OCC(F)(F)F	1.0	CS(=O)(=O)N1CC[C@@H](N)[C@H](O)C1	PF-07222292	O=C(N[C@@H](Cc1c[nH]c2ccccc12)C(=O)O)OCC1c2ccccc2-c2ccccc21	MFCD00037126	0.85	-0.003254467422	1	0	True				False	0.01	0.0	0.0	0.0	0.0
3879	00119131-2968	EtOH	1.0	CS(=O)(=O)N1CC[C@@H](N)[C@H](O)C1	PF-07222292	CC(=O)N1C[C@H](O)C[C@H]1C(=O)O	MFCD00037339	0.82	-0.072105254894	1	0	True				False	0.01	0.0	0.0	0.0	0.0
3880	00119131-2968	EtOH	1.0	CS(=O)(=O)N1CC[C@@H](N)[C@H](O)C1	PF-07222292	CO[C@@H](C(=O)O)c1ccccc1	MFCD00004250	0.81	-0.185657432208	1	0	True				False	0.0	0.0	0.0	0.0	0.0
3881	00119131-2968	OCC(F)(F)F	1.0	CS(=O)(=O)N1CC[C@@H](N)[C@H](O)C1	PF-07222292	CN(C)c1cccc2c(S(=O)(=O)N[C@@H](Cc3ccccc3)C(=O)O)cccc12	MFCD00037730	0.81	0.0201131085339999	1	0	True				False	0.0	0.0	0.0	0.0	0.0
3882	00119131-2968	OCC(F)(F)F	1.0	CS(=O)(=O)N1CC[C@@H](N)[C@H](O)C1	PF-07222292	O=C1C[C@@H](C(=O)O)NC(=O)N1	MFCD00085339	0.81	-0.027843189684	1	0	True				False	0.0	0.0	0.0	0.0	0.0
3883	00119131-2968	OCC(F)(F)F	1.0	CS(=O)(=O)N1CC[C@@H](N)[C@H](O)C1	PF-07222292	CC(C)(C)OC(=O)N1CCC[C@H]1C(=O)O	MFCD00037324	0.81	-0.006351462902	1	0	True				False	0.0	0.0	0.0	0.0	0.009763444520081689
3884	00119131-2968	OCC(F)(F)F	1.0	CS(=O)(=O)N1CC[C@@H](N)[C@H](O)C1	PF-07222292	COc1ccc2cc([C@H](C)C(=O)O)ccc2c1	MFCD00010500	0.8	-0.007192030608	1	0	True				False	0.0	0.0	0.0	0.0	0.0
3885	00119131-2968	EtOH	1.0	CS(=O)(=O)N1CC[C@@H](N)[C@H](O)C1	PF-07222292	O=C(N[C@H](C(=O)O)c1ccccc1)OCC1c2ccccc2-c2ccccc21	MFCD00155632	0.79	-0.0108850154509999	1	0	True				False	0.0	0.0	0.0	0.01	0.0
3891	00119131-2968	EtOH	1.0	CS(=O)(=O)N1CC[C@@H](N)[C@H](O)C1	PF-07222292	CSCC[C@H](NC(=O)OCC1c2ccccc2-c2ccccc21)C(=O)O	MFCD00037134	0.73	-0.13925285533	1	0	True				False	0.0	0.0	0.0	0.0	0.0
3892	00119131-2968	EtOH	1.0	CS(=O)(=O)N1CC[C@@H](N)[C@H](O)C1	PF-07222292	CN(C)[C@@H](Cc1ccccc1)C(=O)O	MFCD00082539	0.72	0.006608518356	1	0	True				False	0.0	0.0	0.0	0.0	0.0
3893	00119131-2968	EtOH	1.0	CS(=O)(=O)N1CC[C@@H](N)[C@H](O)C1	PF-07222292	O=C(O)[C@@H](O)[C@H]1OC(=O)[C@H](O)[C@H]1O	MFCD00149334	0.72	0.001497933087	1	0	True				False	0.019763444520081688	0.04894501770455253	0.02988030655300095	0.05881722260040844	0.09804178723606052
3894	00119131-2968	EtOH	1.0	CS(=O)(=O)N1CC[C@@H](N)[C@H](O)C1	PF-07222292	O=C(O)[C@H]1OCCOCCO[C@H](C(=O)O)[C@@H](C(=O)O)OCCOCCO[C@@H]1C(=O)O	MFCD03454044	0.72	-0.014693216562	1	0	True				False	0.0	0.03	0.01	0.01	0.03
3895	00119131-2968	EtOH	1.0	CS(=O)(=O)N1CC[C@@H](N)[C@H](O)C1	PF-07222292	C[C@@H](Oc1ccccc1)C(=O)O	MFCD04038077	0.71	-0.037710722268	1	0	True				False	0.0	0.0	0.0	0.0	0.0
3896	00119131-2968	EtOH	1.0	CS(=O)(=O)N1CC[C@@H](N)[C@H](O)C1	PF-07222292	CC(C)(C)OC(=O)N[C@@H](CS(=O)(=O)O)C(=O)O	MFCD02682539	0.7	-0.19584132343	1	0	True				False	0.01	0.0	0.0	0.0	0.0
3897	00119131-2968	EtOH	1.0	CS(=O)(=O)N1CC[C@@H](N)[C@H](O)C1	PF-07222292	CC(=O)N[C@@H](Cc1ccccc1)C(=O)O	MFCD00063158	0.7	-0.009485934359	1	0	True				False	0.01	0.01	0.0	0.01	0.0
3903	00119131-2968	EtOH	1.0	CS(=O)(=O)N1CC[C@@H](N)[C@H](O)C1	PF-07222292	COc1ccc2cc([C@H](C)C(=O)O)ccc2c1	MFCD00010500	0.96	-0.035373446589	1	0	True				False	0.0	0.0	0.0	0.0	0.0
3904	00119131-2968	OCC(F)(F)F	1.0	CS(=O)(=O)N1CC[C@@H](N)[C@H](O)C1	PF-07222292	CSCC[C@H](NC(=O)OCC1c2ccccc2-c2ccccc21)C(=O)O	MFCD00037134	1.0	0.0	1	0	True				False	0.0	0.0	0.0	0.0	0.0
3905	00119131-2968	EtOH	1.0	CS(=O)(=O)N1CC[C@@H](N)[C@H](O)C1	PF-07222292	COc1ccc(C(=O)O[C@H](C(=O)O)[C@H](OC(=O)c2ccc(OC)cc2)C(=O)O)cc1	MFCD07368366	0.96	-0.012773670023	1	0	True				False	0.0	0.01	0.0	0.0	0.0
3906	00119131-2968	EtOH	1.0	CS(=O)(=O)N1CC[C@@H](N)[C@H](O)C1	PF-07222292	O=C(O)[C@@H](O)[C@H](O)C(=O)O	MFCD00004238	0.95	-0.015015839746	1	0	True				False	0.0	0.0	0.0	0.0	0.0
3907	00119131-2968	EtOH	1.0	CS(=O)(=O)N1CC[C@@H](N)[C@H](O)C1	PF-07222292	CCC[C@H](C)CCC(=O)O	PF-03825010	0.95	-0.001384690999	1	0	True				False	0.01	0.0	0.0	0.0	0.0
3908	00119131-2968	EtOH	1.0	CS(=O)(=O)N1CC[C@@H](N)[C@H](O)C1	PF-07222292	O=C(O)[C@H](O)[C@@H](O)C(=O)Nc1ccccc1	MFCD01321193	0.7	0.243570105272	1	0	True				False	0.05	0.01	0.05	0.05	0.0
3909	00119131-2968	EtOH	1.0	CS(=O)(=O)N1CC[C@@H](N)[C@H](O)C1	PF-07222292	COC(=O)[C@H]1[C@H]2C=C[C@H](C2)[C@H]1C(=O)O	MFCD00167751	0.7	0.019146609985	1	0	True				False	0.0	0.01	0.0	0.0	0.0
3910	00119131-2968	EtOH	1.0	CS(=O)(=O)N1CC[C@@H](N)[C@H](O)C1	PF-07222292	CC1(C)COP(=O)(O)O[C@@H]1c1ccccc1Cl	MFCD00055615	0.7	-0.003893820828	1	0	True				False	0.0	0.0	0.0	0.0	0.0
3911	00119131-2968	EtOH	1.0	CS(=O)(=O)N1CC[C@@H](N)[C@H](O)C1	PF-07222292	O=C(O)[C@@H](O)c1ccccc1	MFCD00004495	0.7	0.0180759470639999	1	0	True				False	0.01	0.0	0.0	0.0	0.0
3912	00119131-2968	EtOH	1.0	CS(=O)(=O)N1CC[C@@H](N)[C@H](O)C1	PF-07222292	C[C@@H](CC(=O)O)c1ccccc1	MFCD00077842	0.69	-0.044984939021	1	0	True				False	0.0	0.0	0.0	0.0	0.0
3913	00119131-2968	OCC(F)(F)F	1.0	CS(=O)(=O)N1CC[C@@H](N)[C@H](O)C1	PF-07222292	COc1ccccc1[C@H]1OP(=O)(O)OCC1(C)C	MFCD00190173	0.68	0.065028699429	1	0	True				False	0.0	0.0	0.0	0.0	0.0
3914	00119131-2968	EtOH	1.0	CS(=O)(=O)N1CC[C@@H](N)[C@H](O)C1	PF-07222292	O=C(O)C[C@@H](C(=O)O)c1ccccc1	MFCD00065930	0.94	-0.037354012683	1	0	True				False	0.01	0.02	0.03	0.009763444520081689	0.04
3915	00119131-2968	EtOH	1.0	CS(=O)(=O)N1CC[C@@H](N)[C@H](O)C1	PF-07222292	COC(=O)N[C@H](CC(=O)O)C(=O)O	PF-00407379	0.94	-0.005417996043	1	0	True				False	0.01	0.0	0.0	0.0	0.0
3916	00119131-2968	OCC(F)(F)F	1.0	CS(=O)(=O)N1CC[C@@H](N)[C@H](O)C1	PF-07222292	O=C(N[C@@H](C(=O)O)c1ccccc1)c1cc([N+](=O)[O-])cc([N+](=O)[O-])c1	MFCD00010134	0.94	0.006280554599	1	0	True				False	0.0	0.01	0.0	0.0	0.009763444520081689
3917	00119131-2968	EtOH	1.0	CS(=O)(=O)N1CC[C@@H](N)[C@H](O)C1	PF-07222292	O=C(O)[C@H]1O[C@@H](O)[C@H](O)[C@@H](O)[C@@H]1O	MFCD00077778	0.94	0.000425679947	1	0	True				False	0.0	0.0	0.0	0.0	0.0
3918	00119131-2968	OCC(F)(F)F	1.0	CS(=O)(=O)N1CC[C@@H](N)[C@H](O)C1	PF-07222292	O=C(O)[C@H]1O[C@@H](O)[C@H](O)[C@@H](O)[C@@H]1O	MFCD00077778	0.99	0.000518005763	1	0	True				False	0.0	0.0	0.0	0.0	0.0
3919	00119131-2968	OCC(F)(F)F	1.0	CS(=O)(=O)N1CC[C@@H](N)[C@H](O)C1	PF-07222292	C[C@@H](O)[C@H](NC(=O)OCC1c2ccccc2-c2ccccc21)C(=O)O.O	MFCD00792901	0.99	-0.000318533379	1	0	True				False	0.0	0.0	0.0	0.0	0.0
3920	00119131-2968	OCC(F)(F)F	1.0	CS(=O)(=O)N1CC[C@@H](N)[C@H](O)C1	PF-07222292	COC(=O)[C@H]1[C@H]2C=C[C@H](C2)[C@H]1C(=O)O	MFCD00167751	0.68	0.053350354645	1	0	True				False	0.0	0.0	0.0	0.0	0.0
3921	00119131-2968	EtOH	1.0	CS(=O)(=O)N1CC[C@@H](N)[C@H](O)C1	PF-07222292	CSCC[C@H](NC(=O)OCc1ccccc1)C(=O)O	MFCD00065124	0.67	-0.0599148234399999	1	0	True				False	0.0	0.0	0.0	0.0	0.0
3922	00119131-2968	EtOH	1.0	CS(=O)(=O)N1CC[C@@H](N)[C@H](O)C1	PF-07222292	C[C@H](OC(=O)Nc1ccccc1)C(=O)O	MFCD00063138	0.65	0.322463196739	1	1	True				False	0.01	0.0	0.0	0.0	0.0
3923	00119131-2968	EtOH	1.0	CS(=O)(=O)N1CC[C@@H](N)[C@H](O)C1	PF-07222292	O=C(O)[C@H]1COc2ccccc2O1	MFCD00239407	0.65	-0.002942976692	1	0	True				False	0.0	0.0	0.0	0.0	0.0
3924	00119131-2968	EtOH	1.0	CS(=O)(=O)N1CC[C@@H](N)[C@H](O)C1	PF-07222292	CC(C)(C)OC(=O)N1Cc2ccccc2C[C@H]1C(=O)O	MFCD00143845	0.64	-0.071043594149	1	0	True				False	0.0	0.0	0.0	0.0	0.0
3925	00119131-2968	OCC(F)(F)F	1.0	CS(=O)(=O)N1CC[C@@H](N)[C@H](O)C1	PF-07222292	CC(=O)N[C@@H](Cc1ccc(O)cc1)C(=O)O	MFCD00037190	0.64	0.072531166843	1	0	True				False	0.0	0.0	0.0	0.0	0.0
3926	00119131-2968	EtOH	1.0	CS(=O)(=O)N1CC[C@@H](N)[C@H](O)C1	PF-07222292	CC(C)C[C@H](NC(=O)OCC1c2ccccc2-c2ccccc21)C(=O)O	MFCD00037133	0.63	0.226095417669	1	0	True				False	0.0	0.0	0.0	0.0	0.0
3942	00119131-2356	EtOH	1.0	CCCN1CC(Oc2ccc([C@H]3Oc4cc(O)ccc4C(C)=C3c3ccc(O)cc3)cc2)C1	PF-06882566	CC(C)(C)OC(=O)N1CCC[C@H]1C(=O)O	MFCD00037324	0.89	-0.054819935724	1	0	True				False	0.0	0.0	0.0	0.0	0.0
3943	00119131-2356	EtOH	1.0	CCCN1CC(Oc2ccc([C@H]3Oc4cc(O)ccc4C(C)=C3c3ccc(O)cc3)cc2)C1	PF-06882566	CC1(C)OC[C@@H]2O[C@@]3(C(=O)O)OC(C)(C)O[C@H]3[C@@H]2O1	MFCD00150517	0.89	-0.038029853449	1	0	True				False	0.0	0.0	0.0	0.0	0.0
3944	00119131-2356	EtOH	1.0	CCCN1CC(Oc2ccc([C@H]3Oc4cc(O)ccc4C(C)=C3c3ccc(O)cc3)cc2)C1	PF-06882566	CN(C)[C@@H](Cc1ccccc1)C(=O)O	MFCD00082539	0.87	-0.042260674913	1	0	True				False	0.0	0.0	0.0	0.0	0.0
3945	00119131-2356	EtOH	1.0	CCCN1CC(Oc2ccc([C@H]3Oc4cc(O)ccc4C(C)=C3c3ccc(O)cc3)cc2)C1	PF-06882566	O=C(O)[C@H](O)[C@@H](O)[C@H](O[C@@H]1O[C@H](CO)[C@H](O)[C@H](O)[C@H]1O)[C@H](O)CO	MFCD00078147	0.62	-0.064400716391	1	0	True				False	0.0	0.0	0.0	0.0	0.0
3946	00119131-2356	EtOH	1.0	CCCN1CC(Oc2ccc([C@H]3Oc4cc(O)ccc4C(C)=C3c3ccc(O)cc3)cc2)C1	PF-06882566	COc1ccc(C(=O)O[C@H](C(=O)O)[C@H](OC(=O)c2ccc(OC)cc2)C(=O)O)cc1	MFCD07368366	0.6	-0.0533116520939999	1	0	True				False	0.0	0.0	0.0	0.0	0.0
3947	00119131-2356	EtOH	1.0	CCCN1CC(Oc2ccc([C@H]3Oc4cc(O)ccc4C(C)=C3c3ccc(O)cc3)cc2)C1	PF-06882566	CC1(C)OC[C@@H]2O[C@@]3(C(=O)O)OC(C)(C)O[C@H]3[C@@H]2O1	MFCD00037834	0.56	-0.089106077823	1	0	True				False	0.0	0.0	0.0	0.0	0.0
3948	00119131-2356	EtOH	1.0	CCCN1CC(Oc2ccc([C@H]3Oc4cc(O)ccc4C(C)=C3c3ccc(O)cc3)cc2)C1	PF-06882566	CN[C@H](CC(=O)O)C(=O)O	PF-00930181	0.4	-0.061483365758	1	0	True				False	0.0	0.0	0.0	0.0	0.0
3949	00119131-2356	EtOH	1.0	CCCN1CC(Oc2ccc([C@H]3Oc4cc(O)ccc4C(C)=C3c3ccc(O)cc3)cc2)C1	PF-06882566	O=C(N[C@@H](Cc1ccc(OCc2ccccc2)cc1)C(=O)O)OCC1c2ccccc2-c2ccccc21	MFCD00065682	0.32	-0.068065703393	1	0	True				False	0.0	0.0	0.0	0.0	0.0
5510	00119131-2968	OCC(F)(F)F	1.0	CS(=O)(=O)N1CC[C@@H](N)[C@H](O)C1	PF-07222292	CC1(C)O[C@@H](C(O)(c2ccccc2)c2ccccc2)[C@H](C(O)(c2ccccc2)c2ccccc2)O1	MFCD00064467	0.3	0.586265045866	1	1	True				False	0.0	0.0	0.0	0.0	0.0
5511	00119131-2968	EtOH	1.0	CS(=O)(=O)N1CC[C@@H](N)[C@H](O)C1	PF-07222292	O=C1CC[C@@H](C(=O)O)O1	MFCD00064516	0.25	0.365410678267	1	1	True				False	0.0	0.0	0.0	0.0	0.0
5512	00119131-2968	EtOH	1.0	CS(=O)(=O)N1CC[C@@H](N)[C@H](O)C1	PF-07222292	O=C1CC[C@@H](C(=O)O)N1	MFCD00005272	0.2	0.485940378243	1	1	True				False	0.0	0.0	0.0	0.0	0.0
5545	00119131-2968	EtOH	1.0	CS(=O)(=O)N1CC[C@@H](N)[C@H](O)C1	PF-07222292	O=C1C[C@@H](C(=O)O)NC(=O)N1	MFCD00085339	0.55	0.018432725858	1	0	True				False	0.0	0.0	0.0	0.0	0.0
5546	00119131-2968	OCC(F)(F)F	1.0	CS(=O)(=O)N1CC[C@@H](N)[C@H](O)C1	PF-07222292	CC1(C)OC[C@@H]2O[C@@]3(C(=O)O)OC(C)(C)O[C@H]3[C@@H]2O1	MFCD00150517	0.55	0.162756868094	1	0	True				False	0.0	0.0	0.0	0.0	0.0
5547	00119131-2968	OCC(F)(F)F	1.0	CS(=O)(=O)N1CC[C@@H](N)[C@H](O)C1	PF-07222292	O=C(O)[C@H](O)[C@@H](O)[C@H](O)[C@H](O)CO	PF-01465890	0.54	0.159920921058	1	0	True				False	0.009537822111388195	0.0	0.0	0.0	0.0
5548	00119131-2968	OCC(F)(F)F	1.0	CS(=O)(=O)N1CC[C@@H](N)[C@H](O)C1	PF-07222292	N#C[C@@H]1C[C@@H]1C(=O)O	PF-05305105	0.52	0.121028086238	1	0	True				False	0.0	0.0	0.0	0.0	0.0
5549	00119131-2968	OCC(F)(F)F	1.0	CS(=O)(=O)N1CC[C@@H](N)[C@H](O)C1	PF-07222292	O=C(N[C@H](C(=O)O)c1ccccc1)OCC1c2ccccc2-c2ccccc21	MFCD00155632	0.5	0.196499986297	1	0	True				False	0.0	0.0	0.0	0.0	0.0
5556	00119131-2968	EtOH	1.0	CS(=O)(=O)N1CC[C@@H](N)[C@H](O)C1	PF-07222292	O=C(O)[C@H](O)[C@@H](O)[C@H](O)[C@H](O)CO	PF-01465890	0.5	0.100490060806	1	0	True				False	0.019537822111388197	0.01	0.0	0.02	0.0
5558	00119131-2968	EtOH	1.0	CS(=O)(=O)N1CC[C@@H](N)[C@H](O)C1	PF-07222292	CC(C)(C)[C@H](O)C(=O)O	PF-01363457	0.47	0.045435800501	1	0	True				False	0.0	0.0	0.0	0.01	0.0
5559	00119131-2968	EtOH	1.0	CS(=O)(=O)N1CC[C@@H](N)[C@H](O)C1	PF-07222292	CC(C)[C@@H]1CC[C@@H](C)C[C@H]1C(=O)O	PF-03819681	0.46	0.034467271329	1	0	True				False	0.0	0.0	0.0	0.0	0.0
5560	00119131-2968	EtOH	1.0	CS(=O)(=O)N1CC[C@@H](N)[C@H](O)C1	PF-07222292	CCN1CCN(C(=O)N[C@@H](C(=O)O)c2ccccc2)C(=O)C1=O	MFCD00799536	0.46	0.114338350127	1	0	True				False	0.0	0.0	0.0	0.0	0.0
5561	00119131-2968	OCC(F)(F)F	1.0	CS(=O)(=O)N1CC[C@@H](N)[C@H](O)C1	PF-07222292	CC(C)C[C@H](NC(=O)OCC1c2ccccc2-c2ccccc21)C(=O)O	MFCD00037133	0.45	0.242909827561	1	0	True				False	0.0	0.0	0.0	0.0	0.0
5562	00119131-2968	EtOH	1.0	CS(=O)(=O)N1CC[C@@H](N)[C@H](O)C1	PF-07222292	CC(C)(C)OC(=O)N1CCC[C@H]1C(=O)O	MFCD00037324	0.45	0.119570297205	1	0	True				False	0.0	0.0	0.01	0.0	0.0
5563	00119131-2968	EtOH	1.0	CS(=O)(=O)N1CC[C@@H](N)[C@H](O)C1	PF-07222292	N#C[C@@H]1C[C@@H]1C(=O)O	PF-05305105	0.45	0.314212459703	1	1	True				False	0.0	0.0	0.0	0.0	0.0
5564	00119131-2968	OCC(F)(F)F	1.0	CS(=O)(=O)N1CC[C@@H](N)[C@H](O)C1	PF-07222292	CC(C)[C@@H]1CC[C@@H](C)C[C@H]1OCC(=O)O	MFCD00001483	0.44	0.24153473393	1	0	True				False	0.0	0.0	0.0	0.0	0.0
5565	00119131-2968	EtOH	1.0	CS(=O)(=O)N1CC[C@@H](N)[C@H](O)C1	PF-07222292	O=C(O)[C@@H](O)[C@H](O)C(=O)Nc1ccc(Cl)cc1	MFCD00070634	0.43	-0.16993730715	1	0	True				False	0.0	0.0	0.0	0.01	0.0
5566	00119131-2968	EtOH	1.0	CS(=O)(=O)N1CC[C@@H](N)[C@H](O)C1	PF-07222292	CC(C)(C)OC(=O)N[C@@H](Cc1ccccc1)C(=O)O	MFCD00002663	0.42	-0.355604540302	1	1	True				False	0.0	0.0	0.0	0.0	0.0
5567	00119131-2968	OCC(F)(F)F	1.0	CS(=O)(=O)N1CC[C@@H](N)[C@H](O)C1	PF-07222292	O=C(O)[C@@H](O)Cc1ccccc1	MFCD00004244	0.41	0.735536081442	1	1	True				False	0.0	0.0	0.0	0.0	0.0
5568	00119131-2968	EtOH	1.0	CS(=O)(=O)N1CC[C@@H](N)[C@H](O)C1	PF-07222292	O=C(O)[C@H](O)[C@@H](O)[C@H](O[C@@H]1O[C@H](CO)[C@H](O)[C@H](O)[C@H]1O)[C@H](O)CO	MFCD00078147	0.4	0.148523506405	1	0	True				False	0.0	0.0	0.0	0.0	0.0
5569	00119131-2968	OCC(F)(F)F	1.0	CS(=O)(=O)N1CC[C@@H](N)[C@H](O)C1	PF-07222292	N[C@@H](CC(=O)O)C(=O)O	MFCD00002616	0.39	0.325804837463	1	1	True				False	0.0	0.0	0.0	0.0	0.0
5570	00119131-2968	EtOH	1.0	CS(=O)(=O)N1CC[C@@H](N)[C@H](O)C1	PF-07222292	O=C(O)[C@H](O)[C@@H](O)C(=O)Nc1ccc([N+](=O)[O-])cc1	MFCD08461839	0.39	0.212729195526	1	0	True				False	0.0	0.0	0.0	0.01	0.0
5571	00119131-2968	EtOH	1.0	CS(=O)(=O)N1CC[C@@H](N)[C@H](O)C1	PF-07222292	O=C(O[C@@H](C(=O)O)[C@@H](OC(=O)c1ccccc1)C(=O)O)c1ccccc1	MFCD00003074	0.39	0.273321625455	1	1	True				False	0.01	0.0	0.0	0.0	0.0
5577	00119131-2968	OCC(F)(F)F	1.0	CS(=O)(=O)N1CC[C@@H](N)[C@H](O)C1	PF-07222292	CC(C)(C)OC(=O)N[C@@H](CS(=O)(=O)O)C(=O)O	MFCD02682539	0.39	0.352114343793	1	1	True				False	0.01	0.0	0.0	0.0	0.0
5578	00119131-2968	EtOH	1.0	CS(=O)(=O)N1CC[C@@H](N)[C@H](O)C1	PF-07222292	O=C(N[C@H](C(=O)O)c1ccccc1)OCc1ccccc1	MFCD00077033	0.38	0.481129748605	1	1	True				False	0.0	0.0	0.0	0.0	0.0
5579	00119131-2968	EtOH	1.0	CS(=O)(=O)N1CC[C@@H](N)[C@H](O)C1	PF-07222292	CC(C)[C@H](O)C(=O)O	MFCD00066443	0.35	0.115116891855	1	0	True				False	0.0	0.0	0.0	0.0	0.0
5580	00119131-2968	OCC(F)(F)F	1.0	CS(=O)(=O)N1CC[C@@H](N)[C@H](O)C1	PF-07222292	O=C(O)[C@H](O)[C@@H](O)[C@H](O[C@@H]1O[C@H](CO)[C@H](O)[C@H](O)[C@H]1O)[C@H](O)CO	MFCD00078147	0.35	0.4032994884549999	1	1	True				False	0.0	0.0	0.0	0.0	0.0
5581	00119131-2968	OCC(F)(F)F	1.0	CS(=O)(=O)N1CC[C@@H](N)[C@H](O)C1	PF-07222292	O=C(O)[C@@H](O)[C@H](O)C(=O)Nc1ccc(Cl)cc1	MFCD00070634	0.34	0.342115760588	1	1	True				False	0.0	0.0	0.0	0.0	0.0
5582	00119131-2968	OCC(F)(F)F	1.0	CS(=O)(=O)N1CC[C@@H](N)[C@H](O)C1	PF-07222292	O=C(O)[C@H](O)[C@@H](O)C(=O)Nc1ccc([N+](=O)[O-])cc1	MFCD08461839	0.32	-0.800309522743	1	1	True				False	0.0	0.0	0.0	0.0	0.0
971	00119131-1788	EtOH	1.0	C1[C@@](CN(C1)C(=O)OC(C)(C)C)(C)N	PF-06686028	C([C@@H](C(O)=O)N)C(O)=O	MFCD00002616	0.2	-0.173	1	0	True				False	0.0	0.0	0.0	0.0	0.0
972	00119131-1788	EtOH	1.0	C1[C@@](CN(C1)C(=O)OC(C)(C)C)(C)N	PF-06686028	C1([C@@]2(C(C[C@H]1CC2)=O)C(O)=O)(C)C	MFCD08061242	0.32	-0.362	1	1	True				False	0.01	0.01	0.0	0.02	0.02
974	00119131-1788	EtOH	1.0	C1[C@@](CN(C1)C(=O)OC(C)(C)C)(C)N	PF-06686028	O([C@@H]([C@H](OC(c1ccc(cc1)OC)=O)C(=O)O)C(=O)O)C(c1ccc(cc1)OC)=O	MFCD07368366	0.39	-0.406	1	1	True				False	0.0	0.0	0.01	0.01	0.01
975	00119131-1788	EtOH	1.0	C1[C@@](CN(C1)C(=O)OC(C)(C)C)(C)N	PF-06686028	c12c(OC[C@@H](O1)C(O)=O)cccc2	MFCD00239407	0.5	-0.375	1	1	True				False	0.01	0.0	0.01	0.0	0.01
976	00119131-1788	EtOH	1.0	C1[C@@](CN(C1)C(=O)OC(C)(C)C)(C)N	PF-06686028	C([C@H]([C@@H](C(O)=O)O)O)(O)=O	MFCD00004238	0.59	-0.016	1	0	True				False	0.0	0.01	0.0	0.01	0.01
977	00119131-1788	EtOH	1.0	C1[C@@](CN(C1)C(=O)OC(C)(C)C)(C)N	PF-06686028	C([C@@H](C(O)=O)N(C)C)c1ccccc1	MFCD00082539	0.62	-0.103	1	0	True				False	0.0	0.0	0.01	0.0	0.0
978	00119131-1788	EtOH	1.0	C1[C@@](CN(C1)C(=O)OC(C)(C)C)(C)N	PF-06686028	CC1(C)OC[C@@H]2O[C@@]3(C(=O)O)OC(C)(C)O[C@H]3[C@@H]2O1	MFCD00150517	0.64	-0.1	1	0	True				False	0.0	0.0	0.0	0.0	0.0
979	00119131-1788	EtOH	1.0	C1[C@@](CN(C1)C(=O)OC(C)(C)C)(C)N	PF-06686028	C([C@@H](C(O)=O)N)CCCNC(C)=O	MFCD00002639	0.73	-0.1159999999999999	1	0	True				False	0.0	0.0	0.0	0.0	0.0
981	00119131-1788	EtOH	1.0	C1[C@@](CN(C1)C(=O)OC(C)(C)C)(C)N	PF-06686028	c1(c2c(c(ccc2)N(C)C)ccc1)S(N[C@@H](CS(O)(=O)=O)C(O)=O)(=O)=O	MFCD00278846	0.79	-0.108	1	0	True				False	0.0	0.0	0.0	0.0	0.01
983	00119131-1788	EtOH	1.0	C1[C@@](CN(C1)C(=O)OC(C)(C)C)(C)N	PF-06686028	c1(ccc(cc1)[N+](=O)[O-])NC([C@@H]([C@H](C(O)=O)O)O)=O	MFCD08461839	0.91	-0.032	1	0	True				False	0.0	0.0	0.0	0.0	0.0
984	00119131-1788	EtOH	1.0	C1[C@@](CN(C1)C(=O)OC(C)(C)C)(C)N	PF-06686028	C1[C@H](NC(NC1=O)=O)C(O)=O	MFCD00085339	0.98	-0.001	1	0	True				False	0.02	0.01	0.0	0.01	0.02
1067	00119131-1854	EtOH	1.0	C(N1C[C@](CC1)(N)CO)(OC(C)(C)C)=O	MFCD04115530	C([C@@H](C(O)=O)N(C)C)c1ccccc1	MFCD00082539	0.26	0.017	1	0	True				False	0.0	0.0	0.0	0.0	0.0
1068	00119131-1854	EtOH	1.0	C(N1C[C@](CC1)(N)CO)(OC(C)(C)C)=O	MFCD04115530	c1([C@](C(F)(F)F)(C(O)=O)OC)ccccc1	MFCD00004184	0.32	-0.8170000000000001	1	1	True				False	0.0	0.01	0.02	0.0	0.01
1069	00119131-1854	EtOH	1.0	C(N1C[C@](CC1)(N)CO)(OC(C)(C)C)=O	MFCD04115530	c1(C[C@@H](C(O)=O)O)ccccc1	MFCD00004244	0.35	-0.341	1	1	True				False	0.0	0.0	0.0	0.0	0.0
1070	00119131-1854	EtOH	1.0	C(N1C[C@](CC1)(N)CO)(OC(C)(C)C)=O	MFCD04115530	O([C@H]([C@@H](OC(c1ccc(cc1)C)=O)C(O)=O)C(O)=O)C(c1ccc(cc1)C)=O	MFCD00064440	0.37	-0.618	1	1	True				False	0.01	0.0	0.01	0.0	0.01
1071	00119131-1854	EtOH	1.0	C(N1C[C@](CC1)(N)CO)(OC(C)(C)C)=O	MFCD04115530	O1[C@@H]([C@H]([C@@H]([C@H]([C@@H]1O)O)O)O)C(O)=O	MFCD00077778	0.39	-0.015	1	0	True				False	0.0	0.01	0.01	0.0	0.0
1072	00119131-1854	EtOH	1.0	C(N1C[C@](CC1)(N)CO)(OC(C)(C)C)=O	MFCD04115530	C([C@H]([C@@H](C(O)=O)O)O)(O)=O	MFCD00004238	0.44	0.589	1	1	True				False	0.0	0.0	0.0	0.0	0.01
1073	00119131-1854	EtOH	1.0	C(N1C[C@](CC1)(N)CO)(OC(C)(C)C)=O	MFCD04115530	c1([C@H](NC(OC(C)(C)C)=O)C(O)=O)ccccc1	MFCD00065588	0.46	0.5479999999999999	1	1	True				False	0.01	0.01	0.02	0.0	0.02
1074	00119131-1854	EtOH	1.0	C(N1C[C@](CC1)(N)CO)(OC(C)(C)C)=O	MFCD04115530	c1(NC([C@H]([C@@H](C(O)=O)O)O)=O)ccc(cc1)C	MFCD00070635	0.48	-0.022	1	0	True				False	0.0	0.01	0.0	0.0	0.0
1075	00119131-1854	EtOH	1.0	C(N1C[C@](CC1)(N)CO)(OC(C)(C)C)=O	MFCD04115530	c1(ccc(cc1)[N+](=O)[O-])NC([C@@H]([C@H](C(O)=O)O)O)=O	MFCD08461839	0.57	0.249	1	0	True				False	0.0	0.0	0.0	0.0	0.0
1076	00119131-1854	EtOH	1.0	C(N1C[C@](CC1)(N)CO)(OC(C)(C)C)=O	MFCD04115530	c12c(cc(cc2)OC)ccc(c1)[C@@H](C(O)=O)C	MFCD00010500	0.58	0.0279999999999999	1	0	True				False	0.0	0.01	0.01	0.02	0.0
1077	00119131-1854	EtOH	1.0	C(N1C[C@](CC1)(N)CO)(OC(C)(C)C)=O	MFCD04115530	c1(NC([C@H]([C@@H](C(O)=O)O)O)=O)ccc(cc1)Cl	MFCD00070634	0.72	0.174	1	0	True				False	0.01	0.01	0.0	0.02	0.0
1078	00119131-1854	EtOH	1.0	C(N1C[C@](CC1)(N)CO)(OC(C)(C)C)=O	MFCD04115530	c1(cc(cc(c1)[N+](=O)[O-])[N+](=O)[O-])C(N[C@H](c1ccccc1)C(O)=O)=O	MFCD00010134	0.73	0.386	1	1	True				False	0.0	0.0	0.0	0.0	0.0
1079	00119131-1854	EtOH	1.0	C(N1C[C@](CC1)(N)CO)(OC(C)(C)C)=O	MFCD04115530	c1(NC([C@@H]([C@H](C(O)=O)O)O)=O)ccc(cc1)F	MFCD00060349	0.94	0.03	1	0	True				False	0.0	0.01	0.0	0.0	0.0
1263	00119131-1861	MeCN	0.9090909090909092	C(N1C[C@](CC1)(N)CO)(OC(C)(C)C)=O	MFCD04115530	c1([C@H](NC(OC(C)(C)C)=O)C(O)=O)ccccc1	MFCD00065588	0.34	0.78	1	1	True		Water	0.0909090909090909	False	0.01	0.0	0.0	0.0	0.01
1264	00119131-1861	CC(C)=O	1.0	C(N1C[C@](CC1)(N)CO)(OC(C)(C)C)=O	MFCD04115530	c1([C@](C(F)(F)F)(C(O)=O)OC)ccccc1	MFCD00004184	0.39	-0.784	1	1	True				False	0.01	0.008522848034006377	0.01952817379497624	0.009167709977682216	0.0
1265	00119131-1861	CC(C)=O	1.0	C(N1C[C@](CC1)(N)CO)(OC(C)(C)C)=O	MFCD04115530	O([C@H]([C@@H](OC(c1ccc(cc1)C)=O)C(O)=O)C(O)=O)C(c1ccc(cc1)C)=O	MFCD00064440	0.41	-0.841	1	1	True				False	0.008346714243235208	0.0	0.01952817379497624	0.0	0.049613715609896324
1266	00119131-1861	ipa	1.0	C(N1C[C@](CC1)(N)CO)(OC(C)(C)C)=O	MFCD04115530	c1([C@](C(F)(F)F)(C(O)=O)OC)ccccc1	MFCD00004184	0.43	-0.76	1	1	True				False	0.009098865478119937	0.01	0.009641906397595535	0.0	0.0
1267	00119131-1861	MeOH	1.0	C(N1C[C@](CC1)(N)CO)(OC(C)(C)C)=O	MFCD04115530	c1(cc(cc(c1)[N+](=O)[O-])[N+](=O)[O-])C(N[C@H](c1ccccc1)C(O)=O)=O	MFCD00010134	0.51	0.807	1	1	True				False	0.0	0.02	0.03	0.0	0.01
1268	00119131-1861	ipa	1.0	C(N1C[C@](CC1)(N)CO)(OC(C)(C)C)=O	MFCD04115530	O([C@H]([C@@H](OC(c1ccc(cc1)C)=O)C(O)=O)C(O)=O)C(c1ccc(cc1)C)=O	MFCD00064440	0.52	-0.846	1	1	True				False	0.009417093013503313	0.01	0.009528173794976239	0.009308572376057037	0.01
1269	00119131-1861	CCOC(C)=O	1.0	C(N1C[C@](CC1)(N)CO)(OC(C)(C)C)=O	MFCD04115530	c1([C@H](NC(OC(C)(C)C)=O)C(O)=O)ccccc1	MFCD00065588	0.52	0.5379999999999999	1	1	True				False	0.019758386928559014	0.0	0.0	0.0	0.01
1979	00710774-0029	EtOH	1.0	C1([C@H](CN(C1)C(=O)OC(C)(C)C)N)(F)F	PF-06295590	c1(C[C@H](NC(OC(C)(C)C)=O)C(O)=O)ccc(cc1)OCc1ccccc1	MFCD00065597	0.26	-0.032	1	0	True				False	0.03	0.01	0.01991814380778517	0.02	0.01
1980	00710774-0029	EtOH	1.0	C1([C@H](CN(C1)C(=O)OC(C)(C)C)N)(F)F	PF-06295590	c1([C@@H](CC(O)=O)C(O)=O)ccccc1	MFCD00065930	0.4	-0.893	1	1	True				False	0.0	0.0	0.0	0.0	0.02
1981	00710774-0029	EtOH	1.0	C1([C@H](CN(C1)C(=O)OC(C)(C)C)N)(F)F	PF-06295590	C([C@@H](C(O)=O)C)C(O)=O	MFCD00192321	0.44	-0.074	1	0	True				False	0.01	0.0	0.01	0.01	0.04951677385711802
1982	00710774-0029	EtOH	1.0	C1([C@H](CN(C1)C(=O)OC(C)(C)C)N)(F)F	PF-06295590	CC1(C)OC[C@@H]2O[C@@]3(C(=O)O)OC(C)(C)O[C@H]3[C@@H]2O1	MFCD00150517	0.44	-0.071	1	0	True				False	0.019758386928559014	0.03	0.0	0.019056347589952477	0.018426572907355377
1983	00710774-0029	EtOH	1.0	C1([C@H](CN(C1)C(=O)OC(C)(C)C)N)(F)F	PF-06295590	C([C@H](NC(C)=O)C(O)=O)c1ccccc1	MFCD00063158	0.45	-0.057	1	0	True				False	0.08975838692855902	0.09	0.04	0.03	0.06930857237605703
1984	00710774-0029	EtOH	1.0	C1([C@H](CN(C1)C(=O)OC(C)(C)C)N)(F)F	PF-06295590	O=C(O)[C@H]1OCCOCCO[C@H](C(=O)O)[C@@H](C(=O)O)OCCOCCO[C@@H]1C(=O)O	MFCD03454044	0.45	-0.079	1	0	True				False	0.06	0.039758386928559014	0.029516773857118025	0.03	0.06
1985	00710774-0029	EtOH	1.0	C1([C@H](CN(C1)C(=O)OC(C)(C)C)N)(F)F	PF-06295590	c12c(c(ccc2)N(C)C)cccc1S(N[C@@H](Cc1ccccc1)C(O)=O)(=O)=O	MFCD00037730	0.46	-0.085	1	0	True				False	0.11	0.1	0.08	0.09952817379497624	0.11930857237605703
1986	00710774-0029	EtOH	1.0	C1([C@H](CN(C1)C(=O)OC(C)(C)C)N)(F)F	PF-06295590	N([C@@H](C(C)C)C(O)=O)C(OC(C)(C)C)=O	MFCD00065605	0.46	-0.062	1	0	True				False	0.02	0.02	0.019877716196005982	0.0	0.04
1987	00710774-0029	EtOH	1.0	C1([C@H](CN(C1)C(=O)OC(C)(C)C)N)(F)F	PF-06295590	c12c(C(N(C1=O)CC[C@@H](C(O)=O)O)=O)cccc2	MFCD00192213	0.46	-0.074	1	0	True				False	0.01	0.01	0.03	0.01	0.02
1988	00710774-0029	EtOH	1.0	C1([C@H](CN(C1)C(=O)OC(C)(C)C)N)(F)F	PF-06295590	S(C[C@@H](C(O)=O)NC(OC(C)(C)C)=O)(O)(=O)=O	MFCD02682539	0.46	-0.065	1	0	True				False	0.02	0.03964190639759553	0.02	0.03	0.03
1989	00710774-0029	EtOH	1.0	C1([C@H](CN(C1)C(=O)OC(C)(C)C)N)(F)F	PF-06295590	C1(c2c(c3c1cccc3)cccc2)COC(N[C@@H](c1ccccc1)C(O)=O)=O	MFCD00155632	0.46	-0.084	1	0	True				False	0.02	0.05	0.01991814380778517	0.05	0.03
1990	00710774-0029	EtOH	1.0	C1([C@H](CN(C1)C(=O)OC(C)(C)C)N)(F)F	PF-06295590	C1([C@@](CC[C@@H]1C(O)=O)(C(O)=O)C)(C)C	MFCD00001375	0.47	-0.066	1	0	True				False	0.04975838692855901	0.03	0.03	0.02952817379497624	0.03883674617103328
1991	00710774-0029	EtOH	1.0	C1([C@H](CN(C1)C(=O)OC(C)(C)C)N)(F)F	PF-06295590	C1[C@H](NC(NC1=O)=O)C(O)=O	MFCD00085339	0.48	-0.024	1	0	True				False	0.12	0.17	0.09	0.13	0.09952817379497624
1993	00710774-0029	EtOH	1.0	C1([C@H](CN(C1)C(=O)OC(C)(C)C)N)(F)F	PF-06295590	C([C@]1(C[C@H]([C@@H]([C@@H](C1)O)O)O)O)(O)=O	MFCD00003864	0.48	-0.059	1	0	True				False	0.0	0.01	0.01	0.0	0.0
1994	00710774-0029	EtOH	1.0	C1([C@H](CN(C1)C(=O)OC(C)(C)C)N)(F)F	PF-06295590	O([C@@H]([C@H](OC(c1ccc(cc1)OC)=O)C(=O)O)C(=O)O)C(c1ccc(cc1)OC)=O	MFCD07368366	0.48	-0.091	1	0	True				False	0.02	0.009528173794976239	0.03	0.02	0.01
1995	00710774-0029	EtOH	1.0	C1([C@H](CN(C1)C(=O)OC(C)(C)C)N)(F)F	PF-06295590	N1[C@H](CCC1=O)C(O)=O	MFCD00066212	0.48	-0.065	1	0	True				False	0.03	0.03	0.029017009285905105	0.02	0.02
1996	00710774-0029	EtOH	1.0	C1([C@H](CN(C1)C(=O)OC(C)(C)C)N)(F)F	PF-06295590	c1([C@@H]2C(COP(O2)(O)=O)(C)C)c(cccc1)OC	MFCD00190173	0.48	-0.085	1	0	True				False	0.02	0.0	0.01	0.0	0.02842657290735538
1997	00710774-0029	EtOH	1.0	C1([C@H](CN(C1)C(=O)OC(C)(C)C)N)(F)F	PF-06295590	c1(C[C@@H](C(O)=O)O)ccccc1	MFCD00004244	0.48	-0.08	1	0	True				False	0.01	0.03	0.0	0.01	0.019758386928559014
1998	00710774-0029	EtOH	1.0	C1([C@H](CN(C1)C(=O)OC(C)(C)C)N)(F)F	PF-06295590	c1([C@@H](OC(C)=O)C(O)=O)ccccc1	MFCD00004249	0.49	-0.065	1	0	True				False	0.09928656072353526	0.07	0.07952817379497625	0.07883674617103327	0.07773514528341241
1999	00710774-0029	EtOH	1.0	C1([C@H](CN(C1)C(=O)OC(C)(C)C)N)(F)F	PF-06295590	N1(C(C(N(CC1)CC)=O)=O)C(N[C@H](c1ccccc1)C(O)=O)=O	MFCD00799536	0.49	-0.077	1	0	True				False	0.0	0.02	0.02	0.019758386928559014	0.01952817379497624
2000	00710774-0029	EtOH	1.0	C1([C@H](CN(C1)C(=O)OC(C)(C)C)N)(F)F	PF-06295590	c1(COC(N[C@H](C(O)=O)CO)=O)ccccc1	MFCD00002662	0.49	-0.068	1	0	True				False	0.009758386928559014	0.02	0.01	0.01	0.02
2001	00710774-0029	EtOH	1.0	C1([C@H](CN(C1)C(=O)OC(C)(C)C)N)(F)F	PF-06295590	N1([C@@H](C[C@H](C1)O)C(O)=O)C(C)=O	MFCD00037339	0.5	-0.037	1	0	True				False	0.009758386928559014	0.03	0.02991814380778517	0.039758386928559014	0.04820697148843618
2002	00710774-0029	EtOH	1.0	C1([C@H](CN(C1)C(=O)OC(C)(C)C)N)(F)F	PF-06295590	c1(NC([C@@H]([C@H](C(O)=O)O)O)=O)ccccc1	MFCD01321193	0.5	-0.0969999999999999	1	0	True				False	0.11975838692855902	0.1	0.07	0.06	0.10952817379497624
2003	00710774-0029	EtOH	1.0	C1([C@H](CN(C1)C(=O)OC(C)(C)C)N)(F)F	PF-06295590	O([C@@H]([C@H](OC(C(C)(C)C)=O)C(O)=O)C(O)=O)C(C(C)(C)C)=O	MFCD00015634	0.5	-0.121	1	0	True				False	0.06951677385711802	0.08952817379497624	0.04967653073634418	0.07930857237605704	0.06918628857206302
2004	00710774-0029	EtOH	1.0	C1([C@H](CN(C1)C(=O)OC(C)(C)C)N)(F)F	PF-06295590	CC(C)C[C@H](NC(=O)OC(C)(C)C)C(=O)O	MFCD00065582	0.51	-0.047	1	0	True				False	0.03	0.02	0.02	0.02952817379497624	0.02952817379497624
2005	00710774-0029	EtOH	1.0	C1([C@H](CN(C1)C(=O)OC(C)(C)C)N)(F)F	PF-06295590	C([C@H](NC(C)=O)C(O)=O)C(C)C	MFCD00065131	0.51	-0.061	1	0	True				False	0.06	0.12	0.07	0.06	0.06930857237605703
2006	00710774-0029	EtOH	1.0	C1([C@H](CN(C1)C(=O)OC(C)(C)C)N)(F)F	PF-06295590	c12c(S(N3[C@@H](CCC3)C(O)=O)(=O)=O)cccc1c(ccc2)N(C)C	MFCD00069514	0.51	-0.073	1	0	True				False	0.01	0.01	0.01	0.02952817379497624	0.018656786040938154
2007	00710774-0029	EtOH	1.0	C1([C@H](CN(C1)C(=O)OC(C)(C)C)N)(F)F	PF-06295590	c12c(C[C@H](NC(OCc3ccccc3)=O)C(O)=O)c[nH]c1cccc2	MFCD00065700	0.52	-0.016	1	0	True				False	0.02	0.02	0.02	0.01	0.02
2008	00710774-0029	EtOH	1.0	C1([C@H](CN(C1)C(=O)OC(C)(C)C)N)(F)F	PF-06295590	c1(C[C@H](NC(OCc2ccccc2)=O)C(O)=O)ccc(cc1)O	MFCD00037180	0.52	-0.094	1	0	True				False	0.009918143807785171	0.0	0.0	0.01	0.0
2009	00710774-0029	EtOH	1.0	C1([C@H](CN(C1)C(=O)OC(C)(C)C)N)(F)F	PF-06295590	N([C@@H](Cc1ccccc1)C(O)=O)(C(OC(C)(C)C)=O)C	MFCD00038754	0.52	-0.094	1	0	True				False	0.01	0.0	0.01991814380778517	0.02	0.01889839911237914
2010	00710774-0029	EtOH	1.0	C1([C@H](CN(C1)C(=O)OC(C)(C)C)N)(F)F	PF-06295590	C([C@@H](C(O)=O)O)C(O)=O	MFCD00064213	0.53	-0.06	1	0	True				False	0.0	0.0	0.0	0.0	0.0
2011	00710774-0029	EtOH	1.0	C1([C@H](CN(C1)C(=O)OC(C)(C)C)N)(F)F	PF-06295590	O([C@H]([C@@H](OC(c1ccccc1)=O)C(O)=O)C(O)=O)C(c1ccccc1)=O	MFCD00003074	0.53	-0.079	1	0	True				False	0.04	0.02	0.02	0.02952817379497624	0.02
2012	00710774-0029	EtOH	1.0	C1([C@H](CN(C1)C(=O)OC(C)(C)C)N)(F)F	PF-06295590	c1([C@H]2C(COP(O2)(O)=O)(C)C)ccccc1	MFCD00067119	0.53	-0.0969999999999999	1	0	True				False	0.05	0.029758386928559012	0.009758386928559014	0.039758386928559014	0.04
2013	00710774-0029	EtOH	1.0	C1([C@H](CN(C1)C(=O)OC(C)(C)C)N)(F)F	PF-06295590	C([C@@H]1[C@@H]([C@H]2C[C@@H]1C=C2)C(O)=O)(OC)=O	MFCD00167751	0.54	-0.098	1	0	True				False	0.01	0.03883674617103328	0.019758386928559014	0.02	0.03930857237605704
2014	00710774-0029	EtOH	1.0	C1([C@H](CN(C1)C(=O)OC(C)(C)C)N)(F)F	PF-06295590	c1([C@@H](C(O)=O)O)ccccc1	MFCD00004495	0.58	-0.348	1	1	True				False	0.0	0.0	0.0	0.01	0.0
2015	00710774-0029	EtOH	1.0	C1([C@H](CN(C1)C(=O)OC(C)(C)C)N)(F)F	PF-06295590	C1([C@@]2(C([C@H]([C@H]1CC2)Br)=O)CS(O)(=O)=O)(C)C	MFCD00167444	0.58	-0.089	1	0	True				False	0.0	0.02	0.01	0.01	0.02
2016	00710774-0029	EtOH	1.0	C1([C@H](CN(C1)C(=O)OC(C)(C)C)N)(F)F	PF-06295590	c1(C[C@H](NC(C)=O)C(O)=O)ccc(cc1)O	MFCD00037190	0.6	-0.025	1	0	True				False	0.08975838692855902	0.19975838692855902	0.07	0.09	0.16883674617103328
2017	00710774-0029	EtOH	1.0	C1([C@H](CN(C1)C(=O)OC(C)(C)C)N)(F)F	PF-06295590	c1([C@@H]2C(COP(O2)(O)=O)(C)C)c(cccc1)Cl	MFCD00055615	0.6	-0.181	1	0	True				False	0.04	0.06	0.01	0.04975838692855901	0.048898399112379136
2018	00710774-0029	EtOH	1.0	C1([C@H](CN(C1)C(=O)OC(C)(C)C)N)(F)F	PF-06295590	C([C@H](CC)C)(O)=O	MFCD00063166	0.61	-0.077	1	0	True				False	0.03	0.04	0.02	0.009528173794976239	0.028836746171033278
2019	00710774-0029	EtOH	1.0	C1([C@H](CN(C1)C(=O)OC(C)(C)C)N)(F)F	PF-06295590	c12c(C[C@H](NC(C)=O)C(O)=O)c[nH]c1cccc2	MFCD00065976	0.64	-0.01	1	0	True				False	0.019516773857118027	0.029641906397595532	0.02	0.0	0.04975838692855901
2021	00710774-0029	EtOH	1.0	C1([C@H](CN(C1)C(=O)OC(C)(C)C)N)(F)F	PF-06295590	c1([C@](C(F)(F)F)(C(O)=O)OC)ccccc1	MFCD00004184	0.7	-0.157	1	0	True				False	0.04	0.05967653073634418	0.05	0.05	0.07952817379497625
2022	00710774-0029	EtOH	1.0	C1([C@H](CN(C1)C(=O)OC(C)(C)C)N)(F)F	PF-06295590	C1(c2c(c3c1cccc3)cccc2)COC(N[C@@H](CC(C)C)C(O)=O)=O	MFCD00037133	0.7	-0.043	1	0	True				False	0.05975838692855901	0.09975838692855903	0.04928656072353525	0.04	0.03883674617103328
2023	00710774-0029	EtOH	1.0	C1([C@H](CN(C1)C(=O)OC(C)(C)C)N)(F)F	PF-06295590	C([C@@H](CC(O)=O)C)C(OC)=O	MFCD00134521	0.7	-0.096	1	0	True				False	0.009758386928559014	0.059641906397595534	0.02	0.02	0.03
2024	00710774-0029	EtOH	1.0	C1([C@H](CN(C1)C(=O)OC(C)(C)C)N)(F)F	PF-06295590	C([C@H](C)O)(O)=O	MFCD00064266	0.71	-0.102	1	0	True				False	0.08906695930461606	0.11912417754596516	0.05987771619600598	0.07930857237605704	0.08883674617103328
2025	00710774-0029	EtOH	1.0	C1([C@H](CN(C1)C(=O)OC(C)(C)C)N)(F)F	PF-06295590	C1([C@@]2(C(C[C@H]1CC2)=O)CS(O)(=O)=O)(C)C	MFCD00064157	0.72	-0.088	1	0	True				False	0.019758386928559014	0.019758386928559014	0.02	0.0	0.01952817379497624
2026	00710774-0029	EtOH	1.0	C1([C@H](CN(C1)C(=O)OC(C)(C)C)N)(F)F	PF-06295590	N([C@@H](C(C)C)C(O)=O)C(OCc1ccccc1)=O	MFCD00008922	0.74	-0.092	1	0	True				False	0.039758386928559014	0.02	0.038775396214464124	0.03	0.01
2027	00710774-0029	EtOH	1.0	C1([C@H](CN(C1)C(=O)OC(C)(C)C)N)(F)F	PF-06295590	c1(NC(O[C@H](C(O)=O)C)=O)ccccc1	MFCD00063138	0.75	-0.042	1	0	True				False	0.009758386928559014	0.02	0.03	0.01	0.02930857237605704
2029	00710774-0029	EtOH	1.0	C1([C@H](CN(C1)C(=O)OC(C)(C)C)N)(F)F	PF-06295590	C1[C@@H]([C@@H]1C(O)=O)C(N)=O	PF-04815054	0.76	-0.126	1	0	True				False	0.02	0.01	0.04	0.039758386928559014	0.01
2030	00710774-0029	EtOH	1.0	C1([C@H](CN(C1)C(=O)OC(C)(C)C)N)(F)F	PF-06295590	C1([C@@]2(C(C[C@H]1CC2)=O)C(O)=O)(C)C	MFCD08061242	0.77	-0.079	1	0	True				False	0.14906695930461605	0.17912417754596519	0.11975838692855902	0.09883674617103327	0.12814531854709033
2031	00710774-0029	EtOH	1.0	C1([C@H](CN(C1)C(=O)OC(C)(C)C)N)(F)F	PF-06295590	OC(CC[C@H](CCCC)C)=O	PF-04735416	0.77	-0.168	1	0	True				False	0.039514147558774096	0.07952817379497625	0.06887116453666595	0.029516773857118025	0.059516773857118024
2032	00710774-0029	EtOH	1.0	C1([C@H](CN(C1)C(=O)OC(C)(C)C)N)(F)F	PF-06295590	N1([C@@H](CCC1)C(O)=O)C(OC(C)(C)C)=O	MFCD00037324	0.77	-0.162	1	0	True				False	0.02930857237605704	0.048595133099592284	0.03952817379497624	0.02	0.05883674617103327
2033	00710774-0029	EtOH	1.0	C1([C@H](CN(C1)C(=O)OC(C)(C)C)N)(F)F	PF-06295590	N(C(c1c(cccc1)C(O)=O)=O)([C@@H](c1ccccc1)C)[C@@H](c1ccccc1)C	MFCD00798359	0.79	-0.086	1	0	True				False	0.009758386928559014	0.02	0.0	0.02952817379497624	0.02
2034	00710774-0029	EtOH	1.0	C1([C@H](CN(C1)C(=O)OC(C)(C)C)N)(F)F	PF-06295590	C1(c2c(c3c1cccc3)cccc2)COC(N[C@@H](Cc1ccc(cc1)OCc1ccccc1)C(O)=O)=O	MFCD00065682	0.79	-0.052	1	0	True				False	0.02	0.07	0.02	0.04	0.06930857237605703
2035	00710774-0029	EtOH	1.0	C1([C@H](CN(C1)C(=O)OC(C)(C)C)N)(F)F	PF-06295590	N([C@H](C(O)=O)CC)C(OC(C)(C)C)=O	MFCD00037267	0.79	-0.105	1	0	True				False	0.09906695930461605	0.04	0.019017009285905107	0.05905634758995248	0.03842657290735538
2036	00710774-0029	EtOH	1.0	C1([C@H](CN(C1)C(=O)OC(C)(C)C)N)(F)F	PF-06295590	C([C@@H](C(O)=O)N)C(O)=O	MFCD00002616	0.81	-0.107	1	0	True				False	0.0	0.01	0.01	0.0	0.01
2037	00710774-0029	EtOH	1.0	C1([C@H](CN(C1)C(=O)OC(C)(C)C)N)(F)F	PF-06295590	O([C@H]1[C@@H](CC[C@H](C1)C)C(C)C)C(c1c(cccc1)C(O)=O)=O	MFCD00077849	0.81	-0.085	1	0	True				False	0.0	0.02	0.03	0.02952817379497624	0.02883674617103328
2038	00710774-0029	EtOH	1.0	C1([C@H](CN(C1)C(=O)OC(C)(C)C)N)(F)F	PF-06295590	C1(c2c(c3c1cccc3)cccc2)COC(N[C@@H](Cc1c2c([nH]c1)cccc2)C(O)=O)=O	MFCD00037126	0.81	-0.0969999999999999	1	0	True				False	0.029066959304616054	0.09	0.02	0.019758386928559014	0.03952817379497624
2039	00710774-0029	EtOH	1.0	C1([C@H](CN(C1)C(=O)OC(C)(C)C)N)(F)F	PF-06295590	C([C@H](C)N(C)C(=O)OC(C)(C)C)(N[C@H](C(=O)O)C(C)(C)C)=O	PF-04743905	0.81	-0.106	1	0	True				False	0.039354390679547935	0.03964190639759553	0.059394490053124006	0.02	0.06951677385711802
2040	00710774-0029	EtOH	1.0	C1([C@H](CN(C1)C(=O)OC(C)(C)C)N)(F)F	PF-06295590	c1(COC(N[C@@H](CCSC)C(O)=O)=O)ccccc1	MFCD00065124	0.83	-0.095	1	0	True				False	0.02	0.01	0.009098865478119937	0.01	0.0
2041	00710774-0029	EtOH	1.0	C1([C@H](CN(C1)C(=O)OC(C)(C)C)N)(F)F	PF-06295590	c1(cc(cc(c1)[N+](=O)[O-])[N+](=O)[O-])C(N[C@H](c1ccccc1)C(O)=O)=O	MFCD00010134	0.83	-0.067	1	0	True				False	0.18603873103318655	0.12780614955196193	0.1474522714000561	0.15723137234801335	0.18630973159048764
2042	00710774-0029	EtOH	1.0	C1([C@H](CN(C1)C(=O)OC(C)(C)C)N)(F)F	PF-06295590	C(OC(N[C@@H](C(O)=O)Cc1ccc(cc1)O)=O)(C)(C)C	MFCD00063030	0.83	-0.043	1	0	True				False	0.019758386928559014	0.04	0.04	0.02	0.029877716196005984
2043	00710774-0029	EtOH	1.0	C1([C@H](CN(C1)C(=O)OC(C)(C)C)N)(F)F	PF-06295590	C1(c2c(c3c1cccc3)cccc2)COC(N[C@@H](C(C)C)C(O)=O)=O	MFCD00037124	0.84	-0.091	1	0	True				False	0.04	0.01	0.0	0.01	0.02
2044	00710774-0029	EtOH	1.0	C1([C@H](CN(C1)C(=O)OC(C)(C)C)N)(F)F	PF-06295590	C([C@H](NC(OC(C)(C)C)=O)C(O)=O)c1ccccc1	MFCD00002663	0.84	-0.099	1	0	True				False	0.04975838692855901	0.02	0.009758386928559014	0.009528173794976239	0.04928656072353525
2045	00710774-0029	EtOH	1.0	C1([C@H](CN(C1)C(=O)OC(C)(C)C)N)(F)F	PF-06295590	N([C@@H]([C@@H](C)O)C(O)=O)C(OCc1ccccc1)=O	MFCD00065948	0.84	-0.11	1	0	True				False	0.03906695930461605	0.02	0.01	0.019758386928559014	0.018426572907355377
2046	00710774-0029	EtOH	1.0	C1([C@H](CN(C1)C(=O)OC(C)(C)C)N)(F)F	PF-06295590	C1(c2c(c3c1cccc3)cccc2)COC(N[C@@H](Cc1c2c(n(c1)C(OC(C)(C)C)=O)cccc2)C(O)=O)=O	MFCD00153366	0.84	-0.111	1	0	True				False	0.0	0.02	0.01	0.02	0.01
2047	00710774-0029	EtOH	1.0	C1([C@H](CN(C1)C(=O)OC(C)(C)C)N)(F)F	PF-06295590	C([C@H](C(O)=O)NC(OC)=O)C(=O)O	PF-00407379	0.84	-0.11	1	0	True				False	0.01	0.03	0.02	0.0	0.00889839911237914
2048	00710774-0029	EtOH	1.0	C1([C@H](CN(C1)C(=O)OC(C)(C)C)N)(F)F	PF-06295590	N([C@@H](C(C)(C)C)C(O)=O)C(OC(C)(C)C)=O	MFCD00065574	0.84	-0.08	1	0	True				False	0.02	0.01	0.019017009285905107	0.02	0.02
2049	00710774-0029	EtOH	1.0	C1([C@H](CN(C1)C(=O)OC(C)(C)C)N)(F)F	PF-06295590	C1(c2c(c3c1cccc3)cccc2)COC(N[C@@H]([C@H](OC(C)(C)C)C)C(O)=O)=O	MFCD00077075	0.84	-0.059	1	0	True				False	0.03930857237605704	0.06	0.03991814380778517	0.02952817379497624	0.04
2050	00710774-0029	EtOH	1.0	C1([C@H](CN(C1)C(=O)OC(C)(C)C)N)(F)F	PF-06295590	c1([C@H](NC(OC(C)(C)C)=O)C(O)=O)ccccc1	MFCD00065588	0.84	-0.034	1	0	True				False	0.06	0.05	0.03	0.02	0.04
2051	00710774-0029	EtOH	1.0	C1([C@H](CN(C1)C(=O)OC(C)(C)C)N)(F)F	PF-06295590	C(CC[C@H](CCC)C)(=O)O	PF-03825010	0.84	-0.162	1	0	True				False	0.0	0.0	0.009877716196005982	0.0	0.0
2052	00710774-0029	EtOH	1.0	C1([C@H](CN(C1)C(=O)OC(C)(C)C)N)(F)F	PF-06295590	c12c(C[C@H](NC(OC(C)(C)C)=O)C(O)=O)c[nH]c1cccc2	MFCD00065595	0.84	-0.102	1	0	True				False	0.02	0.03930857237605704	0.02	0.03	0.02930857237605704
2053	00710774-0029	EtOH	1.0	C1([C@H](CN(C1)C(=O)OC(C)(C)C)N)(F)F	PF-06295590	c1([C@@H](NC(OC(C)(C)C)=O)C(O)=O)c(cccc1)Cl	MFCD03426364	0.85	-0.0969999999999999	1	0	True				False	0.0	0.0	0.0	0.01	0.0
2054	00710774-0029	EtOH	1.0	C1([C@H](CN(C1)C(=O)OC(C)(C)C)N)(F)F	PF-06295590	c1([C@H](NC(OCc2ccccc2)=O)C(O)=O)ccccc1	MFCD00077033	0.85	-0.067	1	0	True				False	0.17975838692855903	0.15	0.14	0.13975838692855902	0.19952817379497623
2055	00710774-0029	EtOH	1.0	C1([C@H](CN(C1)C(=O)OC(C)(C)C)N)(F)F	PF-06295590	c1([C@H](N(C(OC(C)(C)C)=O)C)C(O)=O)ccccc1	MFCD00038799	0.85	-0.08	1	0	True				False	0.049066959304616055	0.02	0.03	0.01952817379497624	0.01
2056	00710774-0029	EtOH	1.0	C1([C@H](CN(C1)C(=O)OC(C)(C)C)N)(F)F	PF-06295590	c12c(OC[C@@H](O1)C(O)=O)cccc2	MFCD00239407	0.86	-0.085	1	0	True				False	0.03	0.039758386928559014	0.029286560723535252	0.0	0.02
2057	00710774-0029	EtOH	1.0	C1([C@H](CN(C1)C(=O)OC(C)(C)C)N)(F)F	PF-06295590	C([C@@H](C(O)=O)N)CCCNC(C)=O	MFCD00002639	0.86	-0.0559999999999999	1	0	True				False	0.0	0.01	0.0	0.0	0.01
2058	00710774-0029	EtOH	1.0	C1([C@H](CN(C1)C(=O)OC(C)(C)C)N)(F)F	PF-06295590	C=1([C@H](OC(C1O)=O)[C@H](CO)O)O	MFCD00064328	0.86	-0.036	1	0	True				False	0.0	0.0	0.0	0.0	0.01
2060	00710774-0029	EtOH	1.0	C1([C@H](CN(C1)C(=O)OC(C)(C)C)N)(F)F	PF-06295590	C(OC(N([C@H](C(O)=O)C)C)=O)(C)(C)C	MFCD00037242	0.87	-0.1159999999999999	1	0	True				False	0.01	0.01	0.03991814380778517	0.02	0.00889839911237914
2061	00710774-0029	EtOH	1.0	C1([C@H](CN(C1)C(=O)OC(C)(C)C)N)(F)F	PF-06295590	c1(C[C@H](NC(OC(C)(C)C)=O)C(O)=O)ccc(cc1)OC	MFCD00065603	0.87	-0.127	1	0	True				False	0.0	0.01	0.03	0.03	0.02
2062	00710774-0029	EtOH	1.0	C1([C@H](CN(C1)C(=O)OC(C)(C)C)N)(F)F	PF-06295590	c1(c(cccc1)C(O)=O)C(N[C@@H](c1ccccc1)C)=O	MFCD00063050	0.87	-0.133	1	0	True				False	0.0	0.0	0.01	0.0	0.0
2063	00710774-0029	EtOH	1.0	C1([C@H](CN(C1)C(=O)OC(C)(C)C)N)(F)F	PF-06295590	C1[C@@H]([C@@H]1C#N)C(O)=O	PF-05305105	0.87	-0.076	1	0	True				False	0.06	0.04	0.06	0.04928656072353525	0.028656786040938152
2064	00710774-0029	EtOH	1.0	C1([C@H](CN(C1)C(=O)OC(C)(C)C)N)(F)F	PF-06295590	C1[C@@H]([C@@H](C[C@H](C1)C(=O)O)F)O	PF-05371977	0.87	-0.065	1	0	True				False	0.03	0.09	0.01	0.07975838692855901	0.03930857237605704
2065	00710774-0029	EtOH	1.0	C1([C@H](CN(C1)C(=O)OC(C)(C)C)N)(F)F	PF-06295590	N1[C@@H](CCC1=O)C(O)=O	MFCD00005272	0.87	-0.039	1	0	True				False	0.04	0.0	0.06	0.04952817379497624	0.039758386928559014
2066	00710774-0029	EtOH	1.0	C1([C@H](CN(C1)C(=O)OC(C)(C)C)N)(F)F	PF-06295590	c1(NC([C@@H]([C@H](C(O)=O)O)O)=O)ccc(cc1)F	MFCD00060349	0.88	-0.06	1	0	True				False	0.13	0.11	0.09991814380778517	0.05952817379497624	0.11889839911237914
2067	00710774-0029	EtOH	1.0	C1([C@H](CN(C1)C(=O)OC(C)(C)C)N)(F)F	PF-06295590	C1(c2c(c3c1cccc3)cccc2)COC(N[C@@H](Cc1ccccc1)C(O)=O)=O	MFCD00037128	0.88	-0.074	1	0	True				False	0.029758386928559012	0.05	0.03	0.02	0.01930857237605704
2068	00710774-0029	EtOH	1.0	C1([C@H](CN(C1)C(=O)OC(C)(C)C)N)(F)F	PF-06295590	C(C(=O)O)[C@H](C(=O)O)NC	PF-00930181	0.88	-0.122	1	0	True				False	0.02	0.01	0.02	0.02	0.01
2069	00710774-0029	EtOH	1.0	C1([C@H](CN(C1)C(=O)OC(C)(C)C)N)(F)F	PF-06295590	c1([C@H](NC(CCC(O)=O)=O)C)ccccc1	MFCD00077432	0.88	-0.038	1	0	True				False	0.01	0.039758386928559014	0.04	0.029516773857118025	0.01
2070	00710774-0029	EtOH	1.0	C1([C@H](CN(C1)C(=O)OC(C)(C)C)N)(F)F	PF-06295590	C([C@H](NC(C)=O)C(O)=O)C(O)=O	MFCD00020500	0.89	-0.083	1	0	True				False	0.0	0.01	0.01	0.0	0.0
2071	00710774-0029	EtOH	1.0	C1([C@H](CN(C1)C(=O)OC(C)(C)C)N)(F)F	PF-06295590	C([C@H](CC(O)=O)C)C/C=C(/C)C	MFCD00075195	0.89	-0.129	1	0	True				False	0.05	0.01	0.0	0.009528173794976239	0.02
2072	00710774-0029	EtOH	1.0	C1([C@H](CN(C1)C(=O)OC(C)(C)C)N)(F)F	PF-06295590	O([C@H](C(O)=O)C)C(C)=O	MFCD00191370	0.89	-0.072	1	0	True				False	0.02	0.02	0.02	0.009528173794976239	0.01
2073	00710774-0029	EtOH	1.0	C1([C@H](CN(C1)C(=O)OC(C)(C)C)N)(F)F	PF-06295590	C[C@@H](O)[C@H](NC(=O)OCC1c2ccccc2-c2ccccc21)C(=O)O.O	MFCD00792901	0.89	-0.042	1	0	True				False	0.009837616822429906	0.0	0.0	0.01	0.02
2074	00710774-0029	EtOH	1.0	C1([C@H](CN(C1)C(=O)OC(C)(C)C)N)(F)F	PF-06295590	C([C@@H](C(O)=O)O)(C)(C)C	PF-01363457	0.9	-0.128	1	0	True				False	0.029676530736344183	0.03964190639759553	0.03	0.04	0.07975838692855901
2075	00710774-0029	EtOH	1.0	C1([C@H](CN(C1)C(=O)OC(C)(C)C)N)(F)F	PF-06295590	C([C@H](NC(OCc1ccccc1)=O)C(O)=O)c1ccccc1	MFCD00020418	0.9	-0.026	1	0	True				False	0.08	0.02	0.02	0.06928656072353526	0.04
2077	00710774-0029	EtOH	1.0	C1([C@H](CN(C1)C(=O)OC(C)(C)C)N)(F)F	PF-06295590	C([C@@H](C(O)=O)O)(C)C	MFCD00066443	0.92	-0.073	1	0	True				False	0.019758386928559014	0.06975838692855901	0.02	0.01	0.03930857237605704
2078	00710774-0029	EtOH	1.0	C1([C@H](CN(C1)C(=O)OC(C)(C)C)N)(F)F	PF-06295590	O=C(O)[C@@H](O)[C@H]1OC(=O)[C@H](O)[C@H]1O	MFCD00149334	0.92	-0.092	1	0	True				False	0.03	0.0	0.0	0.02	0.0
2080	00710774-0029	EtOH	1.0	C1([C@H](CN(C1)C(=O)OC(C)(C)C)N)(F)F	PF-06295590	C1C[C@H](C[C@H]([C@@H]1C(C)C)C(O)=O)C	PF-03819681	0.93	-0.04	1	0	True				False	0.039596003750988915	0.04	0.05975838692855901	0.059275160785677045	0.04
2081	00710774-0029	EtOH	1.0	C1([C@H](CN(C1)C(=O)OC(C)(C)C)N)(F)F	PF-06295590	O[C@@H]([C@@H]([C@@H](CO)O)O)[C@H](C(O)=O)O	PF-01465890	0.93	-0.069	1	0	True				False	0.03	0.02	0.03991814380778517	0.02	0.00889839911237914
2082	00710774-0029	EtOH	1.0	C1([C@H](CN(C1)C(=O)OC(C)(C)C)N)(F)F	PF-06295590	O1[C@@]2([C@H]([C@H]3[C@@H]1COC(O3)(C)C)OC(O2)(C)C)C(O)=O	MFCD00037834	0.93	-0.069	1	0	True				False	0.03	0.02930857237605704	0.01	0.009528173794976239	0.02
2836	00119131-2882	MeCN	1.0	C[C@H]1CN(Cc2ccccc2)CC[C@@H]1N	PF-07207802	CC(C)(C)OC(=O)N1CCC[C@H]1C(=O)O	MFCD00037324	0.78	0.0525449684959999	1	0	True				False	0.0	0.0	0.0	0.0	0.0
2837	00119131-2882	MeCN	1.0	C[C@H]1CN(Cc2ccccc2)CC[C@@H]1N	PF-07207802	CC(C)[C@H](NC(=O)OC(C)(C)C)C(=O)O	MFCD00065605	0.78	-0.0632979291629999	1	0	True				False	0.0	0.0	0.0	0.0	0.0
2838	00119131-2882	Toluene	1.0	C[C@H]1CN(Cc2ccccc2)CC[C@@H]1N	PF-07207802	CC1(C)COP(=O)(O)O[C@@H]1c1ccccc1Cl	MFCD00055615	0.77	-0.1024362821329999	1	0	True				False	0.0	0.0	0.0	0.0	0.0
2839	00119131-2882	THF	1.0	C[C@H]1CN(Cc2ccccc2)CC[C@@H]1N	PF-07207802	O=C(O)[C@H](O)[C@@H](O)C(=O)Nc1ccc([N+](=O)[O-])cc1	MFCD08461839	0.77	0.012260032343	1	0	True				False	0.0	0.0	0.0	0.0	0.0
2841	00119131-2882	THF	1.0	C[C@H]1CN(Cc2ccccc2)CC[C@@H]1N	PF-07207802	COC(=O)N[C@H](CC(=O)O)C(=O)O	PF-00407379	0.77	0.009289201926	1	0	True				False	0.0	0.0	0.0	0.0	0.0
2842	00119131-2882	THF	1.0	C[C@H]1CN(Cc2ccccc2)CC[C@@H]1N	PF-07207802	O=C(O)[C@H](O)[C@@H](O)[C@H](O[C@@H]1O[C@H](CO)[C@H](O)[C@H](O)[C@H]1O)[C@H](O)CO	MFCD00078147	0.76	-0.031539270972	1	0	True				False	0.0	0.0	0.0	0.0	0.0
2843	00119131-2882	Toluene	1.0	C[C@H]1CN(Cc2ccccc2)CC[C@@H]1N	PF-07207802	O=C(O)[C@H](O)[C@@H](O)[C@H](O[C@@H]1O[C@H](CO)[C@H](O)[C@H](O)[C@H]1O)[C@H](O)CO	MFCD00078147	0.76	-0.022916929812	1	0	True				False	0.0	0.01	0.01	0.01	0.01
2844	00119131-2882	MeCN	1.0	C[C@H]1CN(Cc2ccccc2)CC[C@@H]1N	PF-07207802	CC1(C)OC[C@@H]2O[C@@]3(C(=O)O)OC(C)(C)O[C@H]3[C@@H]2O1	MFCD00150517	0.76	0.085436239589	1	0	True				False	0.0	0.0	0.0	0.0	0.0
2845	00119131-2882	Toluene	1.0	C[C@H]1CN(Cc2ccccc2)CC[C@@H]1N	PF-07207802	C[C@@H](C(=O)O)N(C)C(=O)OC(C)(C)C	MFCD00037242	0.75	0.022348398844	1	0	True				False	0.0	0.0	0.0	0.0	0.0
2846	00119131-2882	THF	1.0	C[C@H]1CN(Cc2ccccc2)CC[C@@H]1N	PF-07207802	O=C1CC[C@H](C(=O)O)N1	MFCD00066212	0.75	0.018555829478	1	0	True				False	0.0	0.0	0.0	0.0	0.0
2847	00119131-2882	EtOH	1.0	C[C@H]1CN(Cc2ccccc2)CC[C@@H]1N	PF-07207802	O=C1C[C@@H](C(=O)O)NC(=O)N1	MFCD00085339	0.75	0.1434168226369999	1	0	True				False	0.1852761305962924	0.18567181540541378	0.21384487706106234	0.20146042790414082	0.19460571745341626
2848	00119131-2882	MeCN	1.0	C[C@H]1CN(Cc2ccccc2)CC[C@@H]1N	PF-07207802	N#C[C@@H]1C[C@@H]1C(=O)O	PF-05305105	0.74	0.011708316399	1	0	True				False	0.0	0.0	0.0	0.0	0.0
2849	00119131-2882	THF	1.0	C[C@H]1CN(Cc2ccccc2)CC[C@@H]1N	PF-07207802	CN(C(=O)OC(C)(C)C)[C@@H](Cc1ccccc1)C(=O)O	MFCD00038754	0.74	0.062439659543	1	0	True				False	0.0	0.0	0.0	0.0	0.0
2850	00119131-2882	EtOH	1.0	C[C@H]1CN(Cc2ccccc2)CC[C@@H]1N	PF-07207802	O=C(O)[C@H](O)[C@@H](O)C(=O)Nc1ccc([N+](=O)[O-])cc1	MFCD08461839	0.78	0.039137981339	1	0	True				False	0.0	0.0	0.0	0.0	0.0
3650	00710774-0023	MeCN	1.0	C[C@@]1(C(=O)O)CCCO1	PF-06684566	C[C@@H](N)[C@@H](O)c1ccccc1	MFCD00064411	0.96	0.0290443614	1	0	True				False	0.0	0.0	0.0	0.0	0.0
3651	00710774-0023	MeCN	1.0	C[C@@]1(C(=O)O)CCCO1	PF-06684566	CNC[C@H](O)[C@@H](O)[C@H](O)[C@H](O)CO	MFCD00004707	0.96	-0.0374858108179999	1	0	True				False	0.0	0.0	0.0	0.0	0.0
3679	00710774-0023	MeCN	1.0	C[C@@]1(C(=O)O)CCCO1	PF-06684566	CCCCCCCCNC[C@H](O)[C@@H](O)[C@H](O)[C@H](O)CO	MFCD00134352	0.89	-0.049998751885	1	0	True				False	0.0	0.0	0.01	0.0	0.0
3680	00710774-0023	MeCN	1.0	C[C@@]1(C(=O)O)CCCO1	PF-06684566	CC(C)[C@@H](C)N	MFCD01075731	0.89	-0.000544914518	1	0	True				False	0.0	0.0	0.0	0.0	0.0
3682	00710774-0023	MeCN	1.0	C[C@@]1(C(=O)O)CCCO1	PF-06684566	N[C@@H](c1ccccc1)[C@H](O)c1ccccc1	MFCD00074960	0.87	0.084567663414	1	0	True				False	0.08382139541450809	0.09523334909317453	0.104449130168	0.07523732043112764	0.10352611834867922
3683	00710774-0023	MeCN	1.0	C[C@@]1(C(=O)O)CCCO1	PF-06684566	C[C@@H](N)c1cccc2ccccc12	MFCD00064114	0.85	-0.021316908398	1	0	True				False	0.0	0.0	0.0	0.01	0.0
3689	00710774-0023	MeCN	1.0	C[C@@]1(C(=O)O)CCCO1	PF-06684566	C[C@@H](N[C@H](C)c1ccccc1)c1ccccc1	MFCD00216672	0.3	-0.0788706665099999	1	0	True				False	0.01	0.0	0.0	0.0	0.0
3690	00710774-0023	MeCN	1.0	C[C@@]1(C(=O)O)CCCO1	PF-06684566	C[C@H](N)C(=O)O	MFCD00064410	0.27	-0.0622664829599999	1	0	True				False	0.01	0.0	0.0	0.0	0.00952817379497624
3691	00710774-0023	MeCN	1.0	C[C@@]1(C(=O)O)CCCO1	PF-06684566	C=C[C@H]1CN2CC[C@H]1C[C@@H]2[C@@H](O)c1ccnc2ccccc12	MFCD00035639	0.26	-0.069748858348	1	0	True				False	0.0	0.0	0.0	0.0	0.0
3695	00710774-0023	MeCN	1.0	C[C@@]1(C(=O)O)CCCO1	PF-06684566	O=C1C[C@@H]2OCC=C3CN4CC[C@]56c7ccccc7N1[C@H]5[C@H]2[C@H]3C[C@H]46	MFCD00005941	0.23	-0.078008615883	1	0	True				False	0.0	0.0	0.0	0.0	0.0
3701	00710774-0023	EtOH	1.0	C[C@@]1(C(=O)O)CCCO1	PF-06684566	NNC(=O)[C@@H](N)Cc1ccc(O)cc1	MFCD00007609	0.68	-0.080729657107	1	0	True				False	0.1066060507111489	0.16684096648630117	0.13781003467381076	0.17696817603530612	0.05868685404968979
3710	00710774-0023	MeCN	1.0	C[C@@]1(C(=O)O)CCCO1	PF-06684566	N[C@@H]1CCc2ccccc21	MFCD00216669	0.68	0.01789784391	1	0	True				False	0.0	0.0	0.0	0.0	0.0
3711	00710774-0023	EtOH	1.0	C[C@@]1(C(=O)O)CCCO1	PF-06684566	O=C1C[C@@H]2OCC=C3CN4CC[C@]56c7ccccc7N1[C@H]5[C@H]2[C@H]3C[C@H]46	MFCD00005941	0.67	-0.1021300390659999	1	0	True				False	0.0	0.01	0.0	0.0	0.0
3712	00710774-0023	MeCN	1.0	C[C@@]1(C(=O)O)CCCO1	PF-06684566	NCCCC[C@H](N)C(=O)O	MFCD00064433	0.64	-0.26647220426	1	1	True				False	0.0	0.0	0.0	0.0	0.0
3713	00710774-0023	MeCN	1.0	C[C@@]1(C(=O)O)CCCO1	PF-06684566	C=C[C@H]1CN2CC[C@H]1C[C@H]2[C@H](O)c1ccnc2ccccc12	MFCD00006783	0.61	0.3685676456969999	1	1	True				False	0.0	0.0	0.0	0.0	0.0
3714	00710774-0023	MeCN	1.0	C[C@@]1(C(=O)O)CCCO1	PF-06684566	N[C@@H](CO)[C@@H](O)c1ccccc1	MFCD00004503	0.59	-0.070767148578	1	0	True				False	0.0	0.0	0.0	0.0	0.0
3715	00710774-0023	MeCN	1.0	C[C@@]1(C(=O)O)CCCO1	PF-06684566	N[C@@H](c1ccccc1)[C@H](O)c1ccccc1	MFCD00074960	0.51	-0.7316648728590001	1	1	True				False	0.08382139541450809	0.09523334909317453	0.104449130168	0.07523732043112764	0.10352611834867922
3726	00710774-0023	MeCN	1.0	C[C@@]1(C(=O)O)CCCO1	PF-06684566	NCCC[C@@H](N)C(=O)O	MFCD00012917	0.48	-0.068186368647	1	0	True				False	0.01	0.0	0.018522848034006376	0.01	0.01
3728	00710774-0023	MeCN	1.0	C[C@@]1(C(=O)O)CCCO1	PF-06684566	NNC(=O)[C@@H](N)Cc1ccc(O)cc1	MFCD00007609	0.39	-0.065302303068	1	0	True				False	0.13754387008506647	0.1576943444564886	0.13758758451840808	0.16556907304175472	0.06805824133192362
3729	00710774-0023	MeCN	1.0	C[C@@]1(C(=O)O)CCCO1	PF-06684566	N[C@@H](Cc1ccccc1)C(=O)O	MFCD00064227	0.34	-0.07923041468	1	0	True				False	0.0	0.0	0.0	0.0	0.0
3730	00710774-0023	MeCN	1.0	C[C@@]1(C(=O)O)CCCO1	PF-06684566	C[C@@H](NCc1ccccc1)c1cccc2ccccc12	MFCD00214135	0.32	-0.045209202457	1	0	True				False	0.0	0.01	0.01	0.01	0.0
3731	00710774-0023	MeCN	1.0	C[C@@]1(C(=O)O)CCCO1	PF-06684566	N[C@H](CO)CSCc1ccccc1	MFCD00235921	0.32	-0.055989266096	1	0	True				False	0.0	0.0	0.0	0.0	0.0
3732	00710774-0023	MeCN	1.0	C[C@@]1(C(=O)O)CCCO1	PF-06684566	CNC[C@H](O)c1ccc(O)c(O)c1	MFCD00002204	0.31	-0.077529815502	1	0	True				False	0.0	0.0	0.0	0.0	0.0
3748	00710774-0023	MeCN	1.0	C[C@@]1(C(=O)O)CCCO1	PF-06684566	CC1(C)OC[C@H](N)[C@H](c2ccccc2)O1	MFCD00070017	0.31	-0.076695949777	1	0	True				False	0.0	0.0	0.0	0.0	0.0
3749	00710774-0023	MeCN	1.0	C[C@@]1(C(=O)O)CCCO1	PF-06684566	C[C@@H](N)c1ccc([N+](=O)[O-])cc1	MFCD00066311	0.31	-0.078693303243	1	0	True				False	0.0	0.0	0.01	0.0	0.0
3750	00710774-0023	MeCN	1.0	C[C@@]1(C(=O)O)CCCO1	PF-06684566	CC(C)[C@H](N)C(=O)O	MFCD00064220	0.3	-0.074147969855	1	0	True				False	0.009758386928559012	0.0	0.0	0.0	0.0
3751	00710774-0023	MeCN	1.0	C[C@@]1(C(=O)O)CCCO1	PF-06684566	N[C@@H](CO)C(=O)O	MFCD00064224	0.3	-0.07089368873	1	0	True				False	0.01	0.0	0.0	0.01	0.01
3754	00710774-0023	MeCN	1.0	C[C@@]1(C(=O)O)CCCO1	PF-06684566	CSc1ccc([C@H](O)[C@@H](N)CO)cc1	MFCD00134212	0.83	-0.018155389575	1	0	True				False	0.0	0.0	0.0	0.0	0.0
3755	00710774-0023	MeCN	1.0	C[C@@]1(C(=O)O)CCCO1	PF-06684566	C=C[C@H]1CN2CC[C@H]1C[C@H]2[C@H](O)c1ccnc2ccc(OC)cc12	MFCD00198096	0.82	-0.064709666053	1	0	True				False	0.0	0.0	0.0	0.0	0.0
3756	00710774-0023	MeCN	1.0	C[C@@]1(C(=O)O)CCCO1	PF-06684566	C[C@@H](N)C(C)(C)C	MFCD00671643	0.82	-0.05429763813	1	0	True				False	0.0	0.0	0.0	0.0	0.0
3757	00710774-0023	MeCN	1.0	C[C@@]1(C(=O)O)CCCO1	PF-06684566	C[C@H](N)c1ccccc1	MFCD00064406	0.81	0.095075217689	1	0	True				False	0.0	0.0	0.0	0.0	0.0
3759	00710774-0023	MeCN	1.0	C[C@@]1(C(=O)O)CCCO1	PF-06684566	C[C@@H](N)c1ccc(Cl)cc1	MFCD00671639	0.8	0.072514403609	1	0	True				False	0.0	0.01	0.0	0.0	0.0
3760	00710774-0023	EtOH	1.0	C[C@@]1(C(=O)O)CCCO1	PF-06684566	CCCCCCCCNC[C@H](O)[C@@H](O)[C@H](O)[C@H](O)CO	MFCD00134352	0.79	0.170291183635	1	0	True				False	0.0	0.0	0.01	0.0	0.0
3761	00710774-0023	EtOH	1.0	C[C@@]1(C(=O)O)CCCO1	PF-06684566	CC(C)c1ccc2c(c1)CC[C@@H]1[C@]2(C)CCC[C@@]1(C)CN	MFCD00213430	0.79	-0.07125357065	1	0	True				False	0.0	0.0	0.0	0.0	0.01
3762	00710774-0023	MeCN	1.0	C[C@@]1(C(=O)O)CCCO1	PF-06684566	CCCCC[C@@H](C)N	MFCD00066323	0.78	0.012795936251	1	0	True				False	0.0	0.0	0.0	0.01	0.0
3763	00710774-0023	MeCN	1.0	C[C@@]1(C(=O)O)CCCO1	PF-06684566	CC[C@@H](C)N	MFCD00064416	0.78	0.226250478523	1	0	True				False	0.0	0.0	0.0	0.0	0.0
3764	00710774-0023	MeCN	1.0	C[C@@]1(C(=O)O)CCCO1	PF-06684566	NC(=O)[C@@H](N)Cc1ccc(O)cc1	MFCD00069935	0.77	-0.01924421949	1	0	True				False	0.01	0.0	0.0	0.0	0.0
3765	00710774-0023	MeCN	1.0	C[C@@]1(C(=O)O)CCCO1	PF-06684566	N[C@H]1CCCc2ccccc21	MFCD00671630	0.77	-0.262130465773	1	1	True				False	0.01	0.0	0.0	0.0	0.0
3769	00710774-0023	MeCN	1.0	C[C@@]1(C(=O)O)CCCO1	PF-06684566	COc1cccc([C@@H](C)N)c1	MFCD00671655	0.76	-0.21285259714	1	0	True				False	0.0	0.0	0.0	0.0	0.0
3770	00710774-0023	MeCN	1.0	C[C@@]1(C(=O)O)CCCO1	PF-06684566	N[C@H](CO)c1ccccc1	MFCD00064404	0.76	-0.2446742627949999	1	0	True				False	0.01	0.0	0.0	0.01	0.0
3771	00710774-0023	MeCN	1.0	C[C@@]1(C(=O)O)CCCO1	PF-06684566	C[C@H](O)[C@@H](N)CO	MFCD00270215	0.74	0.187258357529	1	0	True				False	0.01	0.0	0.0	0.0	0.0
3772	00710774-0023	EtOH	1.0	C[C@@]1(C(=O)O)CCCO1	PF-06684566	N[C@@H](Cc1ccccc1)C(=O)O	MFCD00064227	0.74	-0.074868248846	1	0	True				False	0.0	0.0	0.0	0.0	0.0
3773	00710774-0023	EtOH	1.0	C[C@@]1(C(=O)O)CCCO1	PF-06684566	N[C@@H](c1ccccc1)[C@H](O)c1ccccc1	MFCD00074960	0.73	0.074149516927	1	0	True				False	0.057892305537791115	0.027716010230234015	0.037727552565326804	0.05782451534187638	0.038467252630770596
3774	00710774-0023	EtOH	1.0	C[C@@]1(C(=O)O)CCCO1	PF-06684566	C[C@@H](NCc1ccccc1)c1cccc2ccccc12	MFCD00214135	0.72	-0.074215673333	1	0	True				False	0.1179896231527163	0.06896013692333239	0.09762946903702298	0.05916427691954124	0.07881210822016756
3775	00710774-0023	EtOH	1.0	C[C@@]1(C(=O)O)CCCO1	PF-06684566	NCCC[C@@H](N)C(=O)O	MFCD00012917	0.71	-0.081871656232	1	0	True				False	0.0	0.0	0.0	0.0	0.0
3778	00710774-0023	EtOH	1.0	C[C@@]1(C(=O)O)CCCO1	PF-06684566	NCCCC[C@H](N)C(=O)O	MFCD00064433	0.71	-0.073054944713	1	0	True				False	0.0	0.0	0.0	0.0	0.0
3779	00710774-0023	EtOH	1.0	C[C@@]1(C(=O)O)CCCO1	PF-06684566	N[C@@H](CO)C(=O)O	MFCD00064224	0.7	-0.069181858923	1	0	True				False	0.0	0.01	0.0	0.0	0.01
3780	00710774-0023	EtOH	1.0	C[C@@]1(C(=O)O)CCCO1	PF-06684566	CC(C)[C@H](N)C(=O)O	MFCD00064220	0.7	-0.070840866352	1	0	True				False	0.009758386928559014	0.0	0.0	0.0	0.0
3781	00710774-0023	EtOH	1.0	C[C@@]1(C(=O)O)CCCO1	PF-06684566	CNC[C@H](O)c1ccc(O)c(O)c1	MFCD00002204	0.69	-0.0742290939549999	1	0	True				False	0.0	0.0	0.0	0.0	0.0
3782	00710774-0023	EtOH	1.0	C[C@@]1(C(=O)O)CCCO1	PF-06684566	COC(=O)[C@@H](N)Cc1c[nH]cn1	MFCD00012701	0.69	-0.083474525139	1	0	True				False	0.0	0.01	0.01	0.02	0.02
3783	00710774-0023	EtOH	1.0	C[C@@]1(C(=O)O)CCCO1	PF-06684566	C[C@@H](N)c1ccc([N+](=O)[O-])cc1	MFCD00066311	0.68	-0.0896494123659999	1	0	True				False	0.0	0.0	0.01	0.0	0.0
3784	00710774-0023	EtOH	1.0	C[C@@]1(C(=O)O)CCCO1	PF-06684566	C[C@H](N)C(=O)O	MFCD00064410	0.68	-0.089769113043	1	0	True				False	0.0	0.0	0.0	0.0	0.0
4236	00119131-2882	CCOC(C)=O	1.0	C[C@H]1CN(Cc2ccccc2)CC[C@@H]1N	PF-07207802	C[C@@H](OC(C)(C)C)[C@H](NC(=O)OCC1c2ccccc2-c2ccccc21)C(=O)O	MFCD00077075	0.21	0.158606117723	1	0	True				False	0.0	0.0	0.0	0.0	0.0
4237	00119131-2882	THF	1.0	C[C@H]1CN(Cc2ccccc2)CC[C@@H]1N	PF-07207802	O=C(N[C@@H](Cc1c[nH]c2ccccc12)C(=O)O)OCC1c2ccccc2-c2ccccc21	MFCD00037126	0.2	0.138549160967	1	0	True				False	0.0	0.0	0.0	0.0	0.0
4238	00119131-2882	MeCN	1.0	C[C@H]1CN(Cc2ccccc2)CC[C@@H]1N	PF-07207802	CN(C(=O)OC(C)(C)C)[C@@H](Cc1ccccc1)C(=O)O	MFCD00038754	0.2	0.606336805743	1	1	True				False	0.0	0.0	0.0	0.0	0.0
4239	00119131-2882	THF	1.0	C[C@H]1CN(Cc2ccccc2)CC[C@@H]1N	PF-07207802	CSCC[C@H](NC(=O)OCC1c2ccccc2-c2ccccc21)C(=O)O	MFCD00037134	0.2	0.0	1	0	True				False	0.0	0.0	0.0	0.0	0.0
4246	00119131-2882	MeCN	1.0	C[C@H]1CN(Cc2ccccc2)CC[C@@H]1N	PF-07207802	O=C(O)[C@H]1O[C@@H](O)[C@H](O)[C@@H](O)[C@@H]1O	MFCD00077778	1.0	7.902545400000001e-05	1	0	True				False	0.0	0.0	0.0	0.0	0.0
4247	00119131-2882	Toluene	1.0	C[C@H]1CN(Cc2ccccc2)CC[C@@H]1N	PF-07207802	O=C(O)[C@H]1O[C@@H](O)[C@H](O)[C@@H](O)[C@@H]1O	MFCD00077778	1.0	0.0003172110959999	1	0	True				False	0.0	0.0	0.0	0.0	0.0
4248	00119131-2882	MeCN	1.0	C[C@H]1CN(Cc2ccccc2)CC[C@@H]1N	PF-07207802	O=C(O)[C@@H](O)[C@H](O)C(=O)O	MFCD00004238	1.0	9.6794388e-05	1	0	True				False	0.0	0.0	0.0	0.0	0.0
4253	00119131-2882	Toluene	1.0	C[C@H]1CN(Cc2ccccc2)CC[C@@H]1N	PF-07207802	O=C(O)[C@@H](O)[C@H]1OC(=O)[C@H](O)[C@H]1O	MFCD00149334	1.0	0.0	1	0	True				False	0.0	0.0	0.0	0.0	0.0
4254	00119131-2882	MeCN	1.0	C[C@H]1CN(Cc2ccccc2)CC[C@@H]1N	PF-07207802	O=C(O)[C@H](O)[C@@H](O)C(=O)Nc1ccccc1	MFCD01321193	1.0	-5.118451e-06	1	0	True				False	0.01	0.04	0.01	0.0	0.0
4260	00119131-2882	Toluene	1.0	C[C@H]1CN(Cc2ccccc2)CC[C@@H]1N	PF-07207802	COc1ccc(C(=O)O[C@H](C(=O)O)[C@H](OC(=O)c2ccc(OC)cc2)C(=O)O)cc1	MFCD07368366	0.99	0.0004625527599999	1	0	True				False	0.0	0.0	0.0	0.0	0.01
4261	00119131-2882	CCOC(C)=O	1.0	C[C@H]1CN(Cc2ccccc2)CC[C@@H]1N	PF-07207802	CC1(C)COP(=O)(O)O[C@@H]1c1ccccc1Cl	MFCD00055615	1.0	-9.6652956e-05	1	0	True				False	0.0	0.0	0.0	0.0	0.0
4262	00119131-2882	Toluene	1.0	C[C@H]1CN(Cc2ccccc2)CC[C@@H]1N	PF-07207802	COC(=O)[C@H]1[C@H]2C=C[C@H](C2)[C@H]1C(=O)O	MFCD00167751	1.0	8.152844500000001e-05	1	0	True				False	0.0	0.0	0.0	0.0	0.0
4263	00119131-2882	MeCN	1.0	C[C@H]1CN(Cc2ccccc2)CC[C@@H]1N	PF-07207802	O=C(O)[C@@H](O)[C@H]1OC(=O)[C@H](O)[C@H]1O	MFCD00149334	1.0	-0.000119720645	1	0	True				False	0.0	0.0	0.0	0.0	0.0
4267	00119131-2882	CCOC(C)=O	1.0	C[C@H]1CN(Cc2ccccc2)CC[C@@H]1N	PF-07207802	CC(C)(C)OC(=O)N1Cc2ccccc2C[C@H]1C(=O)O	MFCD00143845	0.99	1.3965646e-05	1	0	True				False	0.0	0.0	0.0	0.0	0.0
4268	00119131-2882	Toluene	1.0	C[C@H]1CN(Cc2ccccc2)CC[C@@H]1N	PF-07207802	O=C(O)C[C@H](O)C(=O)O	MFCD00064213	0.99	0.0001637404719999	1	0	True				False	0.01	0.0	0.0	0.01	0.0
4269	00119131-2882	MeCN	1.0	C[C@H]1CN(Cc2ccccc2)CC[C@@H]1N	PF-07207802	O=C(O[C@@H](C(=O)O)[C@@H](OC(=O)c1ccccc1)C(=O)O)c1ccccc1	MFCD00003074	0.99	-0.000562145031	1	0	True				False	0.0	0.0	0.0	0.0	0.0
4270	00119131-2882	MeCN	1.0	C[C@H]1CN(Cc2ccccc2)CC[C@@H]1N	PF-07207802	CC(=O)N[C@@H](Cc1c[nH]c2ccccc12)C(=O)O	MFCD00065976	0.99	7.389027999999999e-05	1	0	True				False	0.01	0.0	0.01	0.0	0.01
4271	00119131-2882	Toluene	1.0	C[C@H]1CN(Cc2ccccc2)CC[C@@H]1N	PF-07207802	Cc1ccc(NC(=O)[C@@H](O)[C@H](O)C(=O)O)cc1	MFCD00070635	0.99	0.000670231783	1	0	True				False	0.0	0.0	0.0	0.0	0.0
4276	00119131-2882	THF	1.0	C[C@H]1CN(Cc2ccccc2)CC[C@@H]1N	PF-07207802	O=C(O)[C@H](O)[C@@H](O)C(=O)Nc1ccc(F)cc1	MFCD00060349	0.23	0.944079480679	1	1	True				False	0.0	0.0	0.01	0.0	0.0
4277	00119131-2882	CCOC(C)=O	1.0	C[C@H]1CN(Cc2ccccc2)CC[C@@H]1N	PF-07207802	CO[C@@](C(=O)O)(c1ccccc1)C(F)(F)F	MFCD00004184	0.22	0.150894777678	1	0	True				False	0.0	0.0	0.0	0.0	0.0
4283	00119131-2882	MeCN	1.0	C[C@H]1CN(Cc2ccccc2)CC[C@@H]1N	PF-07207802	Cc1ccc(C(=O)O[C@@H](C(=O)O)[C@@H](OC(=O)c2ccc(C)cc2)C(=O)O)cc1	MFCD00064440	1.0	0.000744829548	1	0	True				False	0.01	0.0	0.01	0.01	0.0
4284	00119131-2882	MeCN	1.0	C[C@H]1CN(Cc2ccccc2)CC[C@@H]1N	PF-07207802	N[C@@H](CC(=O)O)C(=O)O	MFCD00002616	1.0	-5.4402069e-05	1	0	True				False	0.0	0.0	0.0	0.0	0.0
4285	00119131-2882	Toluene	1.0	C[C@H]1CN(Cc2ccccc2)CC[C@@H]1N	PF-07207802	CC(C)(C)C(=O)O[C@H](C(=O)O)[C@H](OC(=O)C(C)(C)C)C(=O)O	MFCD00015634	1.0	0.000716983747	1	0	True				False	0.0	0.0	0.0	0.01	0.01
4286	00119131-2882	MeCN	1.0	C[C@H]1CN(Cc2ccccc2)CC[C@@H]1N	PF-07207802	CC(C)C[C@H](NC(=O)OCC1c2ccccc2-c2ccccc21)C(=O)O	MFCD00037133	1.0	3.538875e-06	1	0	True				False	0.0	0.0	0.0	0.0	0.0
4287	00119131-2882	CCOC(C)=O	1.0	C[C@H]1CN(Cc2ccccc2)CC[C@@H]1N	PF-07207802	O=C(O)[C@@H](O)[C@H]1OC(=O)[C@H](O)[C@H]1O	MFCD00149334	1.0	-3.8845929e-05	1	0	True				False	0.0	0.0	0.0	0.0	0.0
4288	00119131-2882	MeCN	1.0	C[C@H]1CN(Cc2ccccc2)CC[C@@H]1N	PF-07207802	O=C1C[C@@H](C(=O)O)NC(=O)N1	MFCD00085339	1.0	5.7319124e-05	1	0	True				False	0.03861563933523796	0.04916427691954123	0.05868105077665926	0.05906265951100167	0.019715333018435886
4289	00119131-2882	MeCN	1.0	C[C@H]1CN(Cc2ccccc2)CC[C@@H]1N	PF-07207802	CC(=O)NCCCC[C@H](N)C(=O)O	MFCD00002639	1.0	8.10958e-06	1	0	True				False	0.0	0.0	0.0	0.0	0.0
4296	00119131-2882	MeCN	1.0	C[C@H]1CN(Cc2ccccc2)CC[C@@H]1N	PF-07207802	O=C(N[C@@H](Cc1ccccc1)C(=O)O)OCC1c2ccccc2-c2ccccc21	MFCD00037128	1.0	-0.000539236873	1	0	True				False	0.0	0.0	0.0	0.0	0.0
4297	00119131-2882	MeCN	1.0	C[C@H]1CN(Cc2ccccc2)CC[C@@H]1N	PF-07207802	CC(C)(C)C(=O)O[C@H](C(=O)O)[C@H](OC(=O)C(C)(C)C)C(=O)O	MFCD00015634	1.0	-7.288765e-06	1	0	True				False	0.0	0.01	0.0	0.0	0.0
4303	00119131-2882	Toluene	1.0	C[C@H]1CN(Cc2ccccc2)CC[C@@H]1N	PF-07207802	O=C(O[C@@H](C(=O)O)[C@@H](OC(=O)c1ccccc1)C(=O)O)c1ccccc1	MFCD00003074	1.0	-2.260087e-05	1	0	True				False	0.0	0.0	0.0	0.0	0.01
4304	00119131-2882	CCOC(C)=O	1.0	C[C@H]1CN(Cc2ccccc2)CC[C@@H]1N	PF-07207802	CCCC[C@H](C)CCC(=O)O	PF-04735416	1.0	5.036989e-06	1	0	True				False	0.0	0.0	0.0	0.0	0.0
4305	00119131-2882	MeCN	1.0	C[C@H]1CN(Cc2ccccc2)CC[C@@H]1N	PF-07207802	O=C1O[C@H]([C@@H](O)CO)C(O)=C1O	MFCD00064328	1.0	0.0011068096939999	1	0	True				False	0.0	0.0	0.0	0.0	0.0
4306	00119131-2882	MeCN	1.0	C[C@H]1CN(Cc2ccccc2)CC[C@@H]1N	PF-07207802	O=C(N[C@H](C(=O)O)c1ccccc1)OCc1ccccc1	MFCD00077033	1.0	5.9073414e-05	1	0	True				False	0.0	0.0	0.0	0.0	0.0
4307	00119131-2882	CCOC(C)=O	1.0	C[C@H]1CN(Cc2ccccc2)CC[C@@H]1N	PF-07207802	O=C(O)[C@H]1O[C@@H](O)[C@H](O)[C@@H](O)[C@@H]1O	MFCD00077778	1.0	0.000269284615	1	0	True				False	0.0	0.0	0.0	0.0	0.0
4308	00119131-2882	Toluene	1.0	C[C@H]1CN(Cc2ccccc2)CC[C@@H]1N	PF-07207802	O=C1O[C@H]([C@@H](O)CO)C(O)=C1O	MFCD00064328	1.0	0.000258918371	1	0	True				False	0.0	0.0	0.0	0.0	0.0
4309	00119131-2882	MeCN	1.0	C[C@H]1CN(Cc2ccccc2)CC[C@@H]1N	PF-07207802	CSCC[C@H](NC(=O)OCc1ccccc1)C(=O)O	MFCD00065124	1.0	1.2701377e-05	1	0	True				False	0.0	0.0	0.0	0.0	0.0
4310	00119131-2882	MeCN	1.0	C[C@H]1CN(Cc2ccccc2)CC[C@@H]1N	PF-07207802	COC(=O)[C@H]1[C@H]2C=C[C@H](C2)[C@H]1C(=O)O	MFCD00167751	1.0	-6.533036100000001e-05	1	0	True				False	0.0	0.0	0.0	0.0	0.0
4316	00119131-2882	CCOC(C)=O	1.0	C[C@H]1CN(Cc2ccccc2)CC[C@@H]1N	PF-07207802	O=C(N[C@@H](Cc1ccc(OCc2ccccc2)cc1)C(=O)O)OCC1c2ccccc2-c2ccccc21	MFCD00065682	0.22	0.185552216274	1	0	True				False	0.0	0.0	0.0	0.0	0.0
4317	00119131-2882	THF	1.0	C[C@H]1CN(Cc2ccccc2)CC[C@@H]1N	PF-07207802	CC1(C)OC[C@@H]2O[C@@]3(C(=O)O)OC(C)(C)O[C@H]3[C@@H]2O1	MFCD00150517	0.21	0.073469876743	1	0	True				False	0.0	0.0	0.0	0.0	0.0
4318	00119131-2882	THF	1.0	C[C@H]1CN(Cc2ccccc2)CC[C@@H]1N	PF-07207802	C[C@@H](OC(C)(C)C)[C@H](NC(=O)OCC1c2ccccc2-c2ccccc21)C(=O)O	MFCD00077075	0.21	0.123060497768	1	0	True				False	0.0	0.0	0.0	0.0	0.0
4319	00119131-2882	THF	1.0	C[C@H]1CN(Cc2ccccc2)CC[C@@H]1N	PF-07207802	O=C(N[C@@H](Cc1ccccc1)C(=O)O)OCC1c2ccccc2-c2ccccc21	MFCD00037128	0.21	-0.030194078091	1	0	True				False	0.0	0.0	0.0	0.0	0.0
4323	00119131-2882	MeCN	1.0	C[C@H]1CN(Cc2ccccc2)CC[C@@H]1N	PF-07207802	COc1ccc2cc([C@H](C)C(=O)O)ccc2c1	MFCD00010500	1.0	2.9601060000000004e-06	1	0	True				False	0.0	0.0	0.0	0.0	0.0
4324	00119131-2882	MeCN	1.0	C[C@H]1CN(Cc2ccccc2)CC[C@@H]1N	PF-07207802	CC(C)[C@H](NC(=O)OCC1c2ccccc2-c2ccccc21)C(=O)O	MFCD00037124	1.0	-3.6876164e-05	1	0	True				False	0.0	0.0	0.0	0.01	0.0
4325	00119131-2882	MeCN	1.0	C[C@H]1CN(Cc2ccccc2)CC[C@@H]1N	PF-07207802	O=C(O)[C@H](O)[C@@H](O)C(=O)Nc1ccc(F)cc1	MFCD00060349	1.0	-1.6317679e-05	1	0	True				False	0.04	0.08	0.05	0.07	0.06
4326	00119131-2882	MeCN	1.0	C[C@H]1CN(Cc2ccccc2)CC[C@@H]1N	PF-07207802	Cc1ccc(NC(=O)[C@@H](O)[C@H](O)C(=O)O)cc1	MFCD00070635	1.0	3.5254535e-05	1	0	True				False	0.0	0.01	0.02	0.0	0.0
4327	00119131-2882	Toluene	1.0	C[C@H]1CN(Cc2ccccc2)CC[C@@H]1N	PF-07207802	O=C(N[C@@H](CO)C(=O)O)OCc1ccccc1	MFCD00002662	0.99	0.000164814389	1	0	True				False	0.0	0.0	0.0	0.0	0.0
4338	00119131-2882	Toluene	1.0	C[C@H]1CN(Cc2ccccc2)CC[C@@H]1N	PF-07207802	O=C(O)[C@@H](O)CCN1C(=O)c2ccccc2C1=O	MFCD00192213	0.99	0.0004672581879999	1	0	True				False	0.0	0.01	0.0	0.0	0.0
4339	00119131-2882	CCOC(C)=O	1.0	C[C@H]1CN(Cc2ccccc2)CC[C@@H]1N	PF-07207802	COC(=O)[C@H]1[C@H]2C=C[C@H](C2)[C@H]1C(=O)O	MFCD00167751	0.99	0.000137977585	1	0	True				False	0.0	0.0	0.0	0.0	0.0
4340	00119131-2882	MeCN	1.0	C[C@H]1CN(Cc2ccccc2)CC[C@@H]1N	PF-07207802	O=C(O)C[C@H](O)C(=O)O	MFCD00064213	0.99	0.000487595375	1	0	True				False	0.01	0.01	0.02	0.0	0.0
4341	00119131-2882	Toluene	1.0	C[C@H]1CN(Cc2ccccc2)CC[C@@H]1N	PF-07207802	CC(=O)N[C@@H](CC(C)C)C(=O)O	MFCD00065131	0.99	0.000338027193	1	0	True				False	0.0	0.0	0.0	0.0	0.0
4342	00119131-2882	CCOC(C)=O	1.0	C[C@H]1CN(Cc2ccccc2)CC[C@@H]1N	PF-07207802	COC(=O)N[C@H](CC(=O)O)C(=O)O	PF-00407379	0.99	0.000349134332	1	0	True				False	0.0	0.0	0.0	0.0	0.0
4343	00119131-2882	MeCN	1.0	C[C@H]1CN(Cc2ccccc2)CC[C@@H]1N	PF-07207802	CC(=O)N[C@@H](Cc1ccccc1)C(=O)O	MFCD00063158	0.99	-0.000175664367	1	0	True				False	0.01	0.01	0.0	0.0	0.0
4344	00119131-2882	THF	1.0	C[C@H]1CN(Cc2ccccc2)CC[C@@H]1N	PF-07207802	O=C(N[C@@H](Cc1ccc(OCc2ccccc2)cc1)C(=O)O)OCC1c2ccccc2-c2ccccc21	MFCD00065682	0.26	0.12598223214	1	0	True				False	0.0	0.0	0.0	0.0	0.0
4345	00119131-2882	THF	1.0	C[C@H]1CN(Cc2ccccc2)CC[C@@H]1N	PF-07207802	CC1(C)COP(=O)(O)O[C@@H]1c1ccccc1Cl	MFCD00055615	0.26	-0.861796066921	1	1	True				False	0.0	0.0	0.0	0.01	0.0
4346	00119131-2882	THF	1.0	C[C@H]1CN(Cc2ccccc2)CC[C@@H]1N	PF-07207802	N#C[C@@H]1C[C@@H]1C(=O)O	PF-05305105	0.24	0.091126367886	1	0	True				False	0.0	0.0	0.0	0.0	0.01
4347	00119131-2882	CCOC(C)=O	1.0	C[C@H]1CN(Cc2ccccc2)CC[C@@H]1N	PF-07207802	N#C[C@@H]1C[C@@H]1C(=O)O	PF-05305105	0.24	0.091942055197	1	0	True				False	0.0	0.0	0.0	0.0	0.0
4348	00119131-2882	CCOC(C)=O	1.0	C[C@H]1CN(Cc2ccccc2)CC[C@@H]1N	PF-07207802	O=C(N[C@@H](Cc1c[nH]c2ccccc12)C(=O)O)OCC1c2ccccc2-c2ccccc21	MFCD00037126	0.23	0.149024521814	1	0	True				False	0.0	0.0	0.0	0.0	0.0
4358	00119131-2882	CCOC(C)=O	1.0	C[C@H]1CN(Cc2ccccc2)CC[C@@H]1N	PF-07207802	O=C1O[C@H]([C@@H](O)CO)C(O)=C1O	MFCD00064328	0.99	0.0006606239849999	1	0	True				False	0.0	0.0	0.0	0.0	0.0
4359	00119131-2882	Toluene	1.0	C[C@H]1CN(Cc2ccccc2)CC[C@@H]1N	PF-07207802	CSCC[C@H](NC(=O)OCC1c2ccccc2-c2ccccc21)C(=O)O	MFCD00037134	0.73	0.044427839494	1	0	True				False	0.0	0.0	0.0	0.0	0.0
4360	00119131-2882	Toluene	1.0	C[C@H]1CN(Cc2ccccc2)CC[C@@H]1N	PF-07207802	CN(C)[C@@H](Cc1ccccc1)C(=O)O	MFCD00082539	0.73	0.019347387607	1	0	True				False	0.0	0.01	0.0	0.01	0.01
4361	00119131-2882	Toluene	1.0	C[C@H]1CN(Cc2ccccc2)CC[C@@H]1N	PF-07207802	O=C(N[C@@H](Cc1ccccc1)C(=O)O)OCC1c2ccccc2-c2ccccc21	MFCD00037128	0.73	0.011677056147	1	0	True				False	0.0	0.0	0.0	0.0	0.01
4362	00119131-2882	THF	1.0	C[C@H]1CN(Cc2ccccc2)CC[C@@H]1N	PF-07207802	Cc1ccc(NC(=O)[C@@H](O)[C@H](O)C(=O)O)cc1	MFCD00070635	0.73	-0.122302886687	1	0	True				False	0.0	0.0	0.0	0.0	0.0
4363	00119131-2882	Toluene	1.0	C[C@H]1CN(Cc2ccccc2)CC[C@@H]1N	PF-07207802	CC(=O)NCCCC[C@H](N)C(=O)O	MFCD00002639	0.72	0.017012664043	1	0	True				False	0.01	0.0	0.0	0.0	0.0
4364	00119131-2882	Toluene	1.0	C[C@H]1CN(Cc2ccccc2)CC[C@@H]1N	PF-07207802	C[C@@H](OC(C)(C)C)[C@H](NC(=O)OCC1c2ccccc2-c2ccccc21)C(=O)O	MFCD00077075	0.68	0.019250149549	1	0	True				False	0.0	0.0	0.0	0.0	0.0
4365	00119131-2882	CCOC(C)=O	1.0	C[C@H]1CN(Cc2ccccc2)CC[C@@H]1N	PF-07207802	CCN1CCN(C(=O)N[C@@H](C(=O)O)c2ccccc2)C(=O)C1=O	MFCD00799536	0.68	0.102071264301	1	0	True				False	0.0	0.0	0.0	0.0	0.0
4366	00119131-2882	MeCN	1.0	C[C@H]1CN(Cc2ccccc2)CC[C@@H]1N	PF-07207802	C[C@@H](C(=O)N[C@H](C(=O)O)C(C)(C)C)N(C)C(=O)OC(C)(C)C	PF-04743905	0.72	0.051802240375	1	0	True				False	0.0	0.0	0.0	0.0	0.0
4367	00119131-2882	MeCN	1.0	C[C@H]1CN(Cc2ccccc2)CC[C@@H]1N	PF-07207802	C[C@@H](Oc1ccccc1)C(=O)O	MFCD04038077	0.72	0.0092761572	1	0	True				False	0.0	0.01	0.0	0.0	0.0
4368	00119131-2882	Toluene	1.0	C[C@H]1CN(Cc2ccccc2)CC[C@@H]1N	PF-07207802	CC(C)C[C@H](NC(=O)OCC1c2ccccc2-c2ccccc21)C(=O)O	MFCD00037133	0.72	0.03048112352	1	0	True				False	0.0	0.0	0.0	0.01	0.0
4369	00119131-2882	MeCN	1.0	C[C@H]1CN(Cc2ccccc2)CC[C@@H]1N	PF-07207802	CC1(C)COP(=O)(O)O[C@H]1c1ccccc1	MFCD00067119	0.71	0.152542169201	1	0	True				False	0.0	0.0	0.0	0.01	0.0
4370	00119131-2882	Toluene	1.0	C[C@H]1CN(Cc2ccccc2)CC[C@@H]1N	PF-07207802	O=C(N[C@H](C(=O)O)c1ccccc1)OCc1ccccc1	MFCD00077033	0.99	-0.003351322122	1	0	True				False	0.0	0.0	0.0	0.0	0.02
4371	00119131-2882	MeCN	1.0	C[C@H]1CN(Cc2ccccc2)CC[C@@H]1N	PF-07207802	CC1(C)[C@@H](C(=O)O)CC[C@@]1(C)C(=O)O	MFCD00001375	0.98	0.00087854785	1	0	True				False	0.0	0.0	0.0	0.0	0.0
4372	00119131-2882	CCOC(C)=O	1.0	C[C@H]1CN(Cc2ccccc2)CC[C@@H]1N	PF-07207802	CC(C)(C)C(=O)O[C@H](C(=O)O)[C@H](OC(=O)C(C)(C)C)C(=O)O	MFCD00015634	0.99	0.010330333695	1	0	True				False	0.0	0.01	0.0	0.0	0.0
4373	00119131-2882	MeCN	1.0	C[C@H]1CN(Cc2ccccc2)CC[C@@H]1N	PF-07207802	O=C(O)[C@@H](O)[C@H]1OC(=O)[C@H](O)[C@H]1O	MFCD00149334	0.99	-0.00096600241	1	0	True				False	0.0	0.0	0.0	0.0	0.0
4374	00119131-2882	Toluene	1.0	C[C@H]1CN(Cc2ccccc2)CC[C@@H]1N	PF-07207802	O=C(O)[C@@H](O)c1ccccc1	MFCD00004495	0.99	0.004072249748	1	0	True				False	0.0	0.0	0.0	0.0	0.0
4375	00119131-2882	MeCN	1.0	C[C@H]1CN(Cc2ccccc2)CC[C@@H]1N	PF-07207802	O=C(O)[C@H](O)[C@@H](O)C(=O)Nc1ccc([N+](=O)[O-])cc1	MFCD08461839	0.74	0.006757623287	1	0	True				False	0.0	0.0	0.0	0.0	0.0
4376	00119131-2882	Toluene	1.0	C[C@H]1CN(Cc2ccccc2)CC[C@@H]1N	PF-07207802	O=C(N[C@H](C(=O)O)c1ccccc1)OCC1c2ccccc2-c2ccccc21	MFCD00155632	0.7	0.021222995512	1	0	True				False	0.0	0.0	0.0	0.0	0.01
4377	00119131-2882	MeCN	1.0	C[C@H]1CN(Cc2ccccc2)CC[C@@H]1N	PF-07207802	CO[C@@](C(=O)O)(c1ccccc1)C(F)(F)F	MFCD00004184	0.69	0.012882483823	1	0	True				False	0.0	0.0	0.0	0.0	0.0
4378	00119131-2882	THF	1.0	C[C@H]1CN(Cc2ccccc2)CC[C@@H]1N	PF-07207802	CC(C)(C)C(=O)O[C@H](C(=O)O)[C@H](OC(=O)C(C)(C)C)C(=O)O	MFCD00015634	0.69	0.042847954339	1	0	True				False	0.0	0.0	0.0	0.0	0.0
4379	00119131-2882	Toluene	1.0	C[C@H]1CN(Cc2ccccc2)CC[C@@H]1N	PF-07207802	O=C(N[C@@H](Cc1c[nH]c2ccccc12)C(=O)O)OCC1c2ccccc2-c2ccccc21	MFCD00037126	0.69	0.03105420769	1	0	True				False	0.0	0.0	0.0	0.0	0.0
4380	00119131-2882	Toluene	1.0	C[C@H]1CN(Cc2ccccc2)CC[C@@H]1N	PF-07207802	O=C(N[C@@H](Cc1ccc(OCc2ccccc2)cc1)C(=O)O)OCC1c2ccccc2-c2ccccc21	MFCD00065682	0.68	0.0279949437739999	1	0	True				False	0.0	0.0	0.0	0.0	0.0
4381	00119131-2882	MeCN	1.0	C[C@H]1CN(Cc2ccccc2)CC[C@@H]1N	PF-07207802	C[C@@H](OC(C)(C)C)[C@H](NC(=O)OCC1c2ccccc2-c2ccccc21)C(=O)O	MFCD00077075	0.74	0.013396088916	1	0	True				False	0.01	0.0	0.0	0.0	0.0
4382	00119131-2882	THF	1.0	C[C@H]1CN(Cc2ccccc2)CC[C@@H]1N	PF-07207802	O=C(N[C@@H](CO)C(=O)O)OCc1ccccc1	MFCD00002662	0.74	0.004052131326	1	0	True				False	0.0	0.0	0.0	0.0	0.0
4383	00119131-2882	CCOC(C)=O	1.0	C[C@H]1CN(Cc2ccccc2)CC[C@@H]1N	PF-07207802	O=C(O)[C@H](O)[C@@H](O)[C@H](O[C@@H]1O[C@H](CO)[C@H](O)[C@H](O)[C@H]1O)[C@H](O)CO	MFCD00078147	0.74	-0.034705888794	1	0	True				False	0.0	0.0	0.0	0.0	0.0
4384	00119131-2882	Toluene	1.0	C[C@H]1CN(Cc2ccccc2)CC[C@@H]1N	PF-07207802	C[C@@H](O)[C@H](NC(=O)OCC1c2ccccc2-c2ccccc21)C(=O)O.O	MFCD00792901	0.73	0.052754830748	1	0	True				False	0.0	0.0	0.0	0.0	0.01
4385	00119131-2882	MeCN	1.0	C[C@H]1CN(Cc2ccccc2)CC[C@@H]1N	PF-07207802	O=C(N[C@@H](Cc1c[nH]c2ccccc12)C(=O)O)OCC1c2ccccc2-c2ccccc21	MFCD00037126	0.73	0.006201899084	1	0	True				False	0.0	0.0	0.0	0.0	0.0
4386	00119131-2882	THF	1.0	C[C@H]1CN(Cc2ccccc2)CC[C@@H]1N	PF-07207802	O=C(O)[C@@H](O)[C@H]1OC(=O)[C@H](O)[C@H]1O	MFCD00149334	0.99	-0.000140608852	1	0	True				False	0.0	0.0	0.0	0.0	0.0
4387	00119131-2882	Toluene	1.0	C[C@H]1CN(Cc2ccccc2)CC[C@@H]1N	PF-07207802	Cc1ccc(C(=O)O[C@@H](C(=O)O)[C@@H](OC(=O)c2ccc(C)cc2)C(=O)O)cc1	MFCD00064440	0.99	-0.000482966094	1	0	True				False	0.01	0.0	0.02	0.01	0.01
4388	00119131-2882	MeCN	1.0	C[C@H]1CN(Cc2ccccc2)CC[C@@H]1N	PF-07207802	O=C(O)[C@@H](O)[C@H](O)C(=O)Nc1ccc(Cl)cc1	MFCD00070634	0.99	-0.0015897402129999	1	0	True				False	0.0	0.0	0.0	0.01	0.0
4389	00119131-2882	THF	1.0	C[C@H]1CN(Cc2ccccc2)CC[C@@H]1N	PF-07207802	O=C(O)[C@H]1O[C@@H](O)[C@H](O)[C@@H](O)[C@@H]1O	MFCD00077778	0.99	0.001937973584	1	0	True				False	0.0	0.0	0.0	0.0	0.0
4390	00119131-2882	MeCN	1.0	C[C@H]1CN(Cc2ccccc2)CC[C@@H]1N	PF-07207802	COC(=O)N[C@H](CC(=O)O)C(=O)O	PF-00407379	0.99	0.0003517465279999	1	0	True				False	0.0	0.0	0.0	0.0	0.0
4391	00119131-2882	MeCN	1.0	C[C@H]1CN(Cc2ccccc2)CC[C@@H]1N	PF-07207802	O=C(O)[C@H]1CC[C@H](O)[C@H](F)C1	PF-05371977	0.99	-7.255252999999999e-06	1	0	True				False	0.0	0.0	0.0	0.0	0.0
4392	00119131-2882	MeCN	1.0	C[C@H]1CN(Cc2ccccc2)CC[C@@H]1N	PF-07207802	O=C1CC[C@H](C(=O)O)N1	MFCD00066212	0.98	0.001051742688	1	0	True				False	0.0	0.0	0.0	0.01	0.0
4393	00119131-2882	Toluene	1.0	C[C@H]1CN(Cc2ccccc2)CC[C@@H]1N	PF-07207802	O=C(O)[C@H]1CC[C@H](O)[C@H](F)C1	PF-05371977	0.98	0.004455043185	1	0	True				False	0.0	0.01	0.0	0.0	0.0
4394	00119131-2882	THF	1.0	C[C@H]1CN(Cc2ccccc2)CC[C@@H]1N	PF-07207802	COc1ccc(C(=O)O[C@H](C(=O)O)[C@H](OC(=O)c2ccc(OC)cc2)C(=O)O)cc1	MFCD07368366	0.98	-0.002358449603	1	0	True				False	0.0	0.0	0.0	0.0	0.0
4395	00119131-2882	Toluene	1.0	C[C@H]1CN(Cc2ccccc2)CC[C@@H]1N	PF-07207802	O=C(O)[C@H](O)[C@@H](O)C(=O)Nc1ccccc1	MFCD01321193	0.98	-0.001431423998	1	0	True				False	0.02	0.02	0.0	0.0	0.0
4396	00119131-2882	CCOC(C)=O	1.0	C[C@H]1CN(Cc2ccccc2)CC[C@@H]1N	PF-07207802	CC(=O)N[C@@H](CC(C)C)C(=O)O	MFCD00065131	0.98	0.000937622005	1	0	True				False	0.0	0.0	0.0	0.0	0.0
4397	00119131-2882	Toluene	1.0	C[C@H]1CN(Cc2ccccc2)CC[C@@H]1N	PF-07207802	CN(C(=O)OC(C)(C)C)[C@H](C(=O)O)c1ccccc1	MFCD00038799	0.98	0.000697463454	1	0	True				False	0.0	0.01	0.0	0.0	0.0
4398	00119131-2882	Toluene	1.0	C[C@H]1CN(Cc2ccccc2)CC[C@@H]1N	PF-07207802	O=C(O)C[C@@H](C(=O)O)c1ccccc1	MFCD00065930	0.99	0.001057093631	1	0	True				False	0.0	0.0	0.0	0.0	0.0
4399	00119131-2882	Toluene	1.0	C[C@H]1CN(Cc2ccccc2)CC[C@@H]1N	PF-07207802	COC(=O)N[C@H](CC(=O)O)C(=O)O	PF-00407379	0.99	0.001312192154	1	0	True				False	0.0	0.0	0.01	0.0	0.01
4400	00119131-2882	EtOH	1.0	C[C@H]1CN(Cc2ccccc2)CC[C@@H]1N	PF-07207802	COc1ccc(C(=O)O[C@H](C(=O)O)[C@H](OC(=O)c2ccc(OC)cc2)C(=O)O)cc1	MFCD07368366	0.99	0.001494144085	1	0	True				False	0.0	0.0	0.0	0.0	0.0
4401	00119131-2882	CCOC(C)=O	1.0	C[C@H]1CN(Cc2ccccc2)CC[C@@H]1N	PF-07207802	O=C(O)C[C@H](O)C(=O)O	MFCD00064213	0.99	-0.000285677105	1	0	True				False	0.0	0.01	0.0	0.0	0.0
4402	00119131-2882	MeCN	1.0	C[C@H]1CN(Cc2ccccc2)CC[C@@H]1N	PF-07207802	O=C(O)[C@@H](O)CCN1C(=O)c2ccccc2C1=O	MFCD00192213	0.99	-0.0002677364499999	1	0	True				False	0.0	0.0	0.0	0.0	0.0
4403	00119131-2882	Toluene	1.0	C[C@H]1CN(Cc2ccccc2)CC[C@@H]1N	PF-07207802	CC(C)[C@@H]1CC[C@@H](C)C[C@H]1OCC(=O)O	MFCD00001483	0.67	0.026364466903	1	0	True				False	0.0	0.0	0.0	0.0	0.0
4404	00119131-2882	EtOH	1.0	C[C@H]1CN(Cc2ccccc2)CC[C@@H]1N	PF-07207802	O=C(O[C@@H](C(=O)O)[C@@H](OC(=O)c1ccccc1)C(=O)O)c1ccccc1	MFCD00003074	0.67	0.181577340753	1	0	True				False	0.0	0.02	0.0	0.01	0.01
4405	00119131-2882	Toluene	1.0	C[C@H]1CN(Cc2ccccc2)CC[C@@H]1N	PF-07207802	CC(C)(C)OC(=O)N[C@@H](CS(=O)(=O)O)C(=O)O	MFCD02682539	0.67	0.012780251826	1	0	True				False	0.01	0.01	0.0	0.0	0.01
4406	00119131-2882	EtOH	1.0	C[C@H]1CN(Cc2ccccc2)CC[C@@H]1N	PF-07207802	O=C(N[C@@H](Cc1ccc(OCc2ccccc2)cc1)C(=O)O)OCC1c2ccccc2-c2ccccc21	MFCD00065682	0.66	0.197156465814	1	0	True				False	0.0	0.0	0.0	0.0	0.0
4407	00119131-2882	Toluene	1.0	C[C@H]1CN(Cc2ccccc2)CC[C@@H]1N	PF-07207802	CC(=O)N[C@@H](CC(=O)O)C(=O)O	MFCD00020500	0.98	0.000448343037	1	0	True				False	0.0	0.0	0.0	0.0	0.0
4408	00119131-2882	Toluene	1.0	C[C@H]1CN(Cc2ccccc2)CC[C@@H]1N	PF-07207802	CCCC[C@H](C)CCC(=O)O	PF-04735416	0.98	-0.001472004252	1	0	True				False	0.0	0.0	0.0	0.0	0.0
4409	00119131-2882	CCOC(C)=O	1.0	C[C@H]1CN(Cc2ccccc2)CC[C@@H]1N	PF-07207802	O=C1CC[C@H](C(=O)O)N1	MFCD00066212	0.98	0.003190933464	1	0	True				False	0.0	0.0	0.0	0.0	0.0
4410	00119131-2882	Toluene	1.0	C[C@H]1CN(Cc2ccccc2)CC[C@@H]1N	PF-07207802	O=C(O)[C@@H](O)[C@H](O)C(=O)O	MFCD00004238	0.98	0.002167418485	1	0	True				False	0.0	0.0	0.0	0.0	0.0
4412	00119131-2882	MeCN	1.0	C[C@H]1CN(Cc2ccccc2)CC[C@@H]1N	PF-07207802	CC(=O)N[C@@H](CC(C)C)C(=O)O	MFCD00065131	0.98	0.000531001451	1	0	True				False	0.0	0.0	0.0	0.0	0.0
4413	00119131-2882	THF	1.0	C[C@H]1CN(Cc2ccccc2)CC[C@@H]1N	PF-07207802	COC(=O)[C@H]1[C@H]2C=C[C@H](C2)[C@H]1C(=O)O	MFCD00167751	0.98	0.000254840281	1	0	True				False	0.0	0.0	0.0	0.0	0.0
4414	00119131-2882	THF	1.0	C[C@H]1CN(Cc2ccccc2)CC[C@@H]1N	PF-07207802	O=C1O[C@H]([C@@H](O)CO)C(O)=C1O	MFCD00064328	0.98	0.003382670521	1	0	True				False	0.0	0.0	0.0	0.0	0.0
4415	00119131-2882	Toluene	1.0	C[C@H]1CN(Cc2ccccc2)CC[C@@H]1N	PF-07207802	CC1(C)OC[C@@H]2O[C@@]3(C(=O)O)OC(C)(C)O[C@H]3[C@@H]2O1	MFCD00150517	0.7	0.0172220591969999	1	0	True				False	0.0	0.0	0.0	0.0	0.0
4416	00119131-2882	MeCN	1.0	C[C@H]1CN(Cc2ccccc2)CC[C@@H]1N	PF-07207802	CN(C)[C@@H](Cc1ccccc1)C(=O)O	MFCD00082539	0.7	0.005068828962	1	0	True				False	0.0	0.0	0.0	0.0	0.01
4417	00119131-2882	CCOC(C)=O	1.0	C[C@H]1CN(Cc2ccccc2)CC[C@@H]1N	PF-07207802	O=C(O)[C@H](O)[C@@H](O)C(=O)Nc1ccc(F)cc1	MFCD00060349	0.67	0.242650707116	1	0	True				False	0.0	0.0	0.0	0.0	0.0
4418	00119131-2882	EtOH	1.0	C[C@H]1CN(Cc2ccccc2)CC[C@@H]1N	PF-07207802	CSCC[C@H](NC(=O)OCC1c2ccccc2-c2ccccc21)C(=O)O	MFCD00037134	0.67	0.241580530626	1	0	True				False	0.0	0.0	0.0	0.0	0.0
4419	00119131-2882	CCOC(C)=O	1.0	C[C@H]1CN(Cc2ccccc2)CC[C@@H]1N	PF-07207802	CSCC[C@H](NC(=O)OCC1c2ccccc2-c2ccccc21)C(=O)O	MFCD00037134	0.99	0.000862703398	1	0	True				False	0.0	0.0	0.0	0.0	0.0
4420	00119131-2882	CCOC(C)=O	1.0	C[C@H]1CN(Cc2ccccc2)CC[C@@H]1N	PF-07207802	COc1ccc(C(=O)O[C@H](C(=O)O)[C@H](OC(=O)c2ccc(OC)cc2)C(=O)O)cc1	MFCD07368366	0.99	0.000369400046	1	0	True				False	0.0	0.0	0.0	0.0	0.0
4421	00119131-2882	EtOH	1.0	C[C@H]1CN(Cc2ccccc2)CC[C@@H]1N	PF-07207802	O=C(O)[C@H]1O[C@@H](O)[C@H](O)[C@@H](O)[C@@H]1O	MFCD00077778	0.99	0.00178269061	1	0	True				False	0.0	0.0	0.0	0.0	0.0
4432	00119131-2882	THF	1.0	C[C@H]1CN(Cc2ccccc2)CC[C@@H]1N	PF-07207802	NC(=O)[C@H]1C[C@H]1C(=O)O	PF-04815054	0.81	0.002974244361	1	0	True				False	0.0	0.0	0.0	0.0	0.0
4433	00119131-2882	CCOC(C)=O	1.0	C[C@H]1CN(Cc2ccccc2)CC[C@@H]1N	PF-07207802	CN[C@H](CC(=O)O)C(=O)O	PF-00930181	0.81	-0.0515526201369999	1	0	True				False	0.0	0.0	0.01	0.0	0.0
4434	00119131-2882	MeCN	1.0	C[C@H]1CN(Cc2ccccc2)CC[C@@H]1N	PF-07207802	CC(C)(C)OC(=O)N[C@@H](CS(=O)(=O)O)C(=O)O	MFCD02682539	0.8	0.010434517068	1	0	True				False	0.0	0.0	0.0	0.0	0.0
4435	00119131-2882	THF	1.0	C[C@H]1CN(Cc2ccccc2)CC[C@@H]1N	PF-07207802	O=C(O)[C@H](O)[C@@H](O)C(=O)Nc1ccccc1	MFCD01321193	0.66	0.160140975933	1	0	True				False	0.01	0.0	0.0	0.0	0.0
4436	00119131-2882	Toluene	1.0	C[C@H]1CN(Cc2ccccc2)CC[C@@H]1N	PF-07207802	O=C(O)[C@H](O)[C@@H](O)[C@H](O)[C@H](O)CO	PF-01465890	0.66	0.0126496486879999	1	0	True				False	0.0	0.0	0.0	0.0	0.0
4437	00119131-2882	Toluene	1.0	C[C@H]1CN(Cc2ccccc2)CC[C@@H]1N	PF-07207802	CC(C)[C@H](NC(=O)OCC1c2ccccc2-c2ccccc21)C(=O)O	MFCD00037124	0.63	-0.144114012339	1	0	True				False	0.0	0.0	0.01	0.0	0.01
4438	00119131-2882	EtOH	1.0	C[C@H]1CN(Cc2ccccc2)CC[C@@H]1N	PF-07207802	Cc1ccc(C(=O)O[C@@H](C(=O)O)[C@@H](OC(=O)c2ccc(C)cc2)C(=O)O)cc1	MFCD00064440	0.57	0.23594751151	1	0	True				False	0.01	0.01	0.02	0.04	0.02
4439	00119131-2882	EtOH	1.0	C[C@H]1CN(Cc2ccccc2)CC[C@@H]1N	PF-07207802	O=C(O)[C@H](O)[C@@H](O)[C@H](O[C@@H]1O[C@H](CO)[C@H](O)[C@H](O)[C@H]1O)[C@H](O)CO	MFCD00078147	0.54	0.17797267581	1	0	True				False	0.0	0.0	0.0	0.0	0.0
4440	00119131-2882	EtOH	1.0	C[C@H]1CN(Cc2ccccc2)CC[C@@H]1N	PF-07207802	O=C1O[C@H]([C@@H](O)CO)C(O)=C1O	MFCD00064328	0.53	0.174529493358	1	0	True				False	0.0	0.0	0.0	0.0	0.0
4441	00119131-2882	THF	1.0	C[C@H]1CN(Cc2ccccc2)CC[C@@H]1N	PF-07207802	CC(C)(C)OC(=O)N1Cc2ccccc2C[C@H]1C(=O)O	MFCD00143845	0.53	-0.471018166756	1	1	True				False	0.0	0.0	0.0	0.0	0.0
4442	00119131-2882	CCOC(C)=O	1.0	C[C@H]1CN(Cc2ccccc2)CC[C@@H]1N	PF-07207802	CC(C)(C)OC(=O)n1cc(C[C@H](NC(=O)OCC2c3ccccc3-c3ccccc32)C(=O)O)c2ccccc21	MFCD00153366	0.53	0.090667840995	1	0	True				False	0.0	0.0	0.0	0.0	0.0
4443	00119131-2882	EtOH	1.0	C[C@H]1CN(Cc2ccccc2)CC[C@@H]1N	PF-07207802	CC(C)(C)OC(=O)N[C@@H](CS(=O)(=O)O)C(=O)O	MFCD02682539	0.52	0.141222268405	1	0	True				False	0.0	0.0	0.0	0.0	0.0
4444	00119131-2882	Toluene	1.0	C[C@H]1CN(Cc2ccccc2)CC[C@@H]1N	PF-07207802	O=C(N[C@@H](Cc1ccccc1)C(=O)O)OCc1ccccc1	MFCD00020418	0.52	0.051896655646	1	0	True				False	0.0	0.0	0.0	0.0	0.0
4445	00119131-2882	MeCN	1.0	C[C@H]1CN(Cc2ccccc2)CC[C@@H]1N	PF-07207802	NC(=O)[C@H]1C[C@H]1C(=O)O	PF-04815054	0.96	0.000550508526	1	0	True				False	0.0	0.0	0.0	0.0	0.0
4446	00119131-2882	THF	1.0	C[C@H]1CN(Cc2ccccc2)CC[C@@H]1N	PF-07207802	O=C(O)[C@@H](O)[C@H](O)C(=O)O	MFCD00004238	0.96	0.001400007046	1	0	True				False	0.0	0.0	0.0	0.0	0.0
4447	00119131-2882	MeCN	1.0	C[C@H]1CN(Cc2ccccc2)CC[C@@H]1N	PF-07207802	O=C(N[C@@H](CO)C(=O)O)OCc1ccccc1	MFCD00002662	0.96	-0.002633613065	1	0	True				False	0.0	0.0	0.0	0.0	0.0
4448	00119131-2882	MeCN	1.0	C[C@H]1CN(Cc2ccccc2)CC[C@@H]1N	PF-07207802	CC(C)(C)OC(=O)N[C@H](C(=O)O)C(C)(C)C	MFCD00065574	0.96	0.00285826112	1	0	True				False	0.01	0.0	0.0	0.0	0.0
4449	00119131-2882	CCOC(C)=O	1.0	C[C@H]1CN(Cc2ccccc2)CC[C@@H]1N	PF-07207802	O=C1C[C@@H](C(=O)O)NC(=O)N1	MFCD00085339	0.96	0.000931624236	1	0	True				False	0.039400293326154544	0.019758386928559014	0.03928656072353525	0.04788454255961103	0.03927800952216053
4450	00119131-2882	THF	1.0	C[C@H]1CN(Cc2ccccc2)CC[C@@H]1N	PF-07207802	O=C(O)[C@@H](O)CCN1C(=O)c2ccccc2C1=O	MFCD00192213	0.96	-0.00514088516	1	0	True				False	0.0	0.0	0.0	0.0	0.0
4451	00119131-2882	CCOC(C)=O	1.0	C[C@H]1CN(Cc2ccccc2)CC[C@@H]1N	PF-07207802	CC(=O)N[C@@H](Cc1ccccc1)C(=O)O	MFCD00063158	0.95	-0.0006287504469999	1	0	True				False	0.0	0.0	0.0	0.0	0.0
4452	00119131-2882	EtOH	1.0	C[C@H]1CN(Cc2ccccc2)CC[C@@H]1N	PF-07207802	CC1(C)OC[C@@H]2O[C@@]3(C(=O)O)OC(C)(C)O[C@H]3[C@@H]2O1	MFCD00150517	0.45	0.1674883897719999	1	0	True				False	0.0	0.0	0.0	0.0	0.0
4453	00119131-2882	EtOH	1.0	C[C@H]1CN(Cc2ccccc2)CC[C@@H]1N	PF-07207802	CC(=O)NCCCC[C@H](N)C(=O)O	MFCD00002639	0.44	0.144239780476	1	0	True				False	0.0	0.0	0.0	0.0	0.0
4454	00119131-2882	EtOH	1.0	C[C@H]1CN(Cc2ccccc2)CC[C@@H]1N	PF-07207802	CO[C@@](C(=O)O)(c1ccccc1)C(F)(F)F	MFCD00004184	0.43	0.194876923964	1	0	True				False	0.0	0.0	0.0	0.0	0.0
4455	00119131-2882	EtOH	1.0	C[C@H]1CN(Cc2ccccc2)CC[C@@H]1N	PF-07207802	C[C@@H](O)[C@H](NC(=O)OCC1c2ccccc2-c2ccccc21)C(=O)O.O	MFCD00792901	0.42	1.0	1	1	True				False	0.0	0.0	0.0	0.0	0.0
4456	00119131-2882	CCOC(C)=O	1.0	C[C@H]1CN(Cc2ccccc2)CC[C@@H]1N	PF-07207802	CN(C)[C@@H](Cc1ccccc1)C(=O)O	MFCD00082539	0.37	0.039616623932	1	0	True				False	0.0	0.0	0.0	0.0	0.01
4457	00119131-2882	EtOH	1.0	C[C@H]1CN(Cc2ccccc2)CC[C@@H]1N	PF-07207802	O=C(O)[C@H](O)[C@@H](O)C(=O)Nc1ccccc1	MFCD01321193	0.37	-0.894046350856	1	1	True				False	0.02	0.03	0.0	0.0	0.0
4458	00119131-2882	THF	1.0	C[C@H]1CN(Cc2ccccc2)CC[C@@H]1N	PF-07207802	CC(C)(C)OC(=O)n1cc(C[C@H](NC(=O)OCC2c3ccccc3-c3ccccc32)C(=O)O)c2ccccc21	MFCD00153366	0.37	0.133081606622	1	0	True				False	0.0	0.0	0.0	0.0	0.0
4459	00119131-2882	CCOC(C)=O	1.0	C[C@H]1CN(Cc2ccccc2)CC[C@@H]1N	PF-07207802	C[C@@H](O)[C@H](NC(=O)OCC1c2ccccc2-c2ccccc21)C(=O)O.O	MFCD00792901	0.36	0.254791229388	1	1	True				False	0.0	0.0	0.0	0.0	0.0
4460	00119131-2882	THF	1.0	C[C@H]1CN(Cc2ccccc2)CC[C@@H]1N	PF-07207802	C[C@@H](O)[C@H](NC(=O)OCC1c2ccccc2-c2ccccc21)C(=O)O.O	MFCD00792901	0.32	0.322573175213	1	1	True				False	0.0	0.0	0.0	0.0	0.0
4461	00119131-2882	THF	1.0	C[C@H]1CN(Cc2ccccc2)CC[C@@H]1N	PF-07207802	CCCC[C@H](C)CCC(=O)O	PF-04735416	0.32	-0.6951393567649999	1	1	True				False	0.0	0.0	0.0	0.0	0.0
4462	00119131-2882	CCOC(C)=O	1.0	C[C@H]1CN(Cc2ccccc2)CC[C@@H]1N	PF-07207802	O=C(N[C@H](C(=O)O)c1ccccc1)OCC1c2ccccc2-c2ccccc21	MFCD00155632	0.31	0.130193601834	1	0	True				False	0.0	0.0	0.0	0.0	0.0
4463	00119131-2882	CCOC(C)=O	1.0	C[C@H]1CN(Cc2ccccc2)CC[C@@H]1N	PF-07207802	CC(C)C[C@H](NC(=O)OCC1c2ccccc2-c2ccccc21)C(=O)O	MFCD00037133	0.3	0.08960212925	1	0	True				False	0.0	0.0	0.0	0.0	0.0
4464	00119131-2882	THF	1.0	C[C@H]1CN(Cc2ccccc2)CC[C@@H]1N	PF-07207802	CC(=O)NCCCC[C@H](N)C(=O)O	MFCD00002639	0.3	0.10678133359	1	0	True				False	0.0	0.0	0.0	0.0	0.0
4465	00119131-2882	CCOC(C)=O	1.0	C[C@H]1CN(Cc2ccccc2)CC[C@@H]1N	PF-07207802	CC1(C)OC[C@@H]2O[C@@]3(C(=O)O)OC(C)(C)O[C@H]3[C@@H]2O1	MFCD00150517	0.29	0.060049689624	1	0	True				False	0.0	0.0	0.0	0.0	0.0
4466	00119131-2882	CCOC(C)=O	1.0	C[C@H]1CN(Cc2ccccc2)CC[C@@H]1N	PF-07207802	CC(C)[C@H](NC(=O)OCC1c2ccccc2-c2ccccc21)C(=O)O	MFCD00037124	0.28	0.158698751313	1	0	True				False	0.0	0.0	0.0	0.0	0.0
4467	00119131-2882	MeCN	1.0	C[C@H]1CN(Cc2ccccc2)CC[C@@H]1N	PF-07207802	CN(C(=O)OC(C)(C)C)[C@H](C(=O)O)c1ccccc1	MFCD00038799	0.95	0.001471418261	1	0	True				False	0.0	0.0	0.0	0.0	0.0
4468	00119131-2882	MeCN	1.0	C[C@H]1CN(Cc2ccccc2)CC[C@@H]1N	PF-07207802	CC(=O)N[C@@H](Cc1ccc(O)cc1)C(=O)O	MFCD00037190	0.95	-0.006359828678	1	0	True				False	0.01	0.0	0.0	0.0	0.0
4469	00119131-2882	MeCN	1.0	C[C@H]1CN(Cc2ccccc2)CC[C@@H]1N	PF-07207802	CC(C)C[C@H](NC(=O)OCc1ccccc1)C(=O)O	MFCD00026494	0.93	-0.0020462446149999	1	0	True				False	0.0	0.0	0.0	0.0	0.0
4470	00119131-2882	MeCN	1.0	C[C@H]1CN(Cc2ccccc2)CC[C@@H]1N	PF-07207802	CC(C)(C)OC(=O)N1Cc2ccccc2C[C@H]1C(=O)O	MFCD00143845	0.93	-0.012785943791	1	0	True				False	0.0	0.0	0.0	0.0	0.0
4471	00119131-2882	CCOC(C)=O	1.0	C[C@H]1CN(Cc2ccccc2)CC[C@@H]1N	PF-07207802	CC(=O)N[C@@H](CC(=O)O)C(=O)O	MFCD00020500	0.92	0.002725150988	1	0	True				False	0.0	0.0	0.0	0.0	0.0
4472	00119131-2882	CCOC(C)=O	1.0	C[C@H]1CN(Cc2ccccc2)CC[C@@H]1N	PF-07207802	O=C(N[C@@H](Cc1ccc(O)cc1)C(=O)O)OCc1ccccc1	MFCD00037180	0.92	-0.005959921805	1	0	True				False	0.0	0.0	0.0	0.0	0.0
4473	00119131-2882	Toluene	1.0	C[C@H]1CN(Cc2ccccc2)CC[C@@H]1N	PF-07207802	O=C1CC[C@@H](C(=O)O)N1	MFCD00005272	0.92	0.007807012478	1	0	True				False	0.0	0.0	0.0	0.0	0.0
4474	00119131-2882	Toluene	1.0	C[C@H]1CN(Cc2ccccc2)CC[C@@H]1N	PF-07207802	CC(C)(C)OC(=O)n1cc(C[C@H](NC(=O)OCC2c3ccccc3-c3ccccc32)C(=O)O)c2ccccc21	MFCD00153366	0.52	0.077441474902	1	0	True				False	0.0	0.0	0.0	0.0	0.0
4475	00119131-2882	THF	1.0	C[C@H]1CN(Cc2ccccc2)CC[C@@H]1N	PF-07207802	CC(=O)N1C[C@H](O)C[C@H]1C(=O)O	MFCD00037339	0.52	0.032407281576	1	0	True				False	0.0	0.0	0.0	0.0	0.0
4476	00119131-2882	Toluene	1.0	C[C@H]1CN(Cc2ccccc2)CC[C@@H]1N	PF-07207802	O=C(N[C@@H](Cc1ccc(O)cc1)C(=O)O)OCc1ccccc1	MFCD00037180	0.92	-0.0300751571599999	1	0	True				False	0.0	0.0	0.01	0.0	0.0
4477	00119131-2882	MeCN	1.0	C[C@H]1CN(Cc2ccccc2)CC[C@@H]1N	PF-07207802	COc1ccc(C(=O)O[C@H](C(=O)O)[C@H](OC(=O)c2ccc(OC)cc2)C(=O)O)cc1	MFCD07368366	0.92	0.011998143844	1	0	True				False	0.0	0.0	0.0	0.0	0.0
4478	00119131-2882	MeCN	1.0	C[C@H]1CN(Cc2ccccc2)CC[C@@H]1N	PF-07207802	CC(C)[C@H](O)C(=O)O	MFCD00066443	0.92	-0.009875428669	1	0	True				False	0.0	0.0	0.0	0.0	0.01
4479	00119131-2882	MeCN	1.0	C[C@H]1CN(Cc2ccccc2)CC[C@@H]1N	PF-07207802	O=C(O)[C@H](O)[C@@H](O)[C@H](O[C@@H]1O[C@H](CO)[C@H](O)[C@H](O)[C@H]1O)[C@H](O)CO	MFCD00078147	0.92	-0.008390509332	1	0	True				False	0.0	0.0	0.0	0.0	0.0
4480	00119131-2882	MeCN	1.0	C[C@H]1CN(Cc2ccccc2)CC[C@@H]1N	PF-07207802	O=C(O)[C@@H](O)c1ccccc1	MFCD00004495	0.92	0.0135398672	1	0	True				False	0.0	0.0	0.0	0.0	0.0
4481	00119131-2882	EtOH	1.0	C[C@H]1CN(Cc2ccccc2)CC[C@@H]1N	PF-07207802	CN(C)[C@@H](Cc1ccccc1)C(=O)O	MFCD00082539	0.48	0.170681565822	1	0	True				False	0.0	0.0	0.0	0.0	0.0
4482	00119131-2882	EtOH	1.0	C[C@H]1CN(Cc2ccccc2)CC[C@@H]1N	PF-07207802	Cc1ccc(NC(=O)[C@@H](O)[C@H](O)C(=O)O)cc1	MFCD00070635	0.48	1.0	1	1	True				False	0.0	0.0	0.0	0.0	0.0
4483	00119131-2882	MeCN	1.0	C[C@H]1CN(Cc2ccccc2)CC[C@@H]1N	PF-07207802	CC(C)[C@@H]1CC[C@@H](C)C[C@H]1C(=O)O	PF-03819681	0.97	0.001111064406	1	0	True				False	0.0	0.0	0.0	0.0	0.0
4484	00119131-2882	Toluene	1.0	C[C@H]1CN(Cc2ccccc2)CC[C@@H]1N	PF-07207802	CN[C@H](CC(=O)O)C(=O)O	PF-00930181	0.97	-0.002290735909	1	0	True				False	0.0	0.0	0.0	0.0	0.01
4485	00119131-2882	Toluene	1.0	C[C@H]1CN(Cc2ccccc2)CC[C@@H]1N	PF-07207802	CC(=O)N[C@@H](Cc1c[nH]c2ccccc12)C(=O)O	MFCD00065976	0.97	0.004758106245	1	0	True				False	0.0	0.0	0.0	0.0	0.0
4486	00119131-2882	Toluene	1.0	C[C@H]1CN(Cc2ccccc2)CC[C@@H]1N	PF-07207802	O=C(O)[C@@H](O)[C@H]1OC(=O)[C@H](O)[C@H]1O	MFCD00149334	0.97	0.001078673439	1	0	True				False	0.0	0.0	0.0	0.0	0.0
4487	00119131-2882	CCOC(C)=O	1.0	C[C@H]1CN(Cc2ccccc2)CC[C@@H]1N	PF-07207802	CC(=O)N[C@@H](Cc1c[nH]c2ccccc12)C(=O)O	MFCD00065976	0.95	-0.0007943148989999	1	0	True				False	0.0	0.0	0.0	0.0	0.0
4488	00119131-2882	Toluene	1.0	C[C@H]1CN(Cc2ccccc2)CC[C@@H]1N	PF-07207802	NC(=O)[C@H]1C[C@H]1C(=O)O	PF-04815054	0.95	0.001958814053	1	0	True				False	0.01	0.0	0.0	0.0	0.0
4489	00119131-2882	CCOC(C)=O	1.0	C[C@H]1CN(Cc2ccccc2)CC[C@@H]1N	PF-07207802	NC(=O)[C@H]1C[C@H]1C(=O)O	PF-04815054	0.92	0.0027300107	1	0	True				False	0.0	0.01	0.01	0.01	0.0
4490	00119131-2882	THF	1.0	C[C@H]1CN(Cc2ccccc2)CC[C@@H]1N	PF-07207802	O=C(N[C@@H](Cc1ccc(O)cc1)C(=O)O)OCc1ccccc1	MFCD00037180	0.92	0.04822647987	1	0	True				False	0.0	0.0	0.0	0.0	0.0
4491	00119131-2882	MeCN	1.0	C[C@H]1CN(Cc2ccccc2)CC[C@@H]1N	PF-07207802	O=C(N[C@@H](Cc1ccccc1)C(=O)O)OCc1ccccc1	MFCD00020418	0.92	-0.043204093079	1	0	True				False	0.0	0.0	0.0	0.0	0.0
4492	00119131-2882	THF	1.0	C[C@H]1CN(Cc2ccccc2)CC[C@@H]1N	PF-07207802	O=C(O)C[C@H](O)C(=O)O	MFCD00064213	0.92	0.002695722828	1	0	True				False	0.0	0.0	0.0	0.0	0.0
4493	00119131-2882	Toluene	1.0	C[C@H]1CN(Cc2ccccc2)CC[C@@H]1N	PF-07207802	N[C@@H](CC(=O)O)C(=O)O	MFCD00002616	0.91	0.0077290343009999	1	0	True				False	0.0	0.0	0.02	0.0	0.0
4494	00119131-2882	THF	1.0	C[C@H]1CN(Cc2ccccc2)CC[C@@H]1N	PF-07207802	O=C(O)[C@@H](O)[C@H](O)C(=O)Nc1ccc(Cl)cc1	MFCD00070634	0.91	-0.035826514603	1	0	True				False	0.0	0.0	0.0	0.0	0.0
4495	00119131-2882	MeCN	1.0	C[C@H]1CN(Cc2ccccc2)CC[C@@H]1N	PF-07207802	CC1(C)[C@@H]2CC[C@@]1(C(=O)O)C(=O)C2	MFCD08061242	0.97	0.0070112776889999	1	0	True				False	0.0	0.0	0.0	0.0	0.0
4496	00119131-2882	CCOC(C)=O	1.0	C[C@H]1CN(Cc2ccccc2)CC[C@@H]1N	PF-07207802	O=C(O)[C@@H](O)[C@H]1OC(=O)[C@H](O)[C@H]1O	MFCD00149334	0.97	-0.0017595705219999	1	0	True				False	0.0	0.0	0.0	0.0	0.0
4497	00119131-2882	MeCN	1.0	C[C@H]1CN(Cc2ccccc2)CC[C@@H]1N	PF-07207802	CC(C)(C)OC(=O)n1cc(C[C@H](NC(=O)OCC2c3ccccc3-c3ccccc32)C(=O)O)c2ccccc21	MFCD00153366	0.96	0.00108788403	1	0	True				False	0.0	0.0	0.0	0.0	0.0
4498	00119131-2882	CCOC(C)=O	1.0	C[C@H]1CN(Cc2ccccc2)CC[C@@H]1N	PF-07207802	O=C(O)[C@@H](O)[C@H](O)C(=O)O	MFCD00004238	0.96	0.001020130758	1	0	True				False	0.0	0.0	0.0	0.0	0.0
4499	00119131-2882	Toluene	1.0	C[C@H]1CN(Cc2ccccc2)CC[C@@H]1N	PF-07207802	CC(C)(C)OC(=O)N1Cc2ccccc2C[C@H]1C(=O)O	MFCD00143845	0.95	-0.006780712165	1	0	True				False	0.0	0.0	0.0	0.0	0.0
4500	00119131-2882	THF	1.0	C[C@H]1CN(Cc2ccccc2)CC[C@@H]1N	PF-07207802	O=C(O[C@@H](C(=O)O)[C@@H](OC(=O)c1ccccc1)C(=O)O)c1ccccc1	MFCD00003074	0.95	-0.0451556154579999	1	0	True				False	0.0	0.0	0.0	0.0	0.0
4501	00119131-2882	THF	1.0	C[C@H]1CN(Cc2ccccc2)CC[C@@H]1N	PF-07207802	Cc1ccc(C(=O)O[C@@H](C(=O)O)[C@@H](OC(=O)c2ccc(C)cc2)C(=O)O)cc1	MFCD00064440	0.94	0.032252372548	1	0	True				False	0.0	0.0	0.0	0.0	0.0
4502	00119131-2882	THF	1.0	C[C@H]1CN(Cc2ccccc2)CC[C@@H]1N	PF-07207802	CN[C@H](CC(=O)O)C(=O)O	PF-00930181	0.94	-0.006111407917	1	0	True				False	0.0	0.0	0.0	0.0	0.0
4503	00119131-2882	CCOC(C)=O	1.0	C[C@H]1CN(Cc2ccccc2)CC[C@@H]1N	PF-07207802	Cc1ccc(C(=O)O[C@@H](C(=O)O)[C@@H](OC(=O)c2ccc(C)cc2)C(=O)O)cc1	MFCD00064440	0.94	-0.003658306063	1	0	True				False	0.0	0.0	0.0	0.0	0.0
4504	00119131-2882	THF	1.0	C[C@H]1CN(Cc2ccccc2)CC[C@@H]1N	PF-07207802	O=C(O)[C@@H](O)[C@H]1OC(=O)[C@H](O)[C@H]1O	MFCD00149334	0.91	-0.001762068961	1	0	True				False	0.0	0.0	0.0	0.0	0.0
4505	00119131-2882	CCOC(C)=O	1.0	C[C@H]1CN(Cc2ccccc2)CC[C@@H]1N	PF-07207802	O=C1CC[C@@H](C(=O)O)N1	MFCD00005272	0.91	0.00407561658	1	0	True				False	0.0	0.0	0.0	0.0	0.0
4506	00119131-2882	THF	1.0	C[C@H]1CN(Cc2ccccc2)CC[C@@H]1N	PF-07207802	CC(=O)N[C@@H](Cc1ccccc1)C(=O)O	MFCD00063158	0.9	0.006779364635	1	0	True				False	0.0	0.0	0.0	0.0	0.0
4507	00119131-2882	MeCN	1.0	C[C@H]1CN(Cc2ccccc2)CC[C@@H]1N	PF-07207802	C[C@@H](CC(=O)O)C(=O)O	MFCD00192321	0.9	0.001364363929	1	0	True				False	0.0	0.0	0.0	0.0	0.0
4508	00119131-2882	MeCN	1.0	C[C@H]1CN(Cc2ccccc2)CC[C@@H]1N	PF-07207802	CC(C)[C@H](NC(=O)OCc1ccccc1)C(=O)O	MFCD00008922	0.9	-0.00334736232	1	0	True				False	0.0	0.0	0.0	0.0	0.0
4509	00119131-2882	CCOC(C)=O	1.0	C[C@H]1CN(Cc2ccccc2)CC[C@@H]1N	PF-07207802	O=C(N[C@H](C(=O)O)c1ccccc1)OCc1ccccc1	MFCD00077033	0.9	-0.004998601197	1	0	True				False	0.0	0.0	0.0	0.0	0.0
4510	00119131-2882	CCOC(C)=O	1.0	C[C@H]1CN(Cc2ccccc2)CC[C@@H]1N	PF-07207802	O=C(N[C@@H](CO)C(=O)O)OCc1ccccc1	MFCD00002662	0.94	-0.002027415863	1	0	True				False	0.0	0.0	0.0	0.0	0.0
4511	00119131-2882	MeCN	1.0	C[C@H]1CN(Cc2ccccc2)CC[C@@H]1N	PF-07207802	CSCC[C@H](NC(=O)OCC1c2ccccc2-c2ccccc21)C(=O)O	MFCD00037134	0.94	0.004833392437	1	0	True				False	0.0	0.0	0.0	0.0	0.0
4512	00119131-2882	CCOC(C)=O	1.0	C[C@H]1CN(Cc2ccccc2)CC[C@@H]1N	PF-07207802	O=C(O)[C@@H](O)CCN1C(=O)c2ccccc2C1=O	MFCD00192213	0.94	-0.004065182163	1	0	True				False	0.0	0.0	0.0	0.0	0.0
4513	00119131-2882	MeCN	1.0	C[C@H]1CN(Cc2ccccc2)CC[C@@H]1N	PF-07207802	O=C1CC[C@@H](C(=O)O)N1	MFCD00005272	0.94	0.002643745575	1	0	True				False	0.0	0.0	0.01	0.01	0.0
4514	00119131-2882	Toluene	1.0	C[C@H]1CN(Cc2ccccc2)CC[C@@H]1N	PF-07207802	CCN1CCN(C(=O)N[C@@H](C(=O)O)c2ccccc2)C(=O)C1=O	MFCD00799536	0.94	0.0168905761909999	1	0	True				False	0.0	0.0	0.0	0.0	0.0
4515	00119131-2882	MeCN	1.0	C[C@H]1CN(Cc2ccccc2)CC[C@@H]1N	PF-07207802	CO[C@@H](C(=O)O)c1ccccc1	MFCD00004250	0.93	0.006074634556	1	0	True				False	0.0	0.0	0.0	0.0	0.01
4516	00119131-2882	CCOC(C)=O	1.0	C[C@H]1CN(Cc2ccccc2)CC[C@@H]1N	PF-07207802	CC(=O)NCCCC[C@H](N)C(=O)O	MFCD00002639	0.28	0.1280428793219999	1	0	True				False	0.0	0.0	0.0	0.0	0.0
4517	00119131-2882	CCOC(C)=O	1.0	C[C@H]1CN(Cc2ccccc2)CC[C@@H]1N	PF-07207802	CC(C)(C)OC(=O)N[C@@H](CS(=O)(=O)O)C(=O)O	MFCD02682539	0.28	0.154679034271	1	0	True				False	0.0	0.0	0.0	0.0	0.0
4518	00119131-2882	THF	1.0	C[C@H]1CN(Cc2ccccc2)CC[C@@H]1N	PF-07207802	CC(C)(C)OC(=O)N[C@@H](CS(=O)(=O)O)C(=O)O	MFCD02682539	0.27	0.0971444738389999	1	0	True				False	0.0	0.0	0.0	0.0	0.0
4519	00119131-2882	CCOC(C)=O	1.0	C[C@H]1CN(Cc2ccccc2)CC[C@@H]1N	PF-07207802	O=C(N[C@@H](Cc1ccccc1)C(=O)O)OCC1c2ccccc2-c2ccccc21	MFCD00037128	0.27	0.066014945201	1	0	True				False	0.0	0.0	0.0	0.0	0.0
4520	00119131-2882	MeCN	1.0	C[C@H]1CN(Cc2ccccc2)CC[C@@H]1N	PF-07207802	CC(C)(C)[C@H](O)C(=O)O	PF-01363457	0.93	-0.003986407601	1	0	True				False	0.0	0.0	0.0	0.01	0.0
4521	00119131-2882	MeCN	1.0	C[C@H]1CN(Cc2ccccc2)CC[C@@H]1N	PF-07207802	C[C@@H](CC(=O)O)c1ccccc1	MFCD00077842	0.93	0.0097269204539999	1	0	True				False	0.0	0.0	0.0	0.0	0.0
4522	00119131-2882	MeCN	1.0	C[C@H]1CN(Cc2ccccc2)CC[C@@H]1N	PF-07207802	CC(C)(C)OC(=O)N[C@H](Cc1ccc(O)cc1)C(=O)O	MFCD00063030	0.93	0.003437643079	1	0	True				False	0.0	0.0	0.0	0.0	0.0
4523	00119131-2882	CCOC(C)=O	1.0	C[C@H]1CN(Cc2ccccc2)CC[C@@H]1N	PF-07207802	O=C(O)[C@]1(O)C[C@@H](O)[C@@H](O)[C@H](O)C1	MFCD00003864	0.93	0.003282276487	1	0	True				False	0.0	0.0	0.0	0.0	0.0
4524	00119131-2882	CCOC(C)=O	1.0	C[C@H]1CN(Cc2ccccc2)CC[C@@H]1N	PF-07207802	Cc1ccc(NC(=O)[C@@H](O)[C@H](O)C(=O)O)cc1	MFCD00070635	0.93	0.004043218185	1	0	True				False	0.0	0.01	0.0	0.0	0.0
4525	00119131-2882	THF	1.0	C[C@H]1CN(Cc2ccccc2)CC[C@@H]1N	PF-07207802	O=C1C[C@@H](C(=O)O)NC(=O)N1	MFCD00085339	0.9	-0.002019098416	1	0	True				False	0.07919615332994569	0.038714462367039265	0.09836338478603399	0.06771075944418271	0.09602350364172098
4526	00119131-2882	MeCN	1.0	C[C@H]1CN(Cc2ccccc2)CC[C@@H]1N	PF-07207802	C[C@@H](C(=O)O)N(C)C(=O)OC(C)(C)C	MFCD00037242	0.9	0.015095459119	1	0	True				False	0.0	0.0	0.0	0.0	0.0
4527	00119131-2882	MeCN	1.0	C[C@H]1CN(Cc2ccccc2)CC[C@@H]1N	PF-07207802	CC(C)(C)OC(=O)N[C@H](C(=O)O)c1ccccc1	MFCD00065588	0.89	0.053882176414	1	0	True				False	0.0	0.0	0.0	0.0	0.01
4528	00119131-2882	MeCN	1.0	C[C@H]1CN(Cc2ccccc2)CC[C@@H]1N	PF-07207802	CC1(C)COP(=O)(O)O[C@@H]1c1ccccc1Cl	MFCD00055615	0.89	-0.001045453424	1	0	True				False	0.0	0.0	0.0	0.0	0.0
4529	00119131-2882	THF	1.0	C[C@H]1CN(Cc2ccccc2)CC[C@@H]1N	PF-07207802	O=C(N[C@H](C(=O)O)c1ccccc1)OCc1ccccc1	MFCD00077033	0.89	-0.005068896187	1	0	True				False	0.0	0.0	0.0	0.0	0.0
4530	00119131-2882	THF	1.0	C[C@H]1CN(Cc2ccccc2)CC[C@@H]1N	PF-07207802	CC(=O)N[C@@H](CC(C)C)C(=O)O	MFCD00065131	0.89	0.005529085625	1	0	True				False	0.0	0.0	0.0	0.0	0.0
4531	00119131-2882	CCOC(C)=O	1.0	C[C@H]1CN(Cc2ccccc2)CC[C@@H]1N	PF-07207802	CN(C(=O)OC(C)(C)C)[C@H](C(=O)O)c1ccccc1	MFCD00038799	0.89	0.002833971407	1	0	True				False	0.0	0.0	0.0	0.0	0.0
4532	00119131-2882	CCOC(C)=O	1.0	C[C@H]1CN(Cc2ccccc2)CC[C@@H]1N	PF-07207802	O=C(O)[C@H](O)[C@@H](O)C(=O)Nc1ccccc1	MFCD01321193	0.89	-0.004824338079	1	0	True				False	0.01	0.02	0.01	0.0	0.0
4533	00119131-2882	EtOH	1.0	C[C@H]1CN(Cc2ccccc2)CC[C@@H]1N	PF-07207802	O=C(O)[C@@H](O)[C@H](O)C(=O)O	MFCD00004238	0.88	0.015648198006	1	0	True				False	0.0	0.0	0.0	0.0	0.0
4534	00119131-2882	EtOH	1.0	C[C@H]1CN(Cc2ccccc2)CC[C@@H]1N	PF-07207802	NC(=O)[C@H]1C[C@H]1C(=O)O	PF-04815054	0.88	-0.001905192875	1	0	True				False	0.0	0.009837616822429906	0.0	0.0	0.0
4535	00119131-2882	THF	1.0	C[C@H]1CN(Cc2ccccc2)CC[C@@H]1N	PF-07207802	CC(=O)N[C@@H](Cc1c[nH]c2ccccc12)C(=O)O	MFCD00065976	0.87	-0.037223406291	1	0	True				False	0.0	0.0	0.0	0.0	0.01
4536	00119131-2882	Toluene	1.0	C[C@H]1CN(Cc2ccccc2)CC[C@@H]1N	PF-07207802	CN(C(=O)OC(C)(C)C)[C@@H](Cc1ccccc1)C(=O)O	MFCD00038754	0.87	0.006520929765	1	0	True				False	0.0	0.0	0.0	0.0	0.0
4537	00119131-2882	MeCN	1.0	C[C@H]1CN(Cc2ccccc2)CC[C@@H]1N	PF-07207802	CCCC[C@H](C)CCC(=O)O	PF-04735416	0.98	-0.006449963943	1	0	True				False	0.0	0.01	0.0	0.0	0.0
4538	00119131-2882	MeCN	1.0	C[C@H]1CN(Cc2ccccc2)CC[C@@H]1N	PF-07207802	O=C(O)[C@]1(O)C[C@@H](O)[C@@H](O)[C@H](O)C1	MFCD00003864	0.98	0.000908084136	1	0	True				False	0.0	0.0	0.0	0.0	0.0
4539	00119131-2882	MeCN	1.0	C[C@H]1CN(Cc2ccccc2)CC[C@@H]1N	PF-07207802	O=C(N[C@@H](Cc1ccc(O)cc1)C(=O)O)OCc1ccccc1	MFCD00037180	0.98	0.009678502331	1	0	True				False	0.0	0.0	0.0	0.0	0.0
4540	00119131-2882	MeCN	1.0	C[C@H]1CN(Cc2ccccc2)CC[C@@H]1N	PF-07207802	O=C(N[C@H](C(=O)O)c1ccccc1)OCC1c2ccccc2-c2ccccc21	MFCD00155632	0.87	0.003302374224	1	0	True				False	0.0	0.0	0.0	0.0	0.0
4541	00119131-2882	MeCN	1.0	C[C@H]1CN(Cc2ccccc2)CC[C@@H]1N	PF-07207802	CC(=O)O[C@@H](C(=O)O)c1ccccc1	MFCD00004249	0.87	0.0065504063219999	1	0	True				False	0.01	0.0	0.01	0.0	0.01
4542	00119131-2882	THF	1.0	C[C@H]1CN(Cc2ccccc2)CC[C@@H]1N	PF-07207802	O=C(O)[C@]1(O)C[C@@H](O)[C@@H](O)[C@H](O)C1	MFCD00003864	0.86	0.006272703105	1	0	True				False	0.0	0.0	0.0	0.0	0.0
4543	00119131-2882	EtOH	1.0	C[C@H]1CN(Cc2ccccc2)CC[C@@H]1N	PF-07207802	O=C(O)[C@@H](O)[C@H]1OC(=O)[C@H](O)[C@H]1O	MFCD00149334	0.85	0.023187060998	1	0	True				False	0.0	0.0	0.0	0.0	0.0
4544	00119131-2882	THF	1.0	C[C@H]1CN(Cc2ccccc2)CC[C@@H]1N	PF-07207802	CN(C(=O)OC(C)(C)C)[C@H](C(=O)O)c1ccccc1	MFCD00038799	0.84	0.00693615385	1	0	True				False	0.0	0.0	0.0	0.0	0.0
4545	00119131-2882	CCOC(C)=O	1.0	C[C@H]1CN(Cc2ccccc2)CC[C@@H]1N	PF-07207802	N[C@@H](CC(=O)O)C(=O)O	MFCD00002616	0.84	0.01441460039	1	0	True				False	0.0	0.0	0.0	0.01	0.0
4546	00119131-2882	CCOC(C)=O	1.0	C[C@H]1CN(Cc2ccccc2)CC[C@@H]1N	PF-07207802	O=C(O)[C@@H](O)[C@H](O)C(=O)Nc1ccc(Cl)cc1	MFCD00070634	0.98	-0.001008910163	1	0	True				False	0.02	0.0	0.0	0.0	0.0
4547	00119131-2882	Toluene	1.0	C[C@H]1CN(Cc2ccccc2)CC[C@@H]1N	PF-07207802	O=C1C[C@@H](C(=O)O)NC(=O)N1	MFCD00085339	0.98	-0.000637265218	1	0	True				False	0.07964190639759554	0.049877716196005985	0.08991814380778518	0.10703516645809474	0.12896034353153524
4548	00119131-2882	Toluene	1.0	C[C@H]1CN(Cc2ccccc2)CC[C@@H]1N	PF-07207802	O=C(O)[C@H](O)[C@@H](O)C(=O)Nc1ccc(F)cc1	MFCD00060349	0.98	0.0039578703929999	1	0	True				False	0.01	0.0	0.03	0.0	0.0
4549	00119131-2882	MeCN	1.0	C[C@H]1CN(Cc2ccccc2)CC[C@@H]1N	PF-07207802	O=C(N[C@@H](Cc1ccc(OCc2ccccc2)cc1)C(=O)O)OCC1c2ccccc2-c2ccccc21	MFCD00065682	0.98	0.001000796399	1	0	True				False	0.0	0.0	0.0	0.0	0.0
4550	00119131-2882	MeCN	1.0	C[C@H]1CN(Cc2ccccc2)CC[C@@H]1N	PF-07207802	O=C(O)C[C@@H](C(=O)O)c1ccccc1	MFCD00065930	0.98	0.00043236389	1	0	True				False	0.0	0.0	0.0	0.0	0.0
4551	00119131-2882	THF	1.0	C[C@H]1CN(Cc2ccccc2)CC[C@@H]1N	PF-07207802	CC(=O)N[C@@H](Cc1ccc(O)cc1)C(=O)O	MFCD00037190	0.98	0.002778977934	1	0	True				False	0.0	0.0	0.0	0.0	0.0
4552	00119131-2882	MeCN	1.0	C[C@H]1CN(Cc2ccccc2)CC[C@@H]1N	PF-07207802	C[C@@H](O)[C@H](NC(=O)OCC1c2ccccc2-c2ccccc21)C(=O)O.O	MFCD00792901	0.84	-0.064833164022	1	0	True				False	0.0	0.0	0.0	0.0	0.0
4553	00119131-2882	MeCN	1.0	C[C@H]1CN(Cc2ccccc2)CC[C@@H]1N	PF-07207802	CC1(C)OC[C@@H]2O[C@@]3(C(=O)O)OC(C)(C)O[C@H]3[C@@H]2O1	MFCD00037834	0.84	0.009907227342	1	0	True				False	0.0	0.0	0.0	0.0	0.0
4554	00119131-2882	EtOH	1.0	C[C@H]1CN(Cc2ccccc2)CC[C@@H]1N	PF-07207802	O=C(N[C@H](C(=O)O)c1ccccc1)OCc1ccccc1	MFCD00077033	0.83	0.0590463522559999	1	0	True				False	0.0	0.0	0.0	0.0	0.01
4555	00119131-2882	Toluene	1.0	C[C@H]1CN(Cc2ccccc2)CC[C@@H]1N	PF-07207802	O=C1CC[C@@H](C(=O)O)O1	MFCD00064516	0.83	0.0286072396819999	1	0	True				False	0.0	0.0	0.0	0.0	0.01
4556	00119131-2882	THF	1.0	C[C@H]1CN(Cc2ccccc2)CC[C@@H]1N	PF-07207802	C[C@@H](CC(=O)O)c1ccccc1	MFCD00077842	0.82	0.027462952188	1	0	True				False	0.0	0.0	0.0	0.0	0.0
4557	00119131-2882	CCOC(C)=O	1.0	C[C@H]1CN(Cc2ccccc2)CC[C@@H]1N	PF-07207802	CC(=O)O[C@@H](C(=O)O)c1ccccc1	MFCD00004249	0.81	0.009014317821	1	0	True				False	0.0	0.0	0.0	0.0	0.0
4558	00119131-2882	Toluene	1.0	C[C@H]1CN(Cc2ccccc2)CC[C@@H]1N	PF-07207802	CC(=O)N[C@@H](Cc1ccc(O)cc1)C(=O)O	MFCD00037190	0.98	-0.001259945345	1	0	True				False	0.0	0.0	0.0	0.0	0.01
4559	00119131-2882	Toluene	1.0	C[C@H]1CN(Cc2ccccc2)CC[C@@H]1N	PF-07207802	CC(=O)N[C@@H](Cc1ccccc1)C(=O)O	MFCD00063158	0.98	0.004120541352	1	0	True				False	0.0	0.0	0.0	0.0	0.0
4560	00119131-2882	Toluene	1.0	C[C@H]1CN(Cc2ccccc2)CC[C@@H]1N	PF-07207802	O=C1CC[C@H](C(=O)O)N1	MFCD00066212	0.97	0.002824471661	1	0	True				False	0.0	0.0	0.0	0.0	0.0
4561	00119131-2882	CCOC(C)=O	1.0	C[C@H]1CN(Cc2ccccc2)CC[C@@H]1N	PF-07207802	CC(=O)N[C@@H](Cc1ccc(O)cc1)C(=O)O	MFCD00037190	0.97	-0.007291253677	1	0	True				False	0.0	0.0	0.0	0.0	0.0
4562	00119131-2882	Toluene	1.0	C[C@H]1CN(Cc2ccccc2)CC[C@@H]1N	PF-07207802	O=C(O)[C@]1(O)C[C@@H](O)[C@@H](O)[C@H](O)C1	MFCD00003864	0.97	0.001109487487	1	0	True				False	0.0	0.0	0.0	0.0	0.0
4563	00119131-2882	CCOC(C)=O	1.0	C[C@H]1CN(Cc2ccccc2)CC[C@@H]1N	PF-07207802	CN(C(=O)OC(C)(C)C)[C@@H](Cc1ccccc1)C(=O)O	MFCD00038754	0.66	0.113541923121	1	0	True				False	0.0	0.0	0.0	0.0	0.0
4620	00119131-2882	CCOC(C)=O	1.0	C[C@H]1CN(Cc2ccccc2)CC[C@@H]1N	PF-07207802	O=C(O)[C@@H](O)c1ccccc1	MFCD00004495	0.8	0.033509827977	1	0	True				False	0.0	0.0	0.0	0.0	0.0
4621	00119131-2882	MeCN	1.0	C[C@H]1CN(Cc2ccccc2)CC[C@@H]1N	PF-07207802	CC1(C)[C@]2(C)CC[C@@]1(C)[C@H](O)[C@H]2CC(=O)O	MFCD00238759	0.8	-0.002923237569	1	0	True				False	0.0	0.0	0.0	0.0	0.0
4622	00119131-2882	THF	1.0	C[C@H]1CN(Cc2ccccc2)CC[C@@H]1N	PF-07207802	N[C@@H](CC(=O)O)C(=O)O	MFCD00002616	0.79	0.0095240061629999	1	0	True				False	0.0	0.0	0.0	0.0	0.0
4623	00119131-2882	CCOC(C)=O	1.0	C[C@H]1CN(Cc2ccccc2)CC[C@@H]1N	PF-07207802	CC(=O)N1C[C@H](O)C[C@H]1C(=O)O	MFCD00037339	0.79	0.013812099448	1	0	True				False	0.0	0.0	0.01	0.0	0.0
4624	00119131-2882	CCOC(C)=O	1.0	C[C@H]1CN(Cc2ccccc2)CC[C@@H]1N	PF-07207802	O=C(O)[C@H](O)[C@@H](O)C(=O)Nc1ccc([N+](=O)[O-])cc1	MFCD08461839	0.78	0.014674319494	1	0	True				False	0.0	0.0	0.0	0.0	0.0
4625	00119131-2882	THF	1.0	C[C@H]1CN(Cc2ccccc2)CC[C@@H]1N	PF-07207802	CO[C@@](C(=O)O)(c1ccccc1)C(F)(F)F	MFCD00004184	0.78	0.002880579384	1	0	True				False	0.0	0.0	0.0	0.0	0.0
531	00119131-1668	EtOH	1.0	C(OC(N1C[C@H]([C@@H](CC1)N)O)=O)(C)(C)C	PF-04126316	C([C@H](CC)C)(O)=O	MFCD00063166	0.35	0.018	1	0	True				False	0.0	0.0	0.0	0.01	0.01
532	00119131-1668	EtOH	1.0	C(OC(N1C[C@H]([C@@H](CC1)N)O)=O)(C)(C)C	PF-04126316	c1(NC([C@H]([C@@H](C(O)=O)O)O)=O)ccc(cc1)C	MFCD00070635	0.38	-0.405	1	1	True				False	0.06	0.03	0.05	0.06	0.02
533	00119131-1668	EtOH	1.0	C(OC(N1C[C@H]([C@@H](CC1)N)O)=O)(C)(C)C	PF-04126316	c1(NC([C@H]([C@@H](C(O)=O)O)O)=O)ccc(cc1)Cl	MFCD00070634	0.38	-0.667	1	1	True				False	0.01	0.029794413717906924	0.0	0.01	0.0
534	00119131-1668	EtOH	1.0	C(OC(N1C[C@H]([C@@H](CC1)N)O)=O)(C)(C)C	PF-04126316	c1(NC([C@@H]([C@H](C(O)=O)O)O)=O)ccc(cc1)F	MFCD00060349	0.41	0.504	1	1	True				False	0.02	0.0	0.01	0.01	0.02
535	00119131-1668	EtOH	1.0	C(OC(N1C[C@H]([C@@H](CC1)N)O)=O)(C)(C)C	PF-04126316	C([C@H]([C@@H](C(O)=O)O)O)(O)=O	MFCD00004238	0.43	0.299	1	1	True				False	0.25	0.15	0.16	0.21	0.19
536	00119131-1668	EtOH	1.0	C(OC(N1C[C@H]([C@@H](CC1)N)O)=O)(C)(C)C	PF-04126316	c12c(C[C@H](NC(C)=O)C(O)=O)c[nH]c1cccc2	MFCD00065976	0.43	-0.187	1	0	True				False	0.0	0.0	0.01	0.019474579474579475	0.0
537	00119131-1668	EtOH	1.0	C(OC(N1C[C@H]([C@@H](CC1)N)O)=O)(C)(C)C	PF-04126316	c1([C@@H](NC(OC(C)(C)C)=O)C(O)=O)ccc(cc1)F	MFCD01320889	0.45	0.077	1	0	True				False	0.0	0.0	0.009232044198895027	0.0	0.0
538	00119131-1668	EtOH	1.0	C(OC(N1C[C@H]([C@@H](CC1)N)O)=O)(C)(C)C	PF-04126316	C1[C@H](NC(NC1=O)=O)C(O)=O	MFCD00085339	0.45	0.812	1	1	True				False	0.01	0.01	0.01	0.0	0.0
539	00119131-1668	EtOH	1.0	C(OC(N1C[C@H]([C@@H](CC1)N)O)=O)(C)(C)C	PF-04126316	c12c(cc(cc2)OC)ccc(c1)[C@@H](C(O)=O)C	MFCD00010500	0.46	0.115	1	0	True				False	0.28	0.24	0.25	0.21	0.18
540	00119131-1668	EtOH	1.0	C(OC(N1C[C@H]([C@@H](CC1)N)O)=O)(C)(C)C	PF-04126316	O1[C@@]2([C@H]([C@H]3[C@@H]1COC(O3)(C)C)OC(O2)(C)C)C(O)=O	MFCD00037834	0.47	0.142	1	0	True				False	0.01	0.0	0.0	0.009730201863354037	0.0
541	00119131-1668	EtOH	1.0	C(OC(N1C[C@H]([C@@H](CC1)N)O)=O)(C)(C)C	PF-04126316	C1([C@@]2(C(C[C@H]1CC2)=O)C(O)=O)(C)C	MFCD08061242	0.48	0.337	1	1	True				False	0.029232044198895028	0.0	0.0	0.02	0.0
542	00119131-1668	EtOH	1.0	C(OC(N1C[C@H]([C@@H](CC1)N)O)=O)(C)(C)C	PF-04126316	C([C@H](NC(C)=O)C(O)=O)c1ccccc1	MFCD00063158	0.49	0.482	1	1	True				False	0.01	0.02	0.04	0.01	0.0
543	00119131-1668	EtOH	1.0	C(OC(N1C[C@H]([C@@H](CC1)N)O)=O)(C)(C)C	PF-04126316	c12c(c(ccc2)N(C)C)cccc1S(N[C@@H](Cc1ccccc1)C(O)=O)(=O)=O	MFCD00037730	0.51	0.421	1	1	True				False	0.01	0.0	0.0	0.01	0.01
544	00119131-1668	EtOH	1.0	C(OC(N1C[C@H]([C@@H](CC1)N)O)=O)(C)(C)C	PF-04126316	O([C@H]([C@@H](OC(c1ccccc1)=O)C(O)=O)C(O)=O)C(c1ccccc1)=O	MFCD00003074	0.51	0.103	1	0	True				False	0.03	0.02	0.01	0.05	0.02
545	00119131-1668	EtOH	1.0	C(OC(N1C[C@H]([C@@H](CC1)N)O)=O)(C)(C)C	PF-04126316	C=1([C@H](OC(C1O)=O)[C@H](CO)O)O	MFCD00064328	0.51	0.042	1	0	True				False	0.05	0.02	0.04	0.02	0.02
546	00119131-1668	EtOH	1.0	C(OC(N1C[C@H]([C@@H](CC1)N)O)=O)(C)(C)C	PF-04126316	c1(NC(O[C@H](C(O)=O)C)=O)ccccc1	MFCD00063138	0.51	0.089	1	0	True				False	0.01	0.0	0.0	0.0	0.0
547	00119131-1668	EtOH	1.0	C(OC(N1C[C@H]([C@@H](CC1)N)O)=O)(C)(C)C	PF-04126316	c1(NC([C@@H]([C@H](C(O)=O)O)O)=O)ccccc1	MFCD01321193	0.52	0.3329999999999999	1	1	True				False	0.01	0.0	0.0	0.01	0.0
548	00119131-1668	EtOH	1.0	C(OC(N1C[C@H]([C@@H](CC1)N)O)=O)(C)(C)C	PF-04126316	C([C@@H]1[C@@H]([C@H]2C[C@@H]1C=C2)C(O)=O)(OC)=O	MFCD00167751	0.53	-0.008	1	0	True				False	0.0	0.0	0.0	0.01	0.0
549	00119131-1668	EtOH	1.0	C(OC(N1C[C@H]([C@@H](CC1)N)O)=O)(C)(C)C	PF-04126316	C1([C@@]2(C([C@H]([C@H]1CC2)Br)=O)CS(O)(=O)=O)(C)C	MFCD00167444	0.56	0.042	1	0	True				False	0.0	0.0	0.0	0.0	0.0
550	00119131-1668	EtOH	1.0	C(OC(N1C[C@H]([C@@H](CC1)N)O)=O)(C)(C)C	PF-04126316	C([C@H](NC(C)=O)C(O)=O)C(C)C	MFCD00065131	0.57	0.289	1	1	True				False	0.0	0.0	0.0	0.0	0.0
551	00119131-1668	EtOH	1.0	C(OC(N1C[C@H]([C@@H](CC1)N)O)=O)(C)(C)C	PF-04126316	N1[C@H](CCC1=O)C(O)=O	MFCD00066212	0.57	0.072	1	0	True				False	0.01	0.01	0.0	0.0	0.0
552	00119131-1668	EtOH	1.0	C(OC(N1C[C@H]([C@@H](CC1)N)O)=O)(C)(C)C	PF-04126316	N1([C@@H](Cc2c(C1)cccc2)C(O)=O)C(OC(C)(C)C)=O	MFCD00143845	0.58	-0.155	1	0	True				False	0.0	0.0	0.0	0.0	0.0
553	00119131-1668	EtOH	1.0	C(OC(N1C[C@H]([C@@H](CC1)N)O)=O)(C)(C)C	PF-04126316	C1([C@@]2(OC([C@]1(CC2)C)=O)C(O)=O)(C)C	MFCD00005535	0.58	-0.078	1	0	True				False	0.01	0.01	0.0	0.0	0.0
554	00119131-1668	EtOH	1.0	C(OC(N1C[C@H]([C@@H](CC1)N)O)=O)(C)(C)C	PF-04126316	c12c(S(N3[C@@H](CCC3)C(O)=O)(=O)=O)cccc1c(ccc2)N(C)C	MFCD00069514	0.59	-0.149	1	0	True				False	0.01	0.02	0.01	0.0	0.01
555	00119131-1668	EtOH	1.0	C(OC(N1C[C@H]([C@@H](CC1)N)O)=O)(C)(C)C	PF-04126316	c1([C@@H](NC(OC(C)(C)C)=O)C(O)=O)c(cccc1)Cl	MFCD03426364	0.61	0.06	1	0	True				False	0.01	0.01	0.0	0.01	0.0
556	00119131-1668	EtOH	1.0	C(OC(N1C[C@H]([C@@H](CC1)N)O)=O)(C)(C)C	PF-04126316	c1(C[C@H](NC(C)=O)C(O)=O)ccc(cc1)O	MFCD00037190	0.62	0.282	1	1	True				False	0.02	0.03	0.05	0.04	0.02
557	00119131-1668	EtOH	1.0	C(OC(N1C[C@H]([C@@H](CC1)N)O)=O)(C)(C)C	PF-04126316	c1(ccc(cc1)[N+](=O)[O-])NC([C@@H]([C@H](C(O)=O)O)O)=O	MFCD08461839	0.62	-0.047	1	0	True				False	0.009232044198895027	0.01	0.01	0.01	0.01
558	00119131-1668	EtOH	1.0	C(OC(N1C[C@H]([C@@H](CC1)N)O)=O)(C)(C)C	PF-04126316	c1(c(cccc1)C(O)=O)C(N[C@@H](c1ccccc1)C)=O	MFCD00063050	0.63	0.159	1	0	True				False	0.0	0.0	0.0	0.0	0.0
559	00119131-1668	EtOH	1.0	C(OC(N1C[C@H]([C@@H](CC1)N)O)=O)(C)(C)C	PF-04126316	O1[C@@H](CCC1=O)C(O)=O	MFCD00064516	0.65	0.034	1	0	True				False	0.02	0.02	0.01	0.0	0.01
560	00119131-1668	EtOH	1.0	C(OC(N1C[C@H]([C@@H](CC1)N)O)=O)(C)(C)C	PF-04126316	C1([C@@]2(C(C[C@H]1CC2)=O)CS(O)(=O)=O)(C)C	MFCD00064157	0.66	0.032	1	0	True				False	0.0	0.0	0.0	0.01	0.0
561	00119131-1668	EtOH	1.0	C(OC(N1C[C@H]([C@@H](CC1)N)O)=O)(C)(C)C	PF-04126316	c1([C@](C(F)(F)F)(C(O)=O)OC)ccccc1	MFCD00004184	0.67	0.047	1	0	True				False	0.06947457947457947	0.07	0.07	0.05	0.03
562	00119131-1668	EtOH	1.0	C(OC(N1C[C@H]([C@@H](CC1)N)O)=O)(C)(C)C	PF-04126316	C([C@H](NC(OCc1ccccc1)=O)C(O)=O)c1ccccc1	MFCD00020418	0.68	0.152	1	0	True				False	0.02	0.05	0.02	0.04	0.03
563	00119131-1668	EtOH	1.0	C(OC(N1C[C@H]([C@@H](CC1)N)O)=O)(C)(C)C	PF-04126316	C([C@@H](C(O)=O)N)C(O)=O	MFCD00002616	0.68	0.057	1	0	True				False	0.0	0.01	0.01	0.0	0.01
564	00119131-1668	EtOH	1.0	C(OC(N1C[C@H]([C@@H](CC1)N)O)=O)(C)(C)C	PF-04126316	O([C@@H]([C@@H]([C@H](C(O)=O)O)O)[C@@H](CO)O)[C@@H]1O[C@@H]([C@@H]([C@@H]([C@H]1O)O)O)CO	MFCD00078147	0.69	0.046	1	0	True				False	0.0	0.0	0.0	0.0	0.01
565	00119131-1668	EtOH	1.0	C(OC(N1C[C@H]([C@@H](CC1)N)O)=O)(C)(C)C	PF-04126316	C1(c2c(c3c1cccc3)cccc2)COC(N[C@@H](c1ccccc1)C(O)=O)=O	MFCD00155632	0.69	0.064	1	0	True				False	0.04	0.02	0.02	0.02	0.01
566	00119131-1668	EtOH	1.0	C(OC(N1C[C@H]([C@@H](CC1)N)O)=O)(C)(C)C	PF-04126316	O([C@@H]([C@H](OC(c1ccc(cc1)OC)=O)C(=O)O)C(=O)O)C(c1ccc(cc1)OC)=O	MFCD07368366	0.69	-0.129	1	0	True				False	0.22	0.18	0.2	0.1599084200816972	0.18
567	00119131-1668	EtOH	1.0	C(OC(N1C[C@H]([C@@H](CC1)N)O)=O)(C)(C)C	PF-04126316	C([C@@H](CC(O)=O)C)C(OC)=O	MFCD00134521	0.7	0.03	1	0	True				False	0.01	0.0	0.0	0.0	0.0
568	00119131-1668	EtOH	1.0	C(OC(N1C[C@H]([C@@H](CC1)N)O)=O)(C)(C)C	PF-04126316	O([C@H](C(O)=O)C)C(C)=O	MFCD00191370	0.7	0.015	1	0	True				False	0.01	0.02	0.03	0.0	0.01
569	00119131-1668	EtOH	1.0	C(OC(N1C[C@H]([C@@H](CC1)N)O)=O)(C)(C)C	PF-04126316	c1([C@H](NC(OC(C)(C)C)=O)C(O)=O)ccccc1	MFCD00065588	0.7	0.025	1	0	True				False	0.07	0.06	0.03	0.04	0.039863256271519924
570	00119131-1668	EtOH	1.0	C(OC(N1C[C@H]([C@@H](CC1)N)O)=O)(C)(C)C	PF-04126316	C([C@H](CC(O)=O)C)C/C=C(/C)C	MFCD00075195	0.7	0.034	1	0	True				False	0.02	0.01	0.01	0.01	0.0
571	00119131-1668	EtOH	1.0	C(OC(N1C[C@H]([C@@H](CC1)N)O)=O)(C)(C)C	PF-04126316	C1[C@H]([C@@H](CC[C@H]1C)C(C)C)OCC(O)=O	MFCD00001483	0.7	0.032	1	0	True				False	0.0	0.0	0.01	0.0	0.0
572	00119131-1668	EtOH	1.0	C(OC(N1C[C@H]([C@@H](CC1)N)O)=O)(C)(C)C	PF-04126316	c1(O[C@@H](C(O)=O)C)ccccc1	MFCD04038077	0.7	0.1159999999999999	1	0	True				False	0.03	0.02	0.02	0.01	0.0
573	00119131-1668	EtOH	1.0	C(OC(N1C[C@H]([C@@H](CC1)N)O)=O)(C)(C)C	PF-04126316	C(OC(N([C@H](C(O)=O)C)C)=O)(C)(C)C	MFCD00037242	0.71	0.023	1	0	True				False	0.02	0.01	0.0	0.0	0.01
574	00119131-1668	EtOH	1.0	C(OC(N1C[C@H]([C@@H](CC1)N)O)=O)(C)(C)C	PF-04126316	O([C@H]([C@@H](OC(c1ccc(cc1)C)=O)C(O)=O)C(O)=O)C(c1ccc(cc1)C)=O	MFCD00064440	0.71	0.023	1	0	True				False	0.0	0.0	0.02	0.0	0.02
575	00119131-1668	EtOH	1.0	C(OC(N1C[C@H]([C@@H](CC1)N)O)=O)(C)(C)C	PF-04126316	c1([C@@H](C(O)=O)O)ccccc1	MFCD00004495	0.71	0.052	1	0	True				False	0.01	0.01	0.03	0.02	0.0
576	00119131-1668	EtOH	1.0	C(OC(N1C[C@H]([C@@H](CC1)N)O)=O)(C)(C)C	PF-04126316	O=C(O)[C@@H](O)[C@H]1OC(=O)[C@H](O)[C@H]1O	MFCD00149334	0.71	0.048	1	0	True				False	0.01	0.0	0.0	0.0	0.0
577	00119131-1668	EtOH	1.0	C(OC(N1C[C@H]([C@@H](CC1)N)O)=O)(C)(C)C	PF-04126316	O([C@@H]([C@H](OC(C(C)(C)C)=O)C(O)=O)C(O)=O)C(C(C)(C)C)=O	MFCD00015634	0.73	-0.008	1	0	True				False	0.01	0.0	0.0	0.01	0.01
578	00119131-1668	EtOH	1.0	C(OC(N1C[C@H]([C@@H](CC1)N)O)=O)(C)(C)C	PF-04126316	C([C@]1(C[C@H]([C@@H]([C@@H](C1)O)O)O)O)(O)=O	MFCD00003864	0.73	0.072	1	0	True				False	0.019730201863354037	0.01	0.01	0.0	0.01
579	00119131-1668	EtOH	1.0	C(OC(N1C[C@H]([C@@H](CC1)N)O)=O)(C)(C)C	PF-04126316	c1(C[C@H](NC(OC(C)(C)C)=O)C(O)=O)ccc(cc1)OCc1ccccc1	MFCD00065597	0.73	0.054	1	0	True				False	0.05	0.04	0.07	0.01	0.02
580	00119131-1668	EtOH	1.0	C(OC(N1C[C@H]([C@@H](CC1)N)O)=O)(C)(C)C	PF-04126316	C1([C@]2([C@@H]([C@H]([C@@]1(CC2)C)O)CC(O)=O)C)(C)C	MFCD00238759	0.73	0.0139999999999999	1	0	True				False	0.01	0.02	0.01	0.01	0.04
581	00119131-1668	EtOH	1.0	C(OC(N1C[C@H]([C@@H](CC1)N)O)=O)(C)(C)C	PF-04126316	c1([C@@H](CC(O)=O)C(O)=O)ccccc1	MFCD00065930	0.74	0.081	1	0	True				False	0.02	0.0	0.02	0.0	0.01
582	00119131-1668	EtOH	1.0	C(OC(N1C[C@H]([C@@H](CC1)N)O)=O)(C)(C)C	PF-04126316	N1(C(C(N(CC1)CC)=O)=O)C(N[C@H](c1ccccc1)C(O)=O)=O	MFCD00799536	0.74	0.032	1	0	True				False	0.0	0.02	0.0	0.01	0.01
584	00119131-1668	EtOH	1.0	C(OC(N1C[C@H]([C@@H](CC1)N)O)=O)(C)(C)C	PF-04126316	C([C@@H](C(O)=O)C)C(O)=O	MFCD00192321	0.75	0.033	1	0	True				False	0.0	0.0	0.0	0.02981850231768623	0.01
585	00119131-1668	EtOH	1.0	C(OC(N1C[C@H]([C@@H](CC1)N)O)=O)(C)(C)C	PF-04126316	c1(C[C@H](NC(OCc2ccccc2)=O)C(O)=O)ccc(cc1)O	MFCD00037180	0.75	-0.009	1	0	True				False	0.0	0.0	0.0	0.0	0.0
586	00119131-1668	EtOH	1.0	C(OC(N1C[C@H]([C@@H](CC1)N)O)=O)(C)(C)C	PF-04126316	c1([C@H](C(O)=O)OC)ccccc1	MFCD00004250	0.75	0.011	1	0	True				False	0.03	0.03	0.03	0.04	0.04
588	00119131-1668	EtOH	1.0	C(OC(N1C[C@H]([C@@H](CC1)N)O)=O)(C)(C)C	PF-04126316	c1(C[C@@H](C(O)=O)O)ccccc1	MFCD00004244	0.75	0.01	1	0	True				False	0.009863256271519922	0.009730201863354037	0.009474579474579475	0.01979627729737652	0.0
590	00119131-1668	EtOH	1.0	C(OC(N1C[C@H]([C@@H](CC1)N)O)=O)(C)(C)C	PF-04126316	C([C@@H](C(O)=O)N)CCCNC(C)=O	MFCD00002639	0.76	0.026	1	0	True				False	0.009232044198895027	0.0	0.009730201863354037	0.0	0.0
591	00119131-1668	EtOH	1.0	C(OC(N1C[C@H]([C@@H](CC1)N)O)=O)(C)(C)C	PF-04126316	C([C@@H](C(O)=O)N(C)C)c1ccccc1	MFCD00082539	0.76	0.045	1	0	True				False	0.01	0.02	0.02	0.01	0.01
592	00119131-1668	EtOH	1.0	C(OC(N1C[C@H]([C@@H](CC1)N)O)=O)(C)(C)C	PF-04126316	C1([C@@](CC[C@@H]1C(O)=O)(C(O)=O)C)(C)C	MFCD00001375	0.77	0.01	1	0	True				False	0.0	0.01	0.0	0.01	0.01
593	00119131-1668	EtOH	1.0	C(OC(N1C[C@H]([C@@H](CC1)N)O)=O)(C)(C)C	PF-04126316	CC(C)C[C@H](NC(=O)OC(C)(C)C)C(=O)O	MFCD00065582	0.77	0.042	1	0	True				False	0.0	0.0	0.01	0.0	0.0
594	00119131-1668	EtOH	1.0	C(OC(N1C[C@H]([C@@H](CC1)N)O)=O)(C)(C)C	PF-04126316	O=C(O)[C@@H](O)[C@H]1OC(=O)[C@H](O)[C@H]1O	MFCD00149334	0.77	0.04	1	0	True				False	0.01	0.0	0.0	0.0	0.0
595	00119131-1668	EtOH	1.0	C(OC(N1C[C@H]([C@@H](CC1)N)O)=O)(C)(C)C	PF-04126316	N([C@@H](C(C)C)C(O)=O)C(OC(C)(C)C)=O	MFCD00065605	0.77	0.072	1	0	True				False	0.24	0.21	0.22	0.22	0.21
596	00119131-1668	EtOH	1.0	C(OC(N1C[C@H]([C@@H](CC1)N)O)=O)(C)(C)C	PF-04126316	c12c(C[C@H](NC(OCc3ccccc3)=O)C(O)=O)c[nH]c1cccc2	MFCD00065700	0.78	0.069	1	0	True				False	0.0	0.01	0.03	0.0	0.01
597	00119131-1668	EtOH	1.0	C(OC(N1C[C@H]([C@@H](CC1)N)O)=O)(C)(C)C	PF-04126316	c1(cc(cc(c1)[N+](=O)[O-])[N+](=O)[O-])C(N[C@H](c1ccccc1)C(O)=O)=O	MFCD00010134	0.78	0.047	1	0	True				False	0.06821892708633366	0.06874357266706588	0.06877908622564345	0.05906109318376064	0.04891711813310196
598	00119131-1668	EtOH	1.0	C(OC(N1C[C@H]([C@@H](CC1)N)O)=O)(C)(C)C	PF-04126316	C([C@@H](C(O)=O)O)C(O)=O	MFCD00064213	0.78	0.025	1	0	True				False	0.0	0.0	0.0	0.0	0.0
599	00119131-1668	EtOH	1.0	C(OC(N1C[C@H]([C@@H](CC1)N)O)=O)(C)(C)C	PF-04126316	C([C@H](NC(C)=O)C(O)=O)C(O)=O	MFCD00020500	0.78	-0.057	1	0	True				False	0.0	0.0	0.0	0.0	0.0
600	00119131-1668	EtOH	1.0	C(OC(N1C[C@H]([C@@H](CC1)N)O)=O)(C)(C)C	PF-04126316	c1(c2c(c(ccc2)N(C)C)ccc1)S(N[C@@H](CS(O)(=O)=O)C(O)=O)(=O)=O	MFCD00278846	0.8	0.009	1	0	True				False	0.04	0.01	0.0	0.01	0.01
601	00119131-1668	EtOH	1.0	C(OC(N1C[C@H]([C@@H](CC1)N)O)=O)(C)(C)C	PF-04126316	c1([C@H](CC(O)=O)C)ccccc1	MFCD00077842	0.81	0.043	1	0	True				False	0.0	0.0	0.0	0.0	0.0
602	00119131-1668	EtOH	1.0	C(OC(N1C[C@H]([C@@H](CC1)N)O)=O)(C)(C)C	PF-04126316	N([C@@H](Cc1ccccc1)C(O)=O)(C(OC(C)(C)C)=O)C	MFCD00038754	0.81	0.046	1	0	True				False	0.0	0.0	0.01	0.01	0.0
603	00119131-1668	EtOH	1.0	C(OC(N1C[C@H]([C@@H](CC1)N)O)=O)(C)(C)C	PF-04126316	c1([C@@H]2C(COP(O2)(O)=O)(C)C)c(cccc1)OC	MFCD00190173	0.84	0.087	1	0	True				False	0.01	0.04	0.02	0.03	0.02
604	00119131-1668	EtOH	1.0	C(OC(N1C[C@H]([C@@H](CC1)N)O)=O)(C)(C)C	PF-04126316	c1([C@@H](OC(C)=O)C(O)=O)ccccc1	MFCD00004249	0.84	0.047	1	0	True				False	0.03	0.02	0.03	0.02	0.01
605	00119131-1668	EtOH	1.0	C(OC(N1C[C@H]([C@@H](CC1)N)O)=O)(C)(C)C	PF-04126316	c1([C@H]2C(COP(O2)(O)=O)(C)C)ccccc1	MFCD00067119	0.85	0.106	1	0	True				False	0.0	0.0	0.01	0.0	0.0
606	00119131-1668	EtOH	1.0	C(OC(N1C[C@H]([C@@H](CC1)N)O)=O)(C)(C)C	PF-04126316	c1(COC(N[C@H](C(O)=O)CO)=O)ccccc1	MFCD00002662	0.85	0.151	1	0	True				False	0.0	0.0	0.01	0.0	0.0
607	00119131-1668	EtOH	1.0	C(OC(N1C[C@H]([C@@H](CC1)N)O)=O)(C)(C)C	PF-04126316	c1([C@@H]2C(COP(O2)(O)=O)(C)C)c(cccc1)Cl	MFCD00055615	0.86	0.05	1	0	True				False	0.05	0.04	0.04	0.02	0.01
608	00119131-1668	EtOH	1.0	C(OC(N1C[C@H]([C@@H](CC1)N)O)=O)(C)(C)C	PF-04126316	C([C@@H](C(O)=O)O)(C)C	MFCD00066443	0.88	0.025	1	0	True				False	0.0	0.04	0.0	0.0	0.01
609	00119131-1668	EtOH	1.0	C(OC(N1C[C@H]([C@@H](CC1)N)O)=O)(C)(C)C	PF-04126316	CC1(C)OC[C@@H]2O[C@@]3(C(=O)O)OC(C)(C)O[C@H]3[C@@H]2O1	MFCD00150517	0.9	0.068	1	0	True				False	0.0	0.01	0.0	0.0	0.01
611	00119131-1668	EtOH	1.0	C(OC(N1C[C@H]([C@@H](CC1)N)O)=O)(C)(C)C	PF-04126316	c1(COC(N[C@@H](CCC(OC(C)(C)C)=O)C(O)=O)=O)ccccc1	MFCD00038274	0.96	0.045	1	0	True				False	0.0	0.0	0.01	0.01	0.0
886	00119131-1778	EtOH	1.0	c1(cnc2c(c1C)c(cn2C)[C@@H]1CCNC(C1)(C)C)NC(c1cccc(c1)C#N)=O	PF-06829489	c1(cc(cc(c1)[N+](=O)[O-])[N+](=O)[O-])C(N[C@H](c1ccccc1)C(O)=O)=O	MFCD00010134	0.34	-0.086	1	0	True				False	0.0	0.019474579474579475	0.019908420081697194	0.03	0.029730201863354035
887	00119131-1778	EtOH	1.0	c1(cnc2c(c1C)c(cn2C)[C@@H]1CCNC(C1)(C)C)NC(c1cccc(c1)C#N)=O	PF-06829489	O([C@H]([C@@H](OC(c1ccc(cc1)C)=O)C(O)=O)C(O)=O)C(c1ccc(cc1)C)=O	MFCD00064440	0.48	0.772	1	1	True				False	0.01	0.01	0.0	0.01	0.02
888	00119131-1778	EtOH	1.0	c1(cnc2c(c1C)c(cn2C)[C@@H]1CCNC(C1)(C)C)NC(c1cccc(c1)C#N)=O	PF-06829489	O=C(O)[C@H]1OCCOCCO[C@H](C(=O)O)[C@@H](C(=O)O)OCCOCCO[C@@H]1C(=O)O	MFCD03454044	0.58	-0.483	1	1	True				False	0.0	0.0	0.0	0.0	0.0
889	00119131-1778	EtOH	1.0	c1(cnc2c(c1C)c(cn2C)[C@@H]1CCNC(C1)(C)C)NC(c1cccc(c1)C#N)=O	PF-06829489	C1([C@@]2(C(C[C@H]1CC2)=O)C(O)=O)(C)C	MFCD08061242	0.78	-0.086	1	0	True				False	0.02	0.0	0.01	0.02	0.01
2110	00119131-2007	EtOH	1.0	N[C@@H](Cc1ccc([N+](=O)[O-])cc1)c1nccs1	PF-06862928	C[C@@H](C(=O)N[C@H](C(=O)O)C(C)(C)C)N(C)C(=O)OC(C)(C)C	PF-04743905	0.31	0.832543455088	1	1	True				False	0.0	0.01	0.0	0.01	0.01
2111	00119131-2007	EtOH	1.0	N[C@@H](Cc1ccc([N+](=O)[O-])cc1)c1nccs1	PF-06862928	CC(=O)N[C@@H](Cc1ccccc1)C(=O)O	MFCD00063158	0.27	0.540410667667	1	1	True				False	0.02	0.0	0.01	0.0	0.01
2126	00119131-2007	EtOH	1.0	N[C@@H](Cc1ccc([N+](=O)[O-])cc1)c1nccs1	PF-06862928	CC(C)(C)OC(=O)N[C@H](C(=O)O)c1ccccc1	MFCD00065588	0.35	0.7838454918009999	1	1	True				False	0.0	0.01	0.02	0.0	0.04
2367	00119131-2840	EtOH	1.0	C[C@H](N)[C@@H](C)O	PF-07090890	O=C(O)[C@H](O)[C@@H](O)C(=O)Nc1ccc(F)cc1	MFCD00060349	1.0	0.0	1	0	True				False	0.0	0.0	0.0	0.0	0.0
2368	00119131-2840	CCOC(C)=O	1.0	C[C@H](N)[C@@H](C)O	PF-07090890	CC(C)[C@H](O)C(=O)O	MFCD00066443	0.99	0.00053439957	1	0	True				False	0.0	0.0	0.0	0.0	0.0
2369	00119131-2840	CCOC(C)=O	1.0	C[C@H](N)[C@@H](C)O	PF-07090890	CC(C)[C@@H]1CC[C@@H](C)C[C@H]1OCC(=O)O	MFCD00001483	0.99	-0.0007463562849999	1	0	True				False	0.0	0.0	0.0	0.0	0.0
2370	00119131-2840	CCOC(C)=O	1.0	C[C@H](N)[C@@H](C)O	PF-07090890	O=C(O)[C@@H](O)CCN1C(=O)c2ccccc2C1=O	MFCD00192213	0.99	-0.001704436419	1	0	True				False	0.0	0.0	0.0	0.0	0.009730201863354037
2371	00119131-2840	CCOC(C)=O	1.0	C[C@H](N)[C@@H](C)O	PF-07090890	CN(C)c1cccc2c(S(=O)(=O)N3CCC[C@H]3C(=O)O)cccc12	MFCD00069514	0.99	-0.006397920509	1	0	True				False	0.0	0.0	0.0	0.0	0.0
2372	00119131-2840	CCOC(C)=O	1.0	C[C@H](N)[C@@H](C)O	PF-07090890	O=C1CC[C@H](C(=O)O)N1	MFCD00066212	1.0	-6.8327686e-05	1	0	True				False	0.0	0.0	0.0	0.0	0.0
2373	00119131-2840	CCOC(C)=O	1.0	C[C@H](N)[C@@H](C)O	PF-07090890	O=C(O)[C@@H](O)[C@H](O)C(=O)O	MFCD00004238	1.0	0.0	1	0	True				False	0.0	0.0	0.0	0.0	0.0
2374	00119131-2840	EtOH	1.0	C[C@H](N)[C@@H](C)O	PF-07090890	O=C(O)[C@@H](O)[C@H](O)C(=O)Nc1ccc(Cl)cc1	MFCD00070634	1.0	0.0	1	0	True				False	0.0	0.0	0.0	0.0	0.0
2375	00119131-2840	CCOC(C)=O	1.0	C[C@H](N)[C@@H](C)O	PF-07090890	N#C[C@@H]1C[C@@H]1C(=O)O	PF-05305105	0.98	0.002363025726	1	0	True				False	0.0	0.0	0.0	0.0	0.0
2376	00119131-2840	CCOC(C)=O	1.0	C[C@H](N)[C@@H](C)O	PF-07090890	CC(C)(C)C(=O)O[C@H](C(=O)O)[C@H](OC(=O)C(C)(C)C)C(=O)O	MFCD00015634	0.99	-0.000121430055	1	0	True				False	0.0	0.0	0.0	0.0	0.0
2377	00119131-2840	THF	1.0	C[C@H](N)[C@@H](C)O	PF-07090890	O=C1C[C@@H](C(=O)O)NC(=O)N1	MFCD00085339	1.0	0.0	1	0	True				False	0.0	0.0	0.029214995848051963	0.04973020186335404	0.048501876995956844
2378	00119131-2840	THF	1.0	C[C@H](N)[C@@H](C)O	PF-07090890	O=C(O)[C@H]1CC[C@H](O)[C@H](F)C1	PF-05371977	1.0	0.0	1	0	True				False	0.0	0.0	0.0	0.0	0.0
2379	00119131-2840	CCOC(C)=O	1.0	C[C@H](N)[C@@H](C)O	PF-07090890	O=C(O)[C@]1(O)C[C@@H](O)[C@@H](O)[C@H](O)C1	MFCD00003864	1.0	5.403135e-06	1	0	True				False	0.0	0.0	0.0	0.0	0.0
2380	00119131-2840	THF	1.0	C[C@H](N)[C@@H](C)O	PF-07090890	O=C1CC[C@H](C(=O)O)N1	MFCD00066212	0.99	-0.000687814709	1	0	True				False	0.0	0.02	0.0	0.0	0.0
2381	00119131-2840	THF	1.0	C[C@H](N)[C@@H](C)O	PF-07090890	O=C(O)[C@H](O)[C@@H](O)[C@H](O[C@@H]1O[C@H](CO)[C@H](O)[C@H](O)[C@H]1O)[C@H](O)CO	MFCD00078147	0.99	-0.001727550781	1	0	True				False	0.0	0.0	0.0	0.0	0.0
2382	00119131-2840	CCOC(C)=O	1.0	C[C@H](N)[C@@H](C)O	PF-07090890	N[C@@H](CC(=O)O)C(=O)O	MFCD00002616	0.99	-0.000632388821	1	0	True				False	0.0	0.0	0.01	0.0	0.0
2383	00119131-2840	CCOC(C)=O	1.0	C[C@H](N)[C@@H](C)O	PF-07090890	O=C(O)[C@H]1O[C@@H](O)[C@H](O)[C@@H](O)[C@@H]1O	MFCD00077778	1.0	-0.000184475504	1	0	True				False	0.0	0.0	0.0	0.01	0.0
2384	00119131-2840	THF	1.0	C[C@H](N)[C@@H](C)O	PF-07090890	O=C(O)[C@]1(O)C[C@@H](O)[C@@H](O)[C@H](O)C1	MFCD00003864	0.99	8.8971947e-05	1	0	True				False	0.0	0.0	0.0	0.0	0.0
2385	00119131-2840	CCOC(C)=O	1.0	C[C@H](N)[C@@H](C)O	PF-07090890	COC(=O)C[C@H](C)CC(=O)O	MFCD00134521	0.99	-0.000662311602	1	0	True				False	0.0	0.0	0.0	0.0	0.0
2386	00119131-2840	MeCN	1.0	C[C@H](N)[C@@H](C)O	PF-07090890	O=C(N[C@@H](Cc1c[nH]c2ccccc12)C(=O)O)OCC1c2ccccc2-c2ccccc21	MFCD00037126	0.99	0.000606520113	1	0	True				False	0.0	0.0	0.0	0.0	0.0
2387	00119131-2840	CCOC(C)=O	1.0	C[C@H](N)[C@@H](C)O	PF-07090890	O=C1C[C@@H](C(=O)O)NC(=O)N1	MFCD00085339	1.0	-0.000456868125	1	0	True				False	0.00986325627151992	0.0	0.00935173957653204	0.009232044198895027	0.00986325627151992
2388	00119131-2840	CCOC(C)=O	1.0	C[C@H](N)[C@@H](C)O	PF-07090890	CC(C)[C@H](NC(=O)OCC1c2ccccc2-c2ccccc21)C(=O)O	MFCD00037124	1.0	-0.000150239012	1	0	True				False	0.0	0.0	0.0	0.0	0.0
2389	00119131-2840	CCOC(C)=O	1.0	C[C@H](N)[C@@H](C)O	PF-07090890	C[C@@H](CC(=O)O)C(=O)O	MFCD00192321	0.99	0.000422851194	1	0	True				False	0.0	0.0	0.0	0.0	0.0
2390	00119131-2840	THF	1.0	C[C@H](N)[C@@H](C)O	PF-07090890	O=C(N[C@@H](Cc1ccccc1)C(=O)O)OCC1c2ccccc2-c2ccccc21	MFCD00037128	0.99	-0.000212429363	1	0	True				False	0.0	0.0	0.0	0.0	0.0
2391	00119131-2840	THF	1.0	C[C@H](N)[C@@H](C)O	PF-07090890	Cc1ccc(C(=O)O[C@@H](C(=O)O)[C@@H](OC(=O)c2ccc(C)cc2)C(=O)O)cc1	MFCD00064440	0.98	0.002524868235	1	0	True				False	0.0	0.0	0.02	0.0	0.0
2392	00119131-2840	CCOC(C)=O	1.0	C[C@H](N)[C@@H](C)O	PF-07090890	CN(C(=O)OC(C)(C)C)[C@H](C(=O)O)c1ccccc1	MFCD00038799	0.98	0.000889566467	1	0	True				False	0.0	0.0	0.0	0.0	0.0
2393	00119131-2840	CCOC(C)=O	1.0	C[C@H](N)[C@@H](C)O	PF-07090890	O=C(O)[C@H]1CC[C@H](O)[C@H](F)C1	PF-05371977	1.0	-4.1007806e-05	1	0	True				False	0.0	0.0	0.0	0.0	0.0
2394	00119131-2840	CCOC(C)=O	1.0	C[C@H](N)[C@@H](C)O	PF-07090890	CC(C)(C)OC(=O)N[C@H](Cc1ccc(O)cc1)C(=O)O	MFCD00063030	0.98	-0.006506419873	1	0	True				False	0.0	0.0	0.0	0.0	0.0
2395	00119131-2840	THF	1.0	C[C@H](N)[C@@H](C)O	PF-07090890	O=C(O)C[C@H](O)C(=O)O	MFCD00064213	0.99	-0.000821058358	1	0	True				False	0.0	0.0	0.0	0.0	0.0
2396	00119131-2840	CCOC(C)=O	1.0	C[C@H](N)[C@@H](C)O	PF-07090890	O=C(N[C@@H](C(=O)O)c1ccccc1)c1cc([N+](=O)[O-])cc([N+](=O)[O-])c1	MFCD00010134	0.99	0.006399985968	1	0	True				False	0.0	0.0	0.0	0.0	0.0
2397	00119131-2840	CCOC(C)=O	1.0	C[C@H](N)[C@@H](C)O	PF-07090890	O=C(N[C@H](C(=O)O)c1ccccc1)OCC1c2ccccc2-c2ccccc21	MFCD00155632	0.99	-0.001545354136	1	0	True				False	0.0	0.0	0.0	0.0	0.0
2398	00119131-2840	THF	1.0	C[C@H](N)[C@@H](C)O	PF-07090890	O=C(N[C@@H](C(=O)O)c1ccccc1)c1cc([N+](=O)[O-])cc([N+](=O)[O-])c1	MFCD00010134	0.99	-0.005085934946	1	0	True				False	0.0	0.0	0.0	0.0	0.0
2399	00119131-2840	CCOC(C)=O	1.0	C[C@H](N)[C@@H](C)O	PF-07090890	CC1(C)[C@]2(C)CC[C@@]1(C(=O)O)OC2=O	MFCD00005535	0.99	-9.1159173e-05	1	0	True				False	0.0	0.0	0.0	0.0	0.0
2400	00119131-2840	EtOH	1.0	C[C@H](N)[C@@H](C)O	PF-07090890	O=C(O)[C@@H](O)[C@H](O)C(=O)O	MFCD00004238	0.97	-0.014096506069	1	0	True				False	0.0	0.0	0.0	0.0	0.0
2401	00119131-2840	CCOC(C)=O	1.0	C[C@H](N)[C@@H](C)O	PF-07090890	CC1(C)OC[C@@H]2O[C@@]3(C(=O)O)OC(C)(C)O[C@H]3[C@@H]2O1	MFCD00150517	0.97	-0.000959138229	1	0	True				False	0.0	0.0	0.0	0.0	0.0
2402	00119131-2840	CCOC(C)=O	1.0	C[C@H](N)[C@@H](C)O	PF-07090890	O=C(N[C@@H](Cc1c[nH]c2ccccc12)C(=O)O)OCC1c2ccccc2-c2ccccc21	MFCD00037126	0.97	-0.0014028046539999	1	0	True				False	0.0	0.0	0.0	0.0	0.0
2403	00119131-2840	CCOC(C)=O	1.0	C[C@H](N)[C@@H](C)O	PF-07090890	O=C(O)[C@@H](O)[C@H]1OC(=O)[C@H](O)[C@H]1O	MFCD00149334	0.96	0.001807214635	1	0	True				False	0.0	0.0	0.0	0.0	0.0
2404	00119131-2840	THF	1.0	C[C@H](N)[C@@H](C)O	PF-07090890	CC(C)C[C@H](NC(=O)OCC1c2ccccc2-c2ccccc21)C(=O)O	MFCD00037133	1.0	0.0	1	0	True				False	0.0	0.01	0.0	0.0	0.0
2405	00119131-2840	THF	1.0	C[C@H](N)[C@@H](C)O	PF-07090890	O=C(O)[C@H]1O[C@@H](O)[C@H](O)[C@@H](O)[C@@H]1O	MFCD00077778	1.0	0.0	1	0	True				False	0.0	0.0	0.0	0.0	0.0
2406	00119131-2840	THF	1.0	C[C@H](N)[C@@H](C)O	PF-07090890	CC(=O)N[C@@H](CC(=O)O)C(=O)O	MFCD00020500	1.0	0.0	1	0	True				False	0.0	0.0	0.0	0.0	0.0
2407	00119131-2840	THF	1.0	C[C@H](N)[C@@H](C)O	PF-07090890	O=C(N[C@H](C(=O)O)c1ccccc1)OCC1c2ccccc2-c2ccccc21	MFCD00155632	1.0	0.0	1	0	True				False	0.0	0.0	0.0	0.0	0.0
2408	00119131-2840	MeCN	1.0	C[C@H](N)[C@@H](C)O	PF-07090890	O=C(O)[C@H](O)[C@@H](O)C(=O)Nc1ccc(F)cc1	MFCD00060349	1.0	0.0	1	0	True				False	0.0	0.0	0.0	0.0	0.0
2409	00119131-2840	CCOC(C)=O	1.0	C[C@H](N)[C@@H](C)O	PF-07090890	CC(C)(C)OC(=O)N[C@@H](CS(=O)(=O)O)C(=O)O	MFCD02682539	0.97	-0.000865625961	1	0	True				False	0.0	0.0	0.0	0.01	0.0
2410	00119131-2840	CCOC(C)=O	1.0	C[C@H](N)[C@@H](C)O	PF-07090890	O=C(N[C@@H](Cc1ccccc1)C(=O)O)OCC1c2ccccc2-c2ccccc21	MFCD00037128	0.99	-0.0004260883409999	1	0	True				False	0.0	0.01	0.0	0.0	0.0
2411	00119131-2840	MeCN	0.5	C[C@H](N)[C@@H](C)O	PF-07090890	CN[C@H](CC(=O)O)C(=O)O	PF-00930181	1.0	0.023553123578	1	0	True		Water	0.5	False	0.0	0.0	0.0	0.0	0.0
2412	00119131-2840	CCOC(C)=O	1.0	C[C@H](N)[C@@H](C)O	PF-07090890	O=C1O[C@H]([C@@H](O)CO)C(O)=C1O	MFCD00064328	0.99	0.006168787267	1	0	True				False	0.0	0.0	0.0	0.0	0.0
2413	00119131-2840	CCOC(C)=O	1.0	C[C@H](N)[C@@H](C)O	PF-07090890	CC(=O)N[C@@H](Cc1c[nH]c2ccccc12)C(=O)O	MFCD00065976	0.99	-0.0025832174079999	1	0	True				False	0.0	0.0	0.0	0.0	0.0
2414	00119131-2840	THF	1.0	C[C@H](N)[C@@H](C)O	PF-07090890	C[C@@H](OC(C)(C)C)[C@H](NC(=O)OCC1c2ccccc2-c2ccccc21)C(=O)O	MFCD00077075	1.0	0.0	1	0	True				False	0.0	0.0	0.0	0.0	0.0
2415	00119131-2840	CCOC(C)=O	1.0	C[C@H](N)[C@@H](C)O	PF-07090890	O=C(O)[C@@H](O)c1ccccc1	MFCD00004495	0.99	-0.0028828685929999	1	0	True				False	0.0	0.0	0.0	0.0	0.0
2416	00119131-2840	CCOC(C)=O	1.0	C[C@H](N)[C@@H](C)O	PF-07090890	CC(C)C[C@H](NC(=O)OCC1c2ccccc2-c2ccccc21)C(=O)O	MFCD00037133	1.0	0.001289139967	1	0	True				False	0.0	0.0	0.0	0.01	0.0
2417	00119131-2840	CCOC(C)=O	1.0	C[C@H](N)[C@@H](C)O	PF-07090890	O=C(O)C[C@@H](C(=O)O)c1ccccc1	MFCD00065930	1.0	-0.000464211077	1	0	True				False	0.0	0.0	0.0	0.0	0.0
2418	00119131-2840	CCOC(C)=O	1.0	C[C@H](N)[C@@H](C)O	PF-07090890	CC(C)(C)OC(=O)N1Cc2ccccc2C[C@H]1C(=O)O	MFCD00143845	0.97	0.006322293389	1	0	True				False	0.0	0.0	0.0	0.0	0.0
2419	00119131-2840	CCOC(C)=O	1.0	C[C@H](N)[C@@H](C)O	PF-07090890	CSCC[C@H](NC(=O)OCC1c2ccccc2-c2ccccc21)C(=O)O	MFCD00037134	0.99	0.0001841388819999	1	0	True				False	0.0	0.0	0.01	0.0	0.0
2420	00119131-2840	THF	1.0	C[C@H](N)[C@@H](C)O	PF-07090890	N#C[C@@H]1C[C@@H]1C(=O)O	PF-05305105	0.96	0.002858091233	1	0	True				False	0.0	0.0	0.0	0.0	0.0
2421	00119131-2840	MeCN	1.0	C[C@H](N)[C@@H](C)O	PF-07090890	O=C(O)[C@H](O)[C@@H](O)C(=O)Nc1ccc([N+](=O)[O-])cc1	MFCD08461839	0.96	-0.017717387133	1	0	True				False	0.0	0.0	0.0	0.0	0.0
2422	00119131-2840	EtOH	1.0	C[C@H](N)[C@@H](C)O	PF-07090890	O=C(O)[C@H](O)[C@@H](O)C(=O)Nc1ccc([N+](=O)[O-])cc1	MFCD08461839	0.96	-0.017717387133	1	0	True				False	0.0	0.0	0.0	0.0	0.0
2423	00119131-2840	THF	1.0	C[C@H](N)[C@@H](C)O	PF-07090890	O=C(O)[C@@H](O)[C@H](O)C(=O)O	MFCD00004238	1.0	0.0	1	0	True				False	0.0	0.0	0.0	0.0	0.0
2424	00119131-2840	MeCN	1.0	C[C@H](N)[C@@H](C)O	PF-07090890	O=C(O)[C@@H](O)[C@H](O)C(=O)O	MFCD00004238	0.97	-0.014096506069	1	0	True				False	0.0	0.0	0.0	0.0	0.0
2425	00119131-2840	CCOC(C)=O	1.0	C[C@H](N)[C@@H](C)O	PF-07090890	CC(=O)NCCCC[C@H](N)C(=O)O	MFCD00002639	1.0	0.0	1	0	True				False	0.0	0.0	0.0	0.0	0.0
2426	00119131-2840	CCOC(C)=O	1.0	C[C@H](N)[C@@H](C)O	PF-07090890	COc1ccc2cc([C@H](C)C(=O)O)ccc2c1	MFCD00010500	1.0	0.0	1	0	True				False	0.0	0.0	0.0	0.0	0.01
2427	00119131-2840	CCOC(C)=O	1.0	C[C@H](N)[C@@H](C)O	PF-07090890	O=C(N[C@H](C(=O)O)c1ccccc1)OCc1ccccc1	MFCD00077033	0.97	0.005204453039	1	0	True				False	0.0	0.0	0.0	0.01	0.01
2428	00119131-2840	THF	1.0	C[C@H](N)[C@@H](C)O	PF-07090890	CC1(C)[C@]2(C)CC[C@@]1(C(=O)O)OC2=O	MFCD00005535	0.96	-0.00037251011	1	0	True				False	0.0	0.0	0.0	0.0	0.0
2429	00119131-2840	CCOC(C)=O	1.0	C[C@H](N)[C@@H](C)O	PF-07090890	CC(=O)N[C@@H](CC(=O)O)C(=O)O	MFCD00020500	1.0	0.0	1	0	True				False	0.0	0.0	0.0	0.0	0.0
2430	00119131-2840	MeCN	1.0	C[C@H](N)[C@@H](C)O	PF-07090890	O=C(O)[C@@H](O)[C@H](O)C(=O)Nc1ccc(Cl)cc1	MFCD00070634	1.0	0.0	1	0	True				False	0.0	0.0	0.0	0.0	0.0
2431	00119131-2840	CCOC(C)=O	1.0	C[C@H](N)[C@@H](C)O	PF-07090890	C[C@@H](OC(C)(C)C)[C@H](NC(=O)OCC1c2ccccc2-c2ccccc21)C(=O)O	MFCD00077075	1.0	0.0	1	0	True				False	0.0	0.0	0.0	0.0	0.0
2432	00119131-2840	THF	1.0	C[C@H](N)[C@@H](C)O	PF-07090890	CC(C)[C@H](NC(=O)OCC1c2ccccc2-c2ccccc21)C(=O)O	MFCD00037124	1.0	0.0	1	0	True				False	0.0	0.0	0.0	0.0	0.0
2433	00119131-2840	THF	1.0	C[C@H](N)[C@@H](C)O	PF-07090890	O=C(N[C@@H](Cc1ccc(OCc2ccccc2)cc1)C(=O)O)OCC1c2ccccc2-c2ccccc21	MFCD00065682	0.99	-0.000495613029	1	0	True				False	0.0	0.0	0.0	0.0	0.0
2434	00119131-2840	THF	1.0	C[C@H](N)[C@@H](C)O	PF-07090890	COc1ccccc1[C@H]1OP(=O)(O)OCC1(C)C	MFCD00190173	0.96	0.004852629154	1	0	True				False	0.0	0.0	0.0	0.0	0.0
2435	00119131-2840	CCOC(C)=O	1.0	C[C@H](N)[C@@H](C)O	PF-07090890	CN[C@H](CC(=O)O)C(=O)O	PF-00930181	0.99	-0.000319322108	1	0	True				False	0.0	0.0	0.0	0.01	0.0
2436	00119131-2840	THF	1.0	C[C@H](N)[C@@H](C)O	PF-07090890	CC1(C)COP(=O)(O)O[C@H]1c1ccccc1	MFCD00067119	0.96	0.004962132163	1	0	True				False	0.0	0.0	0.0	0.01	0.0
2437	00119131-2840	CCOC(C)=O	1.0	C[C@H](N)[C@@H](C)O	PF-07090890	CO[C@@H](C(=O)O)c1ccccc1	MFCD00004250	1.0	0.00028189135	1	0	True				False	0.0	0.0	0.01	0.01	0.0
2438	00119131-2840	THF	1.0	C[C@H](N)[C@@H](C)O	PF-07090890	CSCC[C@H](NC(=O)OCC1c2ccccc2-c2ccccc21)C(=O)O	MFCD00037134	1.0	-0.004514273689	1	0	True				False	0.0	0.0	0.0	0.0	0.0
2439	00119131-2840	CCOC(C)=O	1.0	C[C@H](N)[C@@H](C)O	PF-07090890	CC(C)(C)OC(=O)N[C@H](C(=O)O)C(C)(C)C	MFCD00065574	0.91	0.004067789853	1	0	True				False	0.0	0.0	0.0	0.0	0.0
2440	00119131-2840	THF	1.0	C[C@H](N)[C@@H](C)O	PF-07090890	CC(=O)N[C@@H](Cc1ccc(O)cc1)C(=O)O	MFCD00037190	0.94	-0.004033412221	1	0	True				False	0.0	0.0	0.0	0.0	0.01
2441	00119131-2840	MeCN	1.0	C[C@H](N)[C@@H](C)O	PF-07090890	COc1ccc(C(=O)O[C@H](C(=O)O)[C@H](OC(=O)c2ccc(OC)cc2)C(=O)O)cc1	MFCD07368366	0.93	-0.026478505483	1	0	True				False	0.0	0.0	0.0	0.0	0.0
2442	00119131-2840	EtOH	1.0	C[C@H](N)[C@@H](C)O	PF-07090890	COc1ccc(C(=O)O[C@H](C(=O)O)[C@H](OC(=O)c2ccc(OC)cc2)C(=O)O)cc1	MFCD07368366	0.93	-0.026478505483	1	0	True				False	0.0	0.0	0.0	0.0	0.0
2443	00119131-2840	THF	1.0	C[C@H](N)[C@@H](C)O	PF-07090890	O=C(O)[C@@H](O)CCN1C(=O)c2ccccc2C1=O	MFCD00192213	0.93	-0.013983896345	1	0	True				False	0.0	0.0	0.0	0.0	0.0
2444	00119131-2840	THF	1.0	C[C@H](N)[C@@H](C)O	PF-07090890	O=C(O[C@@H](C(=O)O)[C@@H](OC(=O)c1ccccc1)C(=O)O)c1ccccc1	MFCD00003074	0.98	0.000876362171	1	0	True				False	0.0	0.0	0.0	0.0	0.0
2445	00119131-2840	THF	1.0	C[C@H](N)[C@@H](C)O	PF-07090890	O=C1CC[C@@H](C(=O)O)N1	MFCD00005272	1.0	0.0	1	0	True				False	0.0	0.0	0.0	0.0	0.0
2447	00119131-2840	CCOC(C)=O	1.0	C[C@H](N)[C@@H](C)O	PF-07090890	CC(=O)N[C@@H](CC(C)C)C(=O)O	MFCD00065131	0.62	0.0025511315719999	1	0	True				False	0.0	0.0	0.0	0.0	0.0
2448	00119131-2840	CCOC(C)=O	1.0	C[C@H](N)[C@@H](C)O	PF-07090890	Cc1ccc(NC(=O)[C@@H](O)[C@H](O)C(=O)O)cc1	MFCD00070635	0.61	0.001641326898	1	0	True				False	0.0	0.0	0.0	0.0	0.01
2449	00119131-2840	THF	1.0	C[C@H](N)[C@@H](C)O	PF-07090890	C[C@@H](CC(=O)O)C(=O)O	MFCD00192321	0.86	0.005073940484	1	0	True				False	0.0	0.0	0.0	0.0	0.0
2450	00119131-2840	CCOC(C)=O	1.0	C[C@H](N)[C@@H](C)O	PF-07090890	NC(=O)[C@H]1C[C@H]1C(=O)O	PF-04815054	1.0	0.000417866635	1	0	True				False	0.0	0.0	0.0	0.01	0.0
2451	00119131-2840	CCOC(C)=O	1.0	C[C@H](N)[C@@H](C)O	PF-07090890	O=C(N[C@@H](Cc1ccc(OCc2ccccc2)cc1)C(=O)O)OCC1c2ccccc2-c2ccccc21	MFCD00065682	1.0	-0.00330546406	1	0	True				False	0.01	0.0	0.0	0.0	0.0
2452	00119131-2840	THF	1.0	C[C@H](N)[C@@H](C)O	PF-07090890	CN(C)c1cccc2c(S(=O)(=O)N3CCC[C@H]3C(=O)O)cccc12	MFCD00069514	0.91	-0.072736343575	1	0	True				False	0.0	0.0	0.0	0.0	0.0
2453	00119131-2840	THF	1.0	C[C@H](N)[C@@H](C)O	PF-07090890	CC(C)(C)OC(=O)n1cc(C[C@H](NC(=O)OCC2c3ccccc3-c3ccccc32)C(=O)O)c2ccccc21	MFCD00153366	0.61	-0.0251766484	1	0	True				False	0.0	0.0	0.0	0.0	0.0
2454	00119131-2840	MeCN	1.0	C[C@H](N)[C@@H](C)O	PF-07090890	O=C1C[C@@H](C(=O)O)NC(=O)N1	MFCD00085339	0.79	-0.071177659214	1	0	True				False	0.0	0.009908420081697194	0.0	0.009474579474579475	0.01
2455	00119131-2840	CCOC(C)=O	1.0	C[C@H](N)[C@@H](C)O	PF-07090890	C[C@@H](NC(=O)CCC(=O)O)c1ccccc1	MFCD00077432	0.86	0.004067848909	1	0	True				False	0.0	0.0	0.0	0.0	0.0
2456	00119131-2840	MeCN	1.0	C[C@H](N)[C@@H](C)O	PF-07090890	O=C(O[C@@H](C(=O)O)[C@@H](OC(=O)c1ccccc1)C(=O)O)c1ccccc1	MFCD00003074	0.85	-0.02193258808	1	0	True				False	0.0	0.0	0.0	0.0	0.0
2457	00119131-2840	EtOH	1.0	C[C@H](N)[C@@H](C)O	PF-07090890	O=C(O[C@@H](C(=O)O)[C@@H](OC(=O)c1ccccc1)C(=O)O)c1ccccc1	MFCD00003074	0.85	-0.02193258808	1	0	True				False	0.0	0.0	0.0	0.0	0.0
2458	00119131-2840	THF	1.0	C[C@H](N)[C@@H](C)O	PF-07090890	CN(C)[C@@H](Cc1ccccc1)C(=O)O	MFCD00082539	0.85	0.015218184209	1	0	True				False	0.01	0.0	0.0	0.0	0.0
2459	00119131-2840	CCOC(C)=O	1.0	C[C@H](N)[C@@H](C)O	PF-07090890	CC(C)(C)OC(=O)n1cc(C[C@H](NC(=O)OCC2c3ccccc3-c3ccccc32)C(=O)O)c2ccccc21	MFCD00153366	0.85	0.000700520064	1	0	True				False	0.0	0.0	0.0	0.0	0.0
2460	00119131-2840	MeCN	1.0	C[C@H](N)[C@@H](C)O	PF-07090890	O=C(N[C@@H](C(=O)O)c1ccccc1)c1cc([N+](=O)[O-])cc([N+](=O)[O-])c1	MFCD00010134	0.84	-0.095860670215	1	0	True				False	0.0	0.0	0.0	0.0	0.0
2461	00119131-2840	THF	1.0	C[C@H](N)[C@@H](C)O	PF-07090890	O=C(O)[C@@H](O)[C@H]1OC(=O)[C@H](O)[C@H]1O	MFCD00149334	1.0	0.003722440367	1	0	True				False	0.0	0.0	0.0	0.0	0.0
2462	00119131-2840	EtOH	1.0	C[C@H](N)[C@@H](C)O	PF-07090890	Cc1ccc(NC(=O)[C@@H](O)[C@H](O)C(=O)O)cc1	MFCD00070635	0.9	0.043270043369	1	0	True				False	0.01	0.03	0.0	0.02	0.03
2463	00119131-2840	MeCN	1.0	C[C@H](N)[C@@H](C)O	PF-07090890	O=C(O)[C@H](O)[C@@H](O)[C@H](O[C@@H]1O[C@H](CO)[C@H](O)[C@H](O)[C@H]1O)[C@H](O)CO	MFCD00078147	0.78	-0.016832125607	1	0	True				False	0.0	0.0	0.0	0.0	0.0
2464	00119131-2840	EtOH	1.0	C[C@H](N)[C@@H](C)O	PF-07090890	O=C(O)[C@H](O)[C@@H](O)[C@H](O[C@@H]1O[C@H](CO)[C@H](O)[C@H](O)[C@H]1O)[C@H](O)CO	MFCD00078147	0.78	-0.016832125607	1	0	True				False	0.0	0.0	0.0	0.0	0.0
2465	00119131-2840	EtOH	1.0	C[C@H](N)[C@@H](C)O	PF-07090890	O=C1C[C@@H](C(=O)O)NC(=O)N1	MFCD00085339	0.76	0.096054725265	1	0	True				False	0.02919414759192653	0.04892151896797028	0.03881568530510453	0.11603150467295098	0.06741191316671852
2466	00119131-2840	THF	1.0	C[C@H](N)[C@@H](C)O	PF-07090890	O=C(O)[C@@H](O)[C@H](O)C(=O)Nc1ccc(Cl)cc1	MFCD00070634	0.84	0.007099280002	1	0	True				False	0.0	0.0	0.0	0.0	0.01
2467	00119131-2840	THF	1.0	C[C@H](N)[C@@H](C)O	PF-07090890	CC1(C)[C@@H]2CC[C@@]1(C(=O)O)C(=O)C2	MFCD08061242	0.93	-0.025373404186	1	0	True				False	0.0	0.0	0.0	0.0	0.0
2468	00119131-2840	EtOH	1.0	C[C@H](N)[C@@H](C)O	PF-07090890	O=C(N[C@@H](Cc1ccc(OCc2ccccc2)cc1)C(=O)O)OCC1c2ccccc2-c2ccccc21	MFCD00065682	0.93	0.013952300317	1	0	True				False	0.01	0.0	0.0	0.009730201863354037	0.0
2469	00119131-2840	MeCN	1.0	C[C@H](N)[C@@H](C)O	PF-07090890	O=C(N[C@@H](Cc1ccc(OCc2ccccc2)cc1)C(=O)O)OCC1c2ccccc2-c2ccccc21	MFCD00065682	0.93	0.013952300317	1	0	True				False	0.0	0.0	0.0	0.0	0.0
2470	00119131-2840	CCOC(C)=O	1.0	C[C@H](N)[C@@H](C)O	PF-07090890	C[C@@H](C(=O)N[C@H](C(=O)O)C(C)(C)C)N(C)C(=O)OC(C)(C)C	PF-04743905	0.84	-0.046021128532	1	0	True				False	0.0	0.0	0.0	0.0	0.0
2471	00119131-2840	THF	1.0	C[C@H](N)[C@@H](C)O	PF-07090890	COc1ccc2cc([C@H](C)C(=O)O)ccc2c1	MFCD00010500	0.83	-0.025421256719	1	0	True				False	0.0	0.0	0.0	0.0	0.0
2472	00119131-2840	MeCN	0.5	C[C@H](N)[C@@H](C)O	PF-07090890	N[C@@H](CC(=O)O)C(=O)O	MFCD00002616	0.98	0.022367668107	1	0	True		Water	0.5	False	0.0	0.0	0.0	0.0	0.0
2473	00119131-2840	THF	1.0	C[C@H](N)[C@@H](C)O	PF-07090890	CC(=O)N[C@@H](Cc1c[nH]c2ccccc12)C(=O)O	MFCD00065976	0.98	-0.001386058971	1	0	True				False	0.0	0.0	0.0	0.0	0.0
2474	00119131-2840	CCOC(C)=O	1.0	C[C@H](N)[C@@H](C)O	PF-07090890	O=C(N[C@@H](Cc1ccccc1)C(=O)O)OCc1ccccc1	MFCD00020418	0.97	0.001820545299	1	0	True				False	0.0	0.0	0.0	0.0	0.0
2475	00119131-2840	MeCN	1.0	C[C@H](N)[C@@H](C)O	PF-07090890	Cc1ccc(NC(=O)[C@@H](O)[C@H](O)C(=O)O)cc1	MFCD00070635	0.9	0.043270043369	1	0	True				False	0.0	0.01	0.0	0.0	0.0
2476	00119131-2840	MeCN	1.0	C[C@H](N)[C@@H](C)O	PF-07090890	O=C(O)[C@H](O)[C@@H](O)[C@H](O)[C@H](O)CO	PF-01465890	0.65	0.012026169761	1	0	True				False	0.0	0.0	0.0	0.0	0.0
2477	00119131-2840	THF	1.0	C[C@H](N)[C@@H](C)O	PF-07090890	O=C(O)[C@H](O)[C@@H](O)C(=O)Nc1ccc([N+](=O)[O-])cc1	MFCD08461839	0.74	-0.000994821422	1	0	True				False	0.0	0.0	0.0	0.0	0.0
2478	00119131-2840	MeCN	1.0	C[C@H](N)[C@@H](C)O	PF-07090890	O=C(N[C@@H](Cc1ccccc1)C(=O)O)OCC1c2ccccc2-c2ccccc21	MFCD00037128	0.74	0.175842028385	1	0	True				False	0.01	0.01	0.0	0.0	0.0
2479	00119131-2840	MeCN	1.0	C[C@H](N)[C@@H](C)O	PF-07090890	CC(C)[C@H](NC(=O)OCC1c2ccccc2-c2ccccc21)C(=O)O	MFCD00037124	0.73	0.235904733446	1	0	True				False	0.0	0.0	0.0	0.0	0.0
2480	00119131-2840	EtOH	1.0	C[C@H](N)[C@@H](C)O	PF-07090890	O=C(N[C@@H](C(=O)O)c1ccccc1)c1cc([N+](=O)[O-])cc([N+](=O)[O-])c1	MFCD00010134	0.73	-0.225408308169	1	0	True				False	0.0	0.0	0.009232044198895027	0.0	0.0
2481	00119131-2840	THF	1.0	C[C@H](N)[C@@H](C)O	PF-07090890	CC(=O)N[C@@H](Cc1ccccc1)C(=O)O	MFCD00063158	0.72	0.115656037113	1	0	True				False	0.0	0.0	0.0	0.0	0.0
2482	00119131-2840	THF	1.0	C[C@H](N)[C@@H](C)O	PF-07090890	CC(C)(C)OC(=O)N1Cc2ccccc2C[C@H]1C(=O)O	MFCD00143845	0.71	0.044556240212	1	0	True				False	0.029351739576532043	0.07	0.02	0.02	0.01
2483	00119131-2840	MeCN	1.0	C[C@H](N)[C@@H](C)O	PF-07090890	NC(=O)[C@H]1C[C@H]1C(=O)O	PF-04815054	0.81	0.057601009101	1	0	True				False	0.0	0.0	0.0	0.01	0.0
2484	00119131-2840	MeCN	1.0	C[C@H](N)[C@@H](C)O	PF-07090890	COC(=O)N[C@H](CC(=O)O)C(=O)O	PF-00407379	0.29	0.0952779942189999	1	0	True				False	0.0	0.0	0.0	0.0	0.0
2485	00119131-2840	MeCN	1.0	C[C@H](N)[C@@H](C)O	PF-07090890	CSCC[C@H](NC(=O)OCC1c2ccccc2-c2ccccc21)C(=O)O	MFCD00037134	0.28	0.127073981523	1	0	True				False	0.0	0.0	0.0	0.0	0.0
2486	00119131-2840	THF	1.0	C[C@H](N)[C@@H](C)O	PF-07090890	CC(=O)N1C[C@H](O)C[C@H]1C(=O)O	MFCD00037339	0.95	-0.001198623271	1	0	True				False	0.0	0.0	0.0	0.0	0.0
2487	00119131-2840	THF	1.0	C[C@H](N)[C@@H](C)O	PF-07090890	COc1ccc(C(=O)O[C@H](C(=O)O)[C@H](OC(=O)c2ccc(OC)cc2)C(=O)O)cc1	MFCD07368366	0.95	-0.0290172609909999	1	0	True				False	0.0	0.0	0.0	0.01	0.0
2488	00119131-2840	CCOC(C)=O	1.0	C[C@H](N)[C@@H](C)O	PF-07090890	O=C(O)[C@H](O)[C@@H](O)C(=O)Nc1ccc(F)cc1	MFCD00060349	0.95	-0.007448669814	1	0	True				False	0.0	0.0	0.0	0.0	0.0
2489	00119131-2840	EtOH	1.0	C[C@H](N)[C@@H](C)O	PF-07090890	O=C(O)[C@H](O)[C@@H](O)C(=O)Nc1ccccc1	MFCD01321193	0.62	-0.2709544838129999	1	1	True				False	0.05	0.07	0.01	0.02	0.02
2490	00119131-2840	MeCN	0.5	C[C@H](N)[C@@H](C)O	PF-07090890	O=C1C[C@@H](C(=O)O)NC(=O)N1	MFCD00085339	0.69	-0.088496960976	1	0	True		Water	0.5	False	0.0	0.009908420081697194	0.0	0.009474579474579475	0.01
2491	00119131-2840	THF	1.0	C[C@H](N)[C@@H](C)O	PF-07090890	CC(C)(C)OC(=O)N[C@@H](CS(=O)(=O)O)C(=O)O	MFCD02682539	0.69	-0.051834437897	1	0	True				False	0.01	0.0	0.0	0.01	0.0
2492	00119131-2840	MeCN	0.5	C[C@H](N)[C@@H](C)O	PF-07090890	CC(=O)N[C@@H](Cc1ccccc1)C(=O)O	MFCD00063158	0.28	-0.368336975503	1	1	True		Water	0.5	False	0.0	0.01	0.0	0.0	0.0
2499	00119131-2840	THF	1.0	C[C@H](N)[C@@H](C)O	PF-07090890	NC(=O)[C@H]1C[C@H]1C(=O)O	PF-04815054	0.96	0.002664074271	1	0	True				False	0.0	0.01	0.0	0.0	0.0
2500	00119131-2840	THF	1.0	C[C@H](N)[C@@H](C)O	PF-07090890	O=C(O)[C@H](O)[C@@H](O)C(=O)Nc1ccc(F)cc1	MFCD00060349	0.96	-0.020602341203	1	0	True				False	0.04	0.08	0.05	0.03	0.01
2501	00119131-2840	CCOC(C)=O	1.0	C[C@H](N)[C@@H](C)O	PF-07090890	CC(=O)N[C@@H](Cc1ccccc1)C(=O)O	MFCD00063158	0.96	-0.0084185491089999	1	0	True				False	0.0	0.01	0.0	0.0	0.0
2502	00119131-2840	MeCN	1.0	C[C@H](N)[C@@H](C)O	PF-07090890	O=C(O)[C@H](O)[C@@H](O)C(=O)Nc1ccccc1	MFCD01321193	0.62	-0.2709544838129999	1	1	True				False	0.0	0.01	0.0	0.0	0.0
2503	00119131-2840	MeCN	0.5	C[C@H](N)[C@@H](C)O	PF-07090890	O=C(O)[C@]1(O)C[C@@H](O)[C@@H](O)[C@H](O)C1	MFCD00003864	0.88	0.04186110473	1	0	True		Water	0.5	False	0.0	0.0	0.0	0.0	0.0
2504	00119131-2840	CCOC(C)=O	1.0	C[C@H](N)[C@@H](C)O	PF-07090890	CC1(C)OC[C@@H]2O[C@@]3(C(=O)O)OC(C)(C)O[C@H]3[C@@H]2O1	MFCD00037834	0.6	0.017179960258	1	0	True				False	0.0	0.0	0.0	0.0	0.0
2505	00119131-2840	THF	1.0	C[C@H](N)[C@@H](C)O	PF-07090890	O=C(O)[C@H](O)[C@@H](O)C(=O)Nc1ccccc1	MFCD01321193	0.6	-0.0768525112399999	1	0	True				False	0.0	0.01	0.0	0.0	0.0
2506	00119131-2840	CCOC(C)=O	1.0	C[C@H](N)[C@@H](C)O	PF-07090890	O=C(O)[C@H](O)[C@@H](O)C(=O)Nc1ccccc1	MFCD01321193	0.59	-0.055362043082	1	0	True				False	0.0	0.01	0.0	0.0	0.0
2509	00119131-2840	MeCN	0.5	C[C@H](N)[C@@H](C)O	PF-07090890	CC(=O)NCCCC[C@H](N)C(=O)O	MFCD00002639	0.95	0.018631507335	1	0	True		Water	0.5	False	0.0	0.0	0.0	0.0	0.0
2510	00119131-2840	THF	1.0	C[C@H](N)[C@@H](C)O	PF-07090890	O=C(O)[C@H](O)[C@@H](O)[C@H](O)[C@H](O)CO	PF-01465890	0.95	-0.0003799573729999	1	0	True				False	0.0	0.0	0.0	0.0	0.0
2511	00119131-2840	THF	1.0	C[C@H](N)[C@@H](C)O	PF-07090890	N[C@@H](CC(=O)O)C(=O)O	MFCD00002616	0.95	0.000183182273	1	0	True				False	0.0	0.0	0.01	0.0	0.0
2512	00119131-2840	EtOH	1.0	C[C@H](N)[C@@H](C)O	PF-07090890	O=C(O)[C@H]1O[C@@H](O)[C@H](O)[C@@H](O)[C@@H]1O	MFCD00077778	0.95	0.0030298891719999	1	0	True				False	0.0	0.0	0.0	0.0	0.0
2513	00119131-2840	CCOC(C)=O	1.0	C[C@H](N)[C@@H](C)O	PF-07090890	C[C@@H](O)[C@H](NC(=O)OCC1c2ccccc2-c2ccccc21)C(=O)O.O	MFCD00792901	0.79	0.0203376522659999	1	0	True				False	0.05	0.05	0.05	0.1	0.05
2514	00119131-2840	CCOC(C)=O	1.0	C[C@H](N)[C@@H](C)O	PF-07090890	O=C(N[C@@H](Cc1ccc(O)cc1)C(=O)O)OCc1ccccc1	MFCD00037180	0.9	0.004166131289	1	0	True				False	0.0	0.0	0.0	0.0	0.0
2515	00119131-2840	THF	1.0	C[C@H](N)[C@@H](C)O	PF-07090890	Cc1ccc(NC(=O)[C@@H](O)[C@H](O)C(=O)O)cc1	MFCD00070635	0.88	-0.026097799941	1	0	True				False	0.0	0.01	0.0	0.01	0.01
2519	00119131-2840	MeCN	1.0	C[C@H](N)[C@@H](C)O	PF-07090890	O=C(O)[C@H]1O[C@@H](O)[C@H](O)[C@@H](O)[C@@H]1O	MFCD00077778	0.95	0.0030298891719999	1	0	True				False	0.0	0.0	0.0	0.0	0.0
2520	00119131-2840	MeCN	0.5	C[C@H](N)[C@@H](C)O	PF-07090890	CC1(C)OC[C@@H]2O[C@@]3(C(=O)O)OC(C)(C)O[C@H]3[C@@H]2O1	MFCD00150517	0.95	0.017719825336	1	0	True		Water	0.5	False	0.0	0.0	0.0	0.0	0.0
2521	00119131-2840	MeCN	1.0	C[C@H](N)[C@@H](C)O	PF-07090890	Cc1ccc(C(=O)O[C@@H](C(=O)O)[C@@H](OC(=O)c2ccc(C)cc2)C(=O)O)cc1	MFCD00064440	0.88	0.001037617134	1	0	True				False	0.0	0.0	0.02	0.0	0.0
2522	00119131-2840	EtOH	1.0	C[C@H](N)[C@@H](C)O	PF-07090890	Cc1ccc(C(=O)O[C@@H](C(=O)O)[C@@H](OC(=O)c2ccc(C)cc2)C(=O)O)cc1	MFCD00064440	0.88	0.001037617134	1	0	True				False	0.0	0.0	0.02	0.01	0.0
2523	00119131-2840	CCOC(C)=O	1.0	C[C@H](N)[C@@H](C)O	PF-07090890	CC1(C)COP(=O)(O)O[C@H]1c1ccccc1	MFCD00067119	0.87	0.010191749268	1	0	True				False	0.0	0.0	0.0	0.0	0.0
2527	00119131-2840	MeCN	1.0	C[C@H](N)[C@@H](C)O	PF-07090890	CC1(C)OC[C@@H]2O[C@@]3(C(=O)O)OC(C)(C)O[C@H]3[C@@H]2O1	MFCD00037834	0.51	0.0167549713819999	1	0	True				False	0.0	0.0	0.0	0.0	0.0
2528	00119131-2840	THF	1.0	C[C@H](N)[C@@H](C)O	PF-07090890	CC1(C)OC[C@@H]2O[C@@]3(C(=O)O)OC(C)(C)O[C@H]3[C@@H]2O1	MFCD00037834	0.93	0.00800601063	1	0	True				False	0.0	0.0	0.0	0.0	0.0
2529	00119131-2840	CCOC(C)=O	1.0	C[C@H](N)[C@@H](C)O	PF-07090890	C[C@H](OC(=O)Nc1ccccc1)C(=O)O	MFCD00063138	0.93	0.000353649883	1	0	True				False	0.0	0.0	0.0	0.0	0.0
2530	00119131-2840	THF	1.0	C[C@H](N)[C@@H](C)O	PF-07090890	CC1(C)[C@@H](C(=O)O)CC[C@@]1(C)C(=O)O	MFCD00001375	0.92	0.002952553665	1	0	True				False	0.0	0.02	0.0	0.0	0.0
2531	00119131-2840	MeCN	1.0	C[C@H](N)[C@@H](C)O	PF-07090890	CC1(C)[C@@H]2CC[C@@]1(C(=O)O)C(=O)C2	MFCD08061242	0.57	-0.111806948711	1	0	True				False	0.0	0.0	0.0	0.0	0.0
2532	00119131-2840	THF	1.0	C[C@H](N)[C@@H](C)O	PF-07090890	O=C(O)[C@@H](O)c1ccccc1	MFCD00004495	0.94	-0.025807306191	1	0	True				False	0.0	0.0	0.0	0.0	0.0
2533	00119131-2840	CCOC(C)=O	1.0	C[C@H](N)[C@@H](C)O	PF-07090890	CN(C)[C@@H](Cc1ccccc1)C(=O)O	MFCD00082539	0.94	0.008235830077	1	0	True				False	0.0	0.0	0.0	0.0	0.0
2534	00119131-2840	MeCN	0.5	C[C@H](N)[C@@H](C)O	PF-07090890	O=C(O)[C@H](O)[C@@H](O)[C@H](O[C@@H]1O[C@H](CO)[C@H](O)[C@H](O)[C@H]1O)[C@H](O)CO	MFCD00078147	0.94	0.025317262867	1	0	True		Water	0.5	False	0.0	0.0	0.0	0.0	0.0
2537	00119131-2840	EtOH	1.0	C[C@H](N)[C@@H](C)O	PF-07090890	NC(=O)[C@H]1C[C@H]1C(=O)O	PF-04815054	0.81	0.057601009101	1	0	True				False	0.0	0.0	0.0	0.0	0.0
2538	00119131-2840	THF	1.0	C[C@H](N)[C@@H](C)O	PF-07090890	CC1(C)COP(=O)(O)O[C@@H]1c1ccccc1Cl	MFCD00055615	0.81	0.071957410495	1	0	True				False	0.04	0.04	0.04	0.02	0.02
2539	00119131-2840	CCOC(C)=O	1.0	C[C@H](N)[C@@H](C)O	PF-07090890	C[C@@H](NC(=O)c1ccccc1C(=O)O)c1ccccc1	MFCD00063050	0.92	-0.002514284215	1	0	True				False	0.0	0.0	0.0	0.0	0.0
2540	00119131-2840	MeCN	1.0	C[C@H](N)[C@@H](C)O	PF-07090890	CN(C(=O)OC(C)(C)C)[C@H](C(=O)O)c1ccccc1	MFCD00038799	0.52	0.044306558115	1	0	True				False	0.0	0.0	0.0	0.0	0.0
2541	00119131-2840	CCOC(C)=O	1.0	C[C@H](N)[C@@H](C)O	PF-07090890	CCN1CCN(C(=O)N[C@@H](C(=O)O)c2ccccc2)C(=O)C1=O	MFCD00799536	0.94	0.016460913926	1	0	True				False	0.0	0.0	0.0	0.0	0.0
2542	00119131-2840	THF	1.0	C[C@H](N)[C@@H](C)O	PF-07090890	O=C(N[C@@H](Cc1c[nH]c2ccccc12)C(=O)O)OCC1c2ccccc2-c2ccccc21	MFCD00037126	0.94	-0.000857534889	1	0	True				False	0.0	0.01	0.0	0.0	0.0
2543	00119131-2840	CCOC(C)=O	1.0	C[C@H](N)[C@@H](C)O	PF-07090890	CC[C@H](C)C(=O)O	MFCD00063166	0.87	0.039560372596	1	0	True				False	0.0	0.0	0.0	0.0	0.0
2544	00119131-2840	MeCN	1.0	C[C@H](N)[C@@H](C)O	PF-07090890	N#C[C@@H]1C[C@@H]1C(=O)O	PF-05305105	0.51	0.090370535585	1	0	True				False	0.0	0.0	0.0	0.0	0.0
2545	00119131-2840	THF	1.0	C[C@H](N)[C@@H](C)O	PF-07090890	CC(=O)N[C@@H](CC(C)C)C(=O)O	MFCD00065131	0.93	0.005989276761	1	0	True				False	0.0	0.0	0.0	0.0	0.0
2546	00119131-2840	CCOC(C)=O	1.0	C[C@H](N)[C@@H](C)O	PF-07090890	CC(=O)N[C@@H](Cc1ccc(O)cc1)C(=O)O	MFCD00037190	1.0	-0.000693003829	1	0	True				False	0.0	0.0	0.0	0.0	0.0
2547	00119131-2840	CCOC(C)=O	1.0	C[C@H](N)[C@@H](C)O	PF-07090890	O=C(O[C@@H](C(=O)O)[C@@H](OC(=O)c1ccccc1)C(=O)O)c1ccccc1	MFCD00003074	1.0	-0.000449325629	1	0	True				False	0.0	0.0	0.0	0.0	0.0
2548	00119131-2840	CCOC(C)=O	1.0	C[C@H](N)[C@@H](C)O	PF-07090890	O=C(O)[C@H](O)[C@@H](O)[C@H](O)[C@H](O)CO	PF-01465890	0.98	-0.000635887819	1	0	True				False	0.0	0.0	0.0	0.0	0.0
2549	00119131-2840	CCOC(C)=O	1.0	C[C@H](N)[C@@H](C)O	PF-07090890	O=C(O)C[C@H](O)C(=O)O	MFCD00064213	1.0	5.5168154e-05	1	0	True				False	0.0	0.0	0.0	0.0	0.0
2550	00119131-2840	CCOC(C)=O	1.0	C[C@H](N)[C@@H](C)O	PF-07090890	O=C(O)[C@@H](O)[C@H]1OC(=O)[C@H](O)[C@H]1O	MFCD00149334	0.98	-0.001376073974	1	0	True				False	0.0	0.0	0.0	0.0	0.0
2551	00119131-2840	MeCN	1.0	C[C@H](N)[C@@H](C)O	PF-07090890	CC(=O)N[C@@H](Cc1ccc(O)cc1)C(=O)O	MFCD00037190	0.28	0.087767718449	1	0	True				False	0.0	0.0	0.0	0.0	0.01
2552	00119131-2840	MeCN	1.0	C[C@H](N)[C@@H](C)O	PF-07090890	C[C@@H](OC(C)(C)C)[C@H](NC(=O)OCC1c2ccccc2-c2ccccc21)C(=O)O	MFCD00077075	0.28	0.151992884163	1	0	True				False	0.0	0.0	0.0	0.0	0.0
2553	00119131-2840	MeCN	1.0	C[C@H](N)[C@@H](C)O	PF-07090890	CC(C)(C)OC(=O)N[C@H](C(=O)O)c1ccccc1	MFCD00065588	0.26	0.149877397538	1	0	True				False	0.0	0.0	0.0	0.0	0.0
2554	00119131-2840	CCOC(C)=O	1.0	C[C@H](N)[C@@H](C)O	PF-07090890	COc1ccccc1[C@H]1OP(=O)(O)OCC1(C)C	MFCD00190173	0.92	0.006874125773	1	0	True				False	0.0	0.0	0.0	0.0	0.0
2555	00119131-2840	THF	1.0	C[C@H](N)[C@@H](C)O	PF-07090890	O=C(N[C@@H](CO)C(=O)O)OCc1ccccc1	MFCD00002662	0.92	0.008482262098	1	0	True				False	0.0	0.0	0.0	0.0	0.0
2556	00119131-2840	CCOC(C)=O	1.0	C[C@H](N)[C@@H](C)O	PF-07090890	O=C(O)[C@@H](O)[C@H](O)C(=O)Nc1ccc(Cl)cc1	MFCD00070634	0.92	-0.00320616438	1	0	True				False	0.02	0.0	0.0	0.0	0.01
2557	00119131-2840	THF	1.0	C[C@H](N)[C@@H](C)O	PF-07090890	O=C(O)[C@H]1COc2ccccc2O1	MFCD00239407	0.68	0.002523059358	1	0	True				False	0.0	0.0	0.0	0.01	0.0
2558	00119131-2840	THF	1.0	C[C@H](N)[C@@H](C)O	PF-07090890	CC1(C)OC[C@@H]2O[C@@]3(C(=O)O)OC(C)(C)O[C@H]3[C@@H]2O1	MFCD00150517	0.67	0.002821039489	1	0	True				False	0.0	0.0	0.0	0.0	0.0
2559	00119131-2840	CCOC(C)=O	1.0	C[C@H](N)[C@@H](C)O	PF-07090890	C[C@@H](C(=O)O)N(C)C(=O)OC(C)(C)C	MFCD00037242	0.91	0.006083681671	1	0	True				False	0.0	0.01	0.0	0.01	0.01
2561	00119131-2840	THF	1.0	C[C@H](N)[C@@H](C)O	PF-07090890	CC(C)[C@H](O)C(=O)O	MFCD00066443	0.87	0.0076726972689999	1	0	True				False	0.00935173957653204	0.0	0.0	0.0	0.0
2562	00119131-2840	THF	1.0	C[C@H](N)[C@@H](C)O	PF-07090890	CC(=O)NCCCC[C@H](N)C(=O)O	MFCD00002639	1.0	0.0	1	0	True				False	0.0	0.0	0.0	0.0	0.0
2563	00119131-2840	CCOC(C)=O	1.0	C[C@H](N)[C@@H](C)O	PF-07090890	O=C1CC[C@@H](C(=O)O)N1	MFCD00005272	1.0	-7.557893e-05	1	0	True				False	0.01	0.0	0.0	0.0	0.0
2564	00119131-2840	CCOC(C)=O	1.0	C[C@H](N)[C@@H](C)O	PF-07090890	Cc1ccc(C(=O)O[C@@H](C(=O)O)[C@@H](OC(=O)c2ccc(C)cc2)C(=O)O)cc1	MFCD00064440	1.0	-0.000702315177	1	0	True				False	0.0	0.0	0.01	0.0	0.0
2565	00119131-2840	CCOC(C)=O	1.0	C[C@H](N)[C@@H](C)O	PF-07090890	O=C(N[C@@H](CO)C(=O)O)OCc1ccccc1	MFCD00002662	1.0	0.000610072507	1	0	True				False	0.0	0.0	0.0	0.01	0.0
2566	00119131-2840	CCOC(C)=O	1.0	C[C@H](N)[C@@H](C)O	PF-07090890	COc1ccc(C(=O)O[C@H](C(=O)O)[C@H](OC(=O)c2ccc(OC)cc2)C(=O)O)cc1	MFCD07368366	1.0	-0.00122242991	1	0	True				False	0.0	0.0	0.0	0.0	0.0
2567	00119131-2840	CCOC(C)=O	1.0	C[C@H](N)[C@@H](C)O	PF-07090890	CC1(C)[C@@H]2CC[C@@]1(C(=O)O)C(=O)C2	MFCD08061242	0.98	-0.010700862608	1	0	True				False	0.0	0.0	0.0	0.0	0.0
2568	00119131-2840	THF	1.0	C[C@H](N)[C@@H](C)O	PF-07090890	O=C(O)C[C@@H](C(=O)O)c1ccccc1	MFCD00065930	0.98	-0.006078660474	1	0	True				False	0.0	0.0	0.0	0.0	0.0
2570	00119131-2840	CCOC(C)=O	1.0	C[C@H](N)[C@@H](C)O	PF-07090890	O=C(O)[C@H](O)[C@@H](O)[C@H](O[C@@H]1O[C@H](CO)[C@H](O)[C@H](O)[C@H]1O)[C@H](O)CO	MFCD00078147	0.98	-0.001103243353	1	0	True				False	0.0	0.0	0.0	0.0	0.0
2574	00119131-2840	MeCN	0.5	C[C@H](N)[C@@H](C)O	PF-07090890	O=C(N[C@@H](Cc1c[nH]c2ccccc12)C(=O)O)OCC1c2ccccc2-c2ccccc21	MFCD00037126	0.22	-0.317058112612	1	1	True		Water	0.5	False	0.0	0.0	0.0	0.0	0.0
2575	00119131-2840	MeCN	1.0	C[C@H](N)[C@@H](C)O	PF-07090890	O=C(N[C@H](C(=O)O)c1ccccc1)OCC1c2ccccc2-c2ccccc21	MFCD00155632	0.42	0.060794902394	1	0	True				False	0.0	0.0	0.0	0.0	0.0
2576	00119131-2840	MeCN	1.0	C[C@H](N)[C@@H](C)O	PF-07090890	O=C(O)C[C@@H](C(=O)O)c1ccccc1	MFCD00065930	0.42	-0.208872527834	1	0	True				False	0.0	0.0	0.0	0.0	0.0
2577	00119131-2840	MeCN	1.0	C[C@H](N)[C@@H](C)O	PF-07090890	CC(C)(C)OC(=O)N[C@H](Cc1ccc(O)cc1)C(=O)O	MFCD00063030	0.41	0.082337493449	1	0	True				False	0.0	0.018962246062249066	0.0	0.0	0.0
2578	00119131-2840	MeCN	1.0	C[C@H](N)[C@@H](C)O	PF-07090890	CC(C)[C@@H]1CC[C@@H](C)C[C@H]1OCC(=O)O	MFCD00001483	0.41	0.051165187328	1	0	True				False	0.0	0.01	0.0	0.0	0.0
2581	00119131-2840	MeCN	1.0	C[C@H](N)[C@@H](C)O	PF-07090890	CC(=O)N[C@@H](CC(=O)O)C(=O)O	MFCD00020500	0.24	0.202498991811	1	0	True				False	0.0	0.0	0.0	0.0	0.0
2582	00119131-2840	EtOH	1.0	C[C@H](N)[C@@H](C)O	PF-07090890	N#C[C@@H]1C[C@@H]1C(=O)O	PF-05305105	0.51	0.090370535585	1	0	True				False	0.0	0.0	0.0	0.0	0.0
2583	00119131-2840	MeCN	1.0	C[C@H](N)[C@@H](C)O	PF-07090890	O=C(O)[C@@H](O)c1ccccc1	MFCD00004495	0.25	0.139705932177	1	0	True				False	0.0	0.0	0.0	0.0	0.0
2584	00119131-2840	MeCN	1.0	C[C@H](N)[C@@H](C)O	PF-07090890	COc1ccccc1[C@H]1OP(=O)(O)OCC1(C)C	MFCD00190173	0.25	0.145575720273	1	0	True				False	0.0	0.0	0.0	0.0	0.0
2585	00119131-2840	MeCN	1.0	C[C@H](N)[C@@H](C)O	PF-07090890	CC1(C)COP(=O)(O)O[C@H]1c1ccccc1	MFCD00067119	0.24	0.129727275643	1	0	True				False	0.0	0.0	0.0	0.0	0.0
2588	00119131-2840	EtOH	1.0	C[C@H](N)[C@@H](C)O	PF-07090890	CN(C)[C@@H](Cc1ccccc1)C(=O)O	MFCD00082539	0.25	-0.039684982473	1	0	True				False	0.0	0.0	0.0	0.0	0.0
2589	00119131-2840	MeCN	1.0	C[C@H](N)[C@@H](C)O	PF-07090890	CC(C)(C)OC(=O)N[C@H](C(=O)O)C(C)(C)C	MFCD00065574	0.25	0.126784863459	1	0	True				False	0.0	0.0	0.0	0.0	0.0
2595	00119131-2840	MeCN	1.0	C[C@H](N)[C@@H](C)O	PF-07090890	C[C@@H](O)[C@H](NC(=O)OCC1c2ccccc2-c2ccccc21)C(=O)O.O	MFCD00792901	0.38	0.082434459216	1	0	True				False	0.0	0.01	0.0	0.0	0.01
2596	00119131-2840	MeCN	1.0	C[C@H](N)[C@@H](C)O	PF-07090890	O=C(N[C@@H](Cc1ccc(O)cc1)C(=O)O)OCc1ccccc1	MFCD00037180	0.37	0.094838949138	1	0	True				False	0.0	0.01	0.0	0.0	0.0
2597	00119131-2840	MeCN	1.0	C[C@H](N)[C@@H](C)O	PF-07090890	CC1(C)[C@]2(C)CC[C@@]1(C(=O)O)OC2=O	MFCD00005535	0.2	0.17914791964	1	0	True				False	0.0	0.0	0.0	0.0	0.0
2598	00119131-2840	MeCN	1.0	C[C@H](N)[C@@H](C)O	PF-07090890	C[C@@H](C(=O)O)N(C)C(=O)OC(C)(C)C	MFCD00037242	0.4	0.071477160828	1	0	True				False	0.0	0.0	0.0	0.0	0.0
2599	00119131-2840	MeCN	1.0	C[C@H](N)[C@@H](C)O	PF-07090890	CC(=O)N[C@@H](Cc1c[nH]c2ccccc12)C(=O)O	MFCD00065976	0.39	-0.305395509713	1	1	True				False	0.0	0.0	0.0	0.0	0.0
2600	00119131-2840	MeCN	0.5	C[C@H](N)[C@@H](C)O	PF-07090890	C[C@@H](O)[C@H](NC(=O)OCC1c2ccccc2-c2ccccc21)C(=O)O.O	MFCD00792901	0.22	-0.2396326837919999	1	0	True		Water	0.5	False	0.0	0.01	0.0	0.0	0.01
2602	00119131-2840	MeCN	1.0	C[C@H](N)[C@@H](C)O	PF-07090890	CC(C)(C)OC(=O)N[C@@H](CS(=O)(=O)O)C(=O)O	MFCD02682539	0.21	0.179343304706	1	0	True				False	0.0	0.009730201863354037	0.0	0.01	0.0
2603	00119131-2840	EtOH	1.0	C[C@H](N)[C@@H](C)O	PF-07090890	CC(C)(C)OC(=O)N[C@@H](CS(=O)(=O)O)C(=O)O	MFCD02682539	0.21	0.179343304706	1	0	True				False	0.0	0.0	0.0	0.0	0.0
2604	00119131-2840	MeCN	1.0	C[C@H](N)[C@@H](C)O	PF-07090890	O=C(O)[C@@H](O)CCN1C(=O)c2ccccc2C1=O	MFCD00192213	0.21	0.15515330283	1	0	True				False	0.0	0.0	0.0	0.0	0.0
2607	00119131-2840	MeCN	1.0	C[C@H](N)[C@@H](C)O	PF-07090890	O=C(N[C@@H](CO)C(=O)O)OCc1ccccc1	MFCD00002662	0.23	0.198745101795	1	0	True				False	0.0	0.0	0.0	0.01	0.0
2611	00119131-2840	MeCN	1.0	C[C@H](N)[C@@H](C)O	PF-07090890	O=C(O)[C@@H](O)[C@H]1OC(=O)[C@H](O)[C@H]1O	MFCD00149334	0.46	0.035343419204	1	0	True				False	0.0	0.0	0.0	0.0	0.0
2612	00119131-2840	MeCN	0.5	C[C@H](N)[C@@H](C)O	PF-07090890	CC(C)[C@H](NC(=O)OCC1c2ccccc2-c2ccccc21)C(=O)O	MFCD00037124	0.44	-0.421945135117	1	1	True		Water	0.5	False	0.0	0.0	0.0	0.0	0.0
2613	00119131-2840	MeCN	1.0	C[C@H](N)[C@@H](C)O	PF-07090890	CC(C)C[C@H](NC(=O)OCc1ccccc1)C(=O)O	MFCD00026494	0.44	0.059965318083	1	0	True				False	0.0	0.0	0.0	0.0	0.0
2614	00119131-2840	EtOH	1.0	C[C@H](N)[C@@H](C)O	PF-07090890	CN(C)c1cccc2c(S(=O)(=O)N3CCC[C@H]3C(=O)O)cccc12	MFCD00069514	0.43	-0.7105523894319999	1	1	True				False	0.0	0.0	0.0	0.0	0.0
2615	00119131-2840	MeCN	1.0	C[C@H](N)[C@@H](C)O	PF-07090890	CC(=O)N1C[C@H](O)C[C@H]1C(=O)O	MFCD00037339	0.24	0.169422520794	1	0	True				False	0.0	0.0	0.0	0.0	0.0
2618	00119131-2840	MeCN	1.0	C[C@H](N)[C@@H](C)O	PF-07090890	C[C@H](O)C(=O)O	MFCD00064266	0.41	0.07219857986	1	0	True				False	0.0	0.0	0.0	0.0	0.0
2619	00119131-2840	EtOH	1.0	C[C@H](N)[C@@H](C)O	PF-07090890	O=C(O)[C@H]1OCCOCCO[C@H](C(=O)O)[C@@H](C(=O)O)OCCOCCO[C@@H]1C(=O)O	MFCD03454044	0.23	0.217853183127	1	0	True				False	0.0	0.0	0.0	0.0	0.0
2625	00119131-2840	EtOH	1.0	C[C@H](N)[C@@H](C)O	PF-07090890	CC(=O)N[C@@H](Cc1ccccc1)C(=O)O	MFCD00063158	0.49	-0.1233663875659999	1	0	True				False	0.0	0.01	0.0	0.0	0.0
2626	00119131-2840	MeCN	0.5	C[C@H](N)[C@@H](C)O	PF-07090890	O=C(N[C@@H](Cc1ccccc1)C(=O)O)OCC1c2ccccc2-c2ccccc21	MFCD00037128	0.47	-0.149871239011	1	0	True		Water	0.5	False	0.01	0.01	0.0	0.0	0.0
2627	00119131-2840	THF	1.0	C[C@H](N)[C@@H](C)O	PF-07090890	C[C@@H](O)[C@H](NC(=O)OCC1c2ccccc2-c2ccccc21)C(=O)O.O	MFCD00792901	0.22	0.227425887288	1	0	True				False	0.04	0.03	0.03	0.04	0.01
2630	00119131-2840	EtOH	1.0	C[C@H](N)[C@@H](C)O	PF-07090890	O=C(N[C@@H](Cc1ccccc1)C(=O)O)OCC1c2ccccc2-c2ccccc21	MFCD00037128	0.46	0.161539848409	1	0	True				False	0.0	0.01	0.0	0.0	0.0
2767	00119131-2840	MeCN	1.0	C[C@H](N)[C@@H](C)O	PF-07090890	O=C(O)[C@H]1CC[C@H](O)[C@H](F)C1	PF-05371977	0.34	0.099969959018	1	0	True				False	0.0	0.0	0.0	0.0	0.0
2786	00119131-2840	MeCN	1.0	C[C@H](N)[C@@H](C)O	PF-07090890	CC(C)(C)[C@H](O)C(=O)O	PF-01363457	0.36	0.0907497647109999	1	0	True				False	0.0	0.0	0.0	0.0	0.0
2787	00119131-2840	MeCN	0.5	C[C@H](N)[C@@H](C)O	PF-07090890	O=C(N[C@H](C(=O)O)c1ccccc1)OCC1c2ccccc2-c2ccccc21	MFCD00155632	0.36	-0.090958380907	1	0	True		Water	0.5	False	0.0	0.0	0.0	0.0	0.0
2788	00119131-2840	MeCN	1.0	C[C@H](N)[C@@H](C)O	PF-07090890	CN(C)c1cccc2c(S(=O)(=O)N3CCC[C@H]3C(=O)O)cccc12	MFCD00069514	0.35	-0.594436009502	1	1	True				False	0.0	0.0	0.0	0.0	0.0
2812	00119131-2840	MeCN	1.0	C[C@H](N)[C@@H](C)O	PF-07090890	CC[C@H](C)C(=O)O	MFCD00063166	0.34	0.095955979454	1	0	True				False	0.0	0.0	0.0	0.0	0.0
2813	00119131-2840	EtOH	1.0	C[C@H](N)[C@@H](C)O	PF-07090890	O=C(O)C[C@@H](C(=O)O)c1ccccc1	MFCD00065930	0.33	-0.302428169435	1	1	True				False	0.0	0.0	0.0	0.0	0.0
2821	00119131-2840	THF	1.0	C[C@H](N)[C@@H](C)O	PF-07090890	CO[C@@H](C(=O)O)c1ccccc1	MFCD00004250	0.37	-0.030239221048	1	0	True				False	0.0	0.01	0.01	0.0	0.0
2822	00119131-2840	EtOH	1.0	C[C@H](N)[C@@H](C)O	PF-07090890	O=C(N[C@H](C(=O)O)c1ccccc1)OCc1ccccc1	MFCD00077033	0.37	0.073908001243	1	0	True				False	0.0	0.0	0.0	0.0	0.0
2823	00119131-2840	MeCN	1.0	C[C@H](N)[C@@H](C)O	PF-07090890	O=C(N[C@H](C(=O)O)c1ccccc1)OCc1ccccc1	MFCD00077033	0.37	0.073908001243	1	0	True				False	0.0	0.0	0.0	0.01	0.0
2826	00119131-2840	MeCN	1.0	C[C@H](N)[C@@H](C)O	PF-07090890	C[C@@H](O)[C@H](NC(=O)OCc1ccccc1)C(=O)O	MFCD00065948	0.36	0.101891587954	1	0	True				False	0.0	0.0	0.0	0.0	0.0
2827	00119131-2840	MeCN	0.5	C[C@H](N)[C@@H](C)O	PF-07090890	CC(C)C[C@H](NC(=O)OCC1c2ccccc2-c2ccccc21)C(=O)O	MFCD00037133	0.2	0.0	1	0	True		Water	0.5	False	0.0	0.0	0.0	0.0	0.0
2828	00119131-2840	MeCN	1.0	C[C@H](N)[C@@H](C)O	PF-07090890	C[C@@H](C(=O)N[C@H](C(=O)O)C(C)(C)C)N(C)C(=O)OC(C)(C)C	PF-04743905	0.2	0.0	1	0	True				False	0.0	0.0	0.0	0.0	0.0
2829	00119131-2840	MeCN	1.0	C[C@H](N)[C@@H](C)O	PF-07090890	CC1(C)[C@]2(C)CC[C@@]1(C)[C@H](O)[C@H]2CC(=O)O	MFCD00238759	0.2	0.0	1	0	True				False	0.0	0.01	0.0	0.0	0.0
2835	00119131-2840	MeCN	1.0	C[C@H](N)[C@@H](C)O	PF-07090890	CC(C)C[C@H](NC(=O)OCC1c2ccccc2-c2ccccc21)C(=O)O	MFCD00037133	0.35	0.101439687371	1	0	True				False	0.0	0.0	0.0	0.01	0.0
4679	00119131-2840	MeCN	1.0	C[C@H](N)[C@@H](C)O	PF-07090890	COC(=O)C[C@H](C)CC(=O)O	MFCD00134521	0.33	0.111712983726	1	0	True				False	0.0	0.0	0.0	0.0	0.0
4680	00119131-2840	MeCN	1.0	C[C@H](N)[C@@H](C)O	PF-07090890	CC(C)(C)OC(=O)n1cc(C[C@H](NC(=O)OCC2c3ccccc3-c3ccccc32)C(=O)O)c2ccccc21	MFCD00153366	0.32	0.098506635665	1	0	True				False	0.0	0.0	0.0	0.0	0.0
4681	00119131-2840	MeCN	1.0	C[C@H](N)[C@@H](C)O	PF-07090890	CC(=O)N[C@@H](Cc1ccccc1)C(=O)O	MFCD00063158	0.32	0.405906491718	1	1	True				False	0.0	0.01	0.0	0.0	0.0
4682	00119131-2840	MeCN	1.0	C[C@H](N)[C@@H](C)O	PF-07090890	CN[C@H](CC(=O)O)C(=O)O	PF-00930181	0.3	0.111919245205	1	0	True				False	0.0	0.0	0.0	0.01	0.0
4686	00119131-2840	EtOH	1.0	C[C@H](N)[C@@H](C)O	PF-07090890	CN[C@H](CC(=O)O)C(=O)O	PF-00930181	0.3	0.111919245205	1	0	True				False	0.0	0.0	0.0	0.0	0.0
4697	00119131-2840	MeCN	1.0	C[C@H](N)[C@@H](C)O	PF-07090890	CO[C@@H](C(=O)O)c1ccccc1	MFCD00004250	0.31	0.09879131454	1	0	True				False	0.0	0.0	0.0	0.01	0.0
4698	00119131-2840	EtOH	1.0	C[C@H](N)[C@@H](C)O	PF-07090890	CC(=O)N[C@@H](Cc1c[nH]c2ccccc12)C(=O)O	MFCD00065976	0.31	-0.469946783983	1	1	True				False	0.0	0.01	0.009232044198895027	0.0	0.0
4739	00119131-2840	MeCN	1.0	C[C@H](N)[C@@H](C)O	PF-07090890	CC(C)[C@@H]1CC[C@@H](C)C[C@H]1C(=O)O	PF-03819681	0.3	0.100915763163	1	0	True				False	0.0	0.0	0.0	0.0	0.0
5955	00119131-3034	CCOC(C)=O	1.0	CO[C@@H]1CN(C)C[C@H]1O	PF-07241291	N#C[C@@H]1C[C@@H]1C(=O)O	PF-05305105	1.0	0.0	1	0	True				False	0.0	0.0	0.0	0.01	0.0
5956	00119131-3034	CCOC(C)=O	1.0	CO[C@@H]1CN(C)C[C@H]1O	PF-07241291	O=C(O)[C@@H](O)c1ccccc1	MFCD00004495	0.37	0.101967332904	1	0	True				False	0.0	0.009474579474579475	0.0	0.0	0.0
5957	00119131-3034	THF	1.0	CO[C@@H]1CN(C)C[C@H]1O	PF-07241291	CC(C)(C)OC(=O)N1Cc2ccccc2C[C@H]1C(=O)O	MFCD00143845	0.37	0.057959612726	1	0	True				False	0.1	0.09	0.07	0.06	0.08
5958	00119131-3034	CC(C)=O	1.0	CO[C@@H]1CN(C)C[C@H]1O	PF-07241291	O=C(O)[C@H](O)c1ccccc1Cl	MFCD00798429	0.37	0.081284632149	1	0	True				False	0.01	0.01	0.02960068945705257	0.02	0.02862901095332412
5959	00119131-3034	CC(C)=O	1.0	CO[C@@H]1CN(C)C[C@H]1O	PF-07241291	CN(C(=O)OC(C)(C)C)[C@@H](Cc1ccccc1)C(=O)O	MFCD00038754	0.37	0.065882513564	1	0	True				False	0.06772703300185853	0.03882872401577973	0.07845499799958283	0.0666092852256191	0.08518601079706631
5960	00119131-3034	CCOC(C)=O	1.0	CO[C@@H]1CN(C)C[C@H]1O	PF-07241291	CC(C)[C@@H]1CC[C@@H](C)C[C@H]1C(=O)O	PF-03819681	0.37	0.0973666756209999	1	0	True				False	0.0	0.01	0.01	0.0	0.0
5961	00119131-3034	EtOH	1.0	CO[C@@H]1CN(C)C[C@H]1O	PF-07241291	CN(C(=O)OC(C)(C)C)[C@H](C(=O)O)c1ccccc1	MFCD00038799	0.27	0.063261592159	1	0	True				False	0.0	0.0	0.0	0.0	0.0
5962	00119131-3034	EtOH	1.0	CO[C@@H]1CN(C)C[C@H]1O	PF-07241291	O=C(N[C@@H](C(=O)O)c1ccccc1)c1cc([N+](=O)[O-])cc([N+](=O)[O-])c1	MFCD00010134	0.27	0.076533123388	1	0	True				False	0.009730201863354037	0.0	0.0	0.0	0.009818502317686231
5963	00119131-3034	ipa	1.0	CO[C@@H]1CN(C)C[C@H]1O	PF-07241291	C[C@@H](CC(=O)O)C(=O)O	MFCD00192321	0.27	0.106084087739	1	0	True				False	0.0	0.02	0.0	0.0	0.0
5969	00119131-3034	MeCN	1.0	CO[C@@H]1CN(C)C[C@H]1O	PF-07241291	O=C(O)[C@H](O)C1CCCCC1	MFCD00009824	0.58	0.0201422451239999	1	0	True				False	0.0	0.0	0.0	0.0	0.01
5970	00119131-3034	ipa	1.0	CO[C@@H]1CN(C)C[C@H]1O	PF-07241291	O=C(N[C@@H](Cc1ccc(O)cc1)C(=O)O)OCc1ccccc1	MFCD00037180	0.58	0.006959957556	1	0	True				False	0.0	0.01	0.0	0.01	0.02
5971	00119131-3034	MeCN	1.0	CO[C@@H]1CN(C)C[C@H]1O	PF-07241291	C[C@@H](C(=O)N[C@H](C(=O)O)C(C)(C)C)N(C)C(=O)OC(C)(C)C	PF-04743905	0.58	0.0292034707929999	1	0	True				False	0.0	0.0	0.0	0.0	0.01
5972	00119131-3034	MeCN	1.0	CO[C@@H]1CN(C)C[C@H]1O	PF-07241291	CC(C)C[C@H](O)C(=O)O	MFCD00064214	0.58	0.0200512720959999	1	0	True				False	0.009908420081697194	0.009818502317686231	0.009474579474579473	0.028353355665596505	0.01
5973	00119131-3034	THF	1.0	CO[C@@H]1CN(C)C[C@H]1O	PF-07241291	C[C@@H](CC(=O)O)C(=O)O	MFCD00192321	0.58	0.035952694563	1	0	True				False	0.0	0.01	0.0	0.0	0.00986325627151992
5974	00119131-3034	MeCN	1.0	CO[C@@H]1CN(C)C[C@H]1O	PF-07241291	CC(C)(C)OC(=O)N[C@H](C(=O)O)C(C)(C)C	MFCD00065574	0.58	0.027099252583	1	0	True				False	0.01	0.0	0.02	0.01	0.02
5975	00119131-3034	MeCN	1.0	CO[C@@H]1CN(C)C[C@H]1O	PF-07241291	O=C(O)[C@H]1CC[C@H](O)[C@H](F)C1	PF-05371977	0.58	0.030824102402	1	0	True				False	0.0	0.0	0.0187066236734745	0.0	0.01
5976	00119131-3034	EtOH	1.0	CO[C@@H]1CN(C)C[C@H]1O	PF-07241291	O=C(O)[C@@H](O)[C@H]1OC(=O)[C@H](O)[C@H]1O	MFCD00149334	0.36	0.174874766399	1	0	True				False	0.0	0.0	0.0	0.0	0.0
5977	00119131-3034	CC(C)=O	1.0	CO[C@@H]1CN(C)C[C@H]1O	PF-07241291	CC1(C)[C@@H]2CC[C@@]1(CS(=O)(=O)O)C(=O)[C@H]2Br	MFCD00167444	0.26	0.0582700794199999	1	0	True				False	0.02	0.01	0.009600689457052572	0.029001616089064465	0.027017223451865968
5978	00119131-3034	EtOH	1.0	CO[C@@H]1CN(C)C[C@H]1O	PF-07241291	C[C@@H](C(=O)N[C@H](C(=O)O)C(C)(C)C)N(C)C(=O)OC(C)(C)C	PF-04743905	0.26	0.0980541254579999	1	0	True				False	0.0	0.009600689457052572	0.0	0.0	0.0
5979	00119131-3034	CC(C)=O	1.0	CO[C@@H]1CN(C)C[C@H]1O	PF-07241291	CC1(C)[C@]2(C)CC[C@@]1(C)[C@H](O)[C@H]2CC(=O)O	MFCD00238759	0.26	0.124976443464	1	0	True				False	0.03900161608906447	0.02929150641768222	0.03899302020898862	0.049311497740078016	0.06695806346882845
5980	00119131-3034	EtOH	1.0	CO[C@@H]1CN(C)C[C@H]1O	PF-07241291	O=C(N[C@@H](CO)C(=O)O)OCc1ccccc1	MFCD00002662	0.26	0.138489054407	1	0	True				False	0.0	0.0	0.0	0.01	0.0
5981	00119131-3034	EtOH	1.0	CO[C@@H]1CN(C)C[C@H]1O	PF-07241291	CC(C)(C)OC(=O)N[C@@H](Cc1c[nH]c2ccccc12)C(=O)O	MFCD00065595	0.26	0.124303179168	1	0	True				False	0.009730201863354037	0.01	0.0	0.009232044198895027	0.0
5982	00119131-3034	CCOC(C)=O	1.0	CO[C@@H]1CN(C)C[C@H]1O	PF-07241291	CC(C)=CCC[C@@H](C)CC(=O)O	MFCD00075195	1.0	0.0	1	0	True				False	0.0	0.0	0.0	0.0	0.0
5983	00119131-3034	CCOC(C)=O	1.0	CO[C@@H]1CN(C)C[C@H]1O	PF-07241291	C[C@@H](O)[C@H](NC(=O)OCC1c2ccccc2-c2ccccc21)C(=O)O.O	MFCD00792901	0.27	0.1494343019889999	1	0	True				False	0.05	0.06	0.08	0.08	0.08
5984	00119131-3034	CCOC(C)=O	1.0	CO[C@@H]1CN(C)C[C@H]1O	PF-07241291	C[C@@H](C(=O)O)N(C)C(=O)OC(C)(C)C	MFCD00037242	1.0	0.0	1	0	True				False	0.01	0.0	0.0	0.0	0.0
5985	00119131-3034	CCOC(C)=O	1.0	CO[C@@H]1CN(C)C[C@H]1O	PF-07241291	CC(C)[C@@H]1CC[C@@H](C)C[C@H]1OCC(=O)O	MFCD00001483	1.0	0.0	1	0	True				False	0.0	0.0	0.0	0.0	0.0
5986	00119131-3034	CCOC(C)=O	1.0	CO[C@@H]1CN(C)C[C@H]1O	PF-07241291	O=C1CC[C@@H](C(=O)O)O1	MFCD00064516	1.0	0.0	1	0	True				False	0.0	0.009730201863354037	0.0	0.0	0.0
5987	00119131-3034	CCOC(C)=O	1.0	CO[C@@H]1CN(C)C[C@H]1O	PF-07241291	O=C(O)[C@@H](O)[C@H](O)C(=O)Nc1ccc(Cl)cc1	MFCD00070634	1.0	0.0	1	0	True				False	0.019730201863354037	0.0	0.01	0.02	0.0
5988	00119131-3034	CCOC(C)=O	1.0	CO[C@@H]1CN(C)C[C@H]1O	PF-07241291	O=C(O)[C@H](O)[C@@H](O)C(=O)Nc1ccc([N+](=O)[O-])cc1	MFCD08461839	1.0	0.0	1	0	True				False	0.009730201863354038	0.0	0.0	0.0	0.0
5989	00119131-3034	CCOC(C)=O	1.0	CO[C@@H]1CN(C)C[C@H]1O	PF-07241291	CC(C)C[C@H](NC(=O)OCc1ccccc1)C(=O)O	MFCD00026494	1.0	0.0	1	0	True				False	0.02	0.01	0.0	0.0	0.009730201863354037
5990	00119131-3034	ipa	1.0	CO[C@@H]1CN(C)C[C@H]1O	PF-07241291	O=C(O)[C@H]1OCCOCCO[C@H](C(=O)O)[C@@H](C(=O)O)OCCOCCO[C@@H]1C(=O)O	MFCD03454044	0.87	0.0033300652409999	1	0	True				False	0.0	0.0	0.01	0.009863256271519922	0.0
5991	00119131-3034	MeCN	1.0	CO[C@@H]1CN(C)C[C@H]1O	PF-07241291	C[C@@H](Oc1ccccc1)C(=O)O	MFCD04038077	0.55	0.032999385005	1	0	True				False	0.0	0.0	0.0	0.01	0.01
5992	00119131-3034	ipa	1.0	CO[C@@H]1CN(C)C[C@H]1O	PF-07241291	C[C@@H](NC(=O)c1ccccc1C(=O)O)c1ccccc1	MFCD00063050	0.55	0.016081457893	1	0	True				False	0.0	0.0	0.0	0.0	0.0
5993	00119131-3034	CCOC(C)=O	1.0	CO[C@@H]1CN(C)C[C@H]1O	PF-07241291	COc1cc(C[C@H](O)C(=O)O)ccc1O	MFCD30471858	0.87	0.006650387285	1	0	True				False	0.0	0.019474579474579475	0.0	0.0	0.009474579474579475
5994	00119131-3034	MeCN	1.0	CO[C@@H]1CN(C)C[C@H]1O	PF-07241291	C[C@@H](CC(=O)O)C(=O)O	MFCD00192321	0.59	0.027836012753	1	0	True				False	0.0	0.01	0.01	0.01	0.02
5995	00119131-3034	THF	1.0	CO[C@@H]1CN(C)C[C@H]1O	PF-07241291	NC(=O)[C@H]1C[C@H]1C(=O)O	PF-04815054	0.59	0.0436126136169999	1	0	True				False	0.0	0.0	0.02	0.01	0.0
5996	00119131-3034	MeCN	1.0	CO[C@@H]1CN(C)C[C@H]1O	PF-07241291	CC1(C)[C@@H](C(=O)O)CC[C@@]1(C)C(=O)O	MFCD00001375	0.59	0.033992758728	1	0	True				False	0.0	0.0	0.0	0.0	0.01
5997	00119131-3034	MeCN	1.0	CO[C@@H]1CN(C)C[C@H]1O	PF-07241291	CC1(C)O[C@@H](C(O)(c2ccccc2)c2ccccc2)[C@H](C(O)(c2ccccc2)c2ccccc2)O1	MFCD00064467	0.59	0.021835663397	1	0	True				False	0.0	0.0	0.0	0.01	0.02
5998	00119131-3034	MeCN	1.0	CO[C@@H]1CN(C)C[C@H]1O	PF-07241291	O=C(N[C@H](C(=O)O)c1ccccc1)OCC1c2ccccc2-c2ccccc21	MFCD00155632	0.59	0.025965266063	1	0	True				False	0.0	0.0	0.01	0.0	0.0
5999	00119131-3034	ipa	1.0	CO[C@@H]1CN(C)C[C@H]1O	PF-07241291	CCC[C@H](C)CCC(=O)O	PF-03825010	0.37	0.16733191625	1	0	True				False	0.01923204419889503	0.0	0.009730201863354038	0.0	0.019001616089064463
6000	00119131-3034	CC(C)=O	1.0	CO[C@@H]1CN(C)C[C@H]1O	PF-07241291	CN(C)c1cccc2c(S(=O)(=O)N3CCC[C@H]3C(=O)O)cccc12	MFCD00069514	0.37	0.044717360675	1	0	True				False	0.019474579474579475	0.019291506417682222	0.009600689457052572	0.029001616089064465	0.009232044198895027
6001	00119131-3034	CC(C)=O	1.0	CO[C@@H]1CN(C)C[C@H]1O	PF-07241291	CC[C@@H](O)C(=O)O	MFCD01318570	0.37	0.01621148206	1	0	True				False	0.01	0.009291506417682222	0.058974366793314595	0.06699442347467824	0.04657707800278588
6002	00119131-3034	THF	1.0	CO[C@@H]1CN(C)C[C@H]1O	PF-07241291	CC(C)[C@@H]1CC[C@@H](C)C[C@H]1C(=O)O	PF-03819681	0.37	0.109789041934	1	0	True				False	0.04	0.01	0.02	0.02	0.02
6003	00119131-3034	CC(C)=O	1.0	CO[C@@H]1CN(C)C[C@H]1O	PF-07241291	CC(C)(C)OC(=O)N1Cc2ccccc2C[C@H]1C(=O)O	MFCD00143845	0.36	0.044928542349	1	0	True				False	0.02	0.03929150641768222	0.029244164929960556	0.03823366028795949	0.03701722345186597
6004	00119131-3034	THF	1.0	CO[C@@H]1CN(C)C[C@H]1O	PF-07241291	CC(=O)NCCCC[C@H](N)C(=O)O	MFCD00002639	0.36	0.099998274619	1	0	True				False	0.02	0.0	0.0	0.0	0.0
6005	00119131-3034	THF	1.0	CO[C@@H]1CN(C)C[C@H]1O	PF-07241291	CO[C@@H](C(=O)O)c1ccccc1	MFCD00004250	0.36	0.082028174558	1	0	True				False	0.0	0.0	0.01	0.0	0.00986325627151992
6006	00119131-3034	THF	1.0	CO[C@@H]1CN(C)C[C@H]1O	PF-07241291	CC(C)[C@H](NC(=O)OCC1c2ccccc2-c2ccccc21)C(=O)O	MFCD00037124	0.37	0.09323866397	1	0	True				False	0.02	0.01	0.0	0.02	0.0
6007	00119131-3034	CC(C)=O	1.0	CO[C@@H]1CN(C)C[C@H]1O	PF-07241291	COC(=O)C[C@H](C)CC(=O)O	MFCD00134521	0.27	0.056166686916	1	0	True				False	0.01	0.0	0.028636495681896603	0.028875519671803015	0.0188327336559476
6008	00119131-3034	EtOH	1.0	CO[C@@H]1CN(C)C[C@H]1O	PF-07241291	C[C@@H](O)[C@H](NC(=O)OCC1c2ccccc2-c2ccccc21)C(=O)O.O	MFCD00792901	0.27	0.136493368517	1	0	True				False	0.03	0.01	0.038374540594721014	0.07	0.02
6009	00119131-3034	CC(C)=O	1.0	CO[C@@H]1CN(C)C[C@H]1O	PF-07241291	CC(C)[C@@H]1CC[C@@H](C)C[C@H]1OCC(=O)O	MFCD00001483	0.27	0.038234549335	1	0	True				False	0.039474579474579476	0.06	0.04973020186335404	0.08911805494748747	0.11701722345186598
6011	00119131-3034	CCOC(C)=O	1.0	CO[C@@H]1CN(C)C[C@H]1O	PF-07241291	O=C(N[C@@H](Cc1ccc(OCc2ccccc2)cc1)C(=O)O)OCC1c2ccccc2-c2ccccc21	MFCD00065682	0.35	0.071546498092	1	0	True				False	0.0	0.0	0.0	0.0	0.0
6012	00119131-3034	EtOH	1.0	CO[C@@H]1CN(C)C[C@H]1O	PF-07241291	CC(C)(C)OC(=O)N[C@@H](C(=O)O)c1ccccc1Cl	MFCD03426364	0.27	0.090280197276	1	0	True				False	0.01	0.0	0.0	0.0	0.0
6013	00119131-3034	EtOH	1.0	CO[C@@H]1CN(C)C[C@H]1O	PF-07241291	O=C(O)[C@@H](O)Cc1ccc(O)cc1	MFCD01632461	0.27	0.124217051354	1	0	True				False	0.0	0.01	0.0	0.0	0.0
6014	00119131-3034	THF	1.0	CO[C@@H]1CN(C)C[C@H]1O	PF-07241291	O=C(O)[C@]1(O)C[C@@H](O)[C@@H](O)[C@H](O)C1	MFCD00003864	0.89	0.005714109465	1	0	True				False	0.01	0.0	0.0	0.0	0.01
6015	00119131-3034	CCOC(C)=O	1.0	CO[C@@H]1CN(C)C[C@H]1O	PF-07241291	O=C(O)[C@H](O)[C@@H](O)C(=O)Nc1ccccc1	MFCD01321193	0.89	-0.058331190298	1	0	True				False	0.01	0.0	0.0	0.01	0.01
6016	00119131-3034	MeCN	1.0	CO[C@@H]1CN(C)C[C@H]1O	PF-07241291	O=C(O)[C@H](O)[C@@H](O)C(=O)Nc1ccc([N+](=O)[O-])cc1	MFCD08461839	0.88	-0.061099060117	1	0	True				False	0.009730201863354038	0.0	0.0	0.01	0.01
6017	00119131-3034	ipa	1.0	CO[C@@H]1CN(C)C[C@H]1O	PF-07241291	C[C@@H](NC(=O)CCC(=O)O)c1ccccc1	MFCD00077432	0.87	0.005236686844	1	0	True				False	0.0	0.0	0.0	0.0	0.0
6018	00119131-3034	CCOC(C)=O	1.0	CO[C@@H]1CN(C)C[C@H]1O	PF-07241291	COc1ccc(C(=O)O[C@H](C(=O)O)[C@H](OC(=O)c2ccc(OC)cc2)C(=O)O)cc1	MFCD07368366	0.87	0.016180277572	1	0	True				False	0.0	0.0	0.0	0.0	0.0
6019	00119131-3034	MeCN	1.0	CO[C@@H]1CN(C)C[C@H]1O	PF-07241291	Cc1c(O)cccc1C(=O)N[C@@H](Cc1ccccc1)[C@H](O)C(=O)O	PF-04133578	0.87	0.010391644353	1	0	True				False	0.009863256271519922	0.02	0.01959345813487396	0.0	0.02838310010876946
6020	00119131-3034	ipa	1.0	CO[C@@H]1CN(C)C[C@H]1O	PF-07241291	CN[C@H](CC(=O)O)C(=O)O	PF-00930181	0.27	0.073021576233	1	0	True				False	0.0	0.0	0.0	0.0	0.01
6021	00119131-3034	CC(C)=O	1.0	CO[C@@H]1CN(C)C[C@H]1O	PF-07241291	CC[C@H](NC(=O)OC(C)(C)C)C(=O)O	MFCD00037267	0.27	0.1148255564129999	1	0	True				False	0.0	0.02	0.06844228565562935	0.03854354193897304	0.05760630732885768
6026	00119131-3034	MeCN	1.0	CO[C@@H]1CN(C)C[C@H]1O	PF-07241291	CC(C)(C)[C@H](O)C(=O)O	PF-01363457	0.59	0.039287950051	1	0	True				False	0.0	0.0	0.0	0.0	0.01
6027	00119131-3034	MeCN	1.0	CO[C@@H]1CN(C)C[C@H]1O	PF-07241291	O=C1CC[C@H](C(=O)O)N1	MFCD00066212	0.59	0.030954945229	1	0	True				False	0.0	0.0	0.01	0.0	0.01
6028	00119131-3034	CCOC(C)=O	1.0	CO[C@@H]1CN(C)C[C@H]1O	PF-07241291	COc1ccc2cc([C@H](C)C(=O)O)ccc2c1	MFCD00010500	0.58	0.022426184317	1	0	True				False	0.0	0.0	0.0	0.01	0.0
6029	00119131-3034	MeCN	1.0	CO[C@@H]1CN(C)C[C@H]1O	PF-07241291	CC[C@H](NC(=O)OC(C)(C)C)C(=O)O	MFCD00037267	0.58	0.0306298976049999	1	0	True				False	0.0	0.01	0.02	0.0	0.02
6030	00119131-3034	CCOC(C)=O	1.0	CO[C@@H]1CN(C)C[C@H]1O	PF-07241291	O=C(N[C@@H](Cc1c[nH]c2ccccc12)C(=O)O)OCC1c2ccccc2-c2ccccc21	MFCD00037126	0.38	0.087924409882	1	0	True				False	0.0	0.01	0.0	0.01	0.0
6031	00119131-3034	ipa	1.0	CO[C@@H]1CN(C)C[C@H]1O	PF-07241291	CC(C)(C)OC(=O)N[C@@H](C(=O)O)c1ccccc1Cl	MFCD03426364	0.87	0.002338843117	1	0	True				False	0.01	0.0	0.0	0.0	0.0
6032	00119131-3034	CC(C)=O	1.0	CO[C@@H]1CN(C)C[C@H]1O	PF-07241291	O=C(O)[C@H]1O[C@@H](O)[C@H](O)[C@@H](O)[C@@H]1O	MFCD00077778	0.86	0.0025032549199999	1	0	True				False	0.0	0.0	0.009600689457052572	0.01	0.0
6033	00119131-3034	MeCN	1.0	CO[C@@H]1CN(C)C[C@H]1O	PF-07241291	CC(C)C[C@H](NC(=O)OCC1c2ccccc2-c2ccccc21)C(=O)O	MFCD00037133	0.58	0.025240107438	1	0	True				False	0.0	0.0	0.0	0.0	0.01
6034	00119131-3034	THF	1.0	CO[C@@H]1CN(C)C[C@H]1O	PF-07241291	CC(C)C[C@H](NC(=O)OCC1c2ccccc2-c2ccccc21)C(=O)O	MFCD00037133	0.38	0.108551529939	1	0	True				False	0.009001616089064465	0.0	0.0	0.0	0.00986325627151992
6035	00119131-3034	CCOC(C)=O	1.0	CO[C@@H]1CN(C)C[C@H]1O	PF-07241291	CC(C)(C)[C@H](O)C(=O)O	PF-01363457	1.0	0.0	1	0	True				False	0.0	0.0	0.01	0.0	0.0
6036	00119131-3034	CCOC(C)=O	1.0	CO[C@@H]1CN(C)C[C@H]1O	PF-07241291	CCC[C@H](C)CCC(=O)O	PF-03825010	1.0	0.0	1	0	True				False	0.01	0.0	0.0	0.0	0.0
6037	00119131-3034	CCOC(C)=O	1.0	CO[C@@H]1CN(C)C[C@H]1O	PF-07241291	CCCC[C@H](C)CCC(=O)O	PF-04735416	1.0	0.0	1	0	True				False	0.0	0.0	0.0	0.02	0.01
6038	00119131-3034	CCOC(C)=O	1.0	CO[C@@H]1CN(C)C[C@H]1O	PF-07241291	O=C(O)[C@H](O)[C@@H](O)[C@H](O)[C@H](O)CO	PF-01465890	1.0	0.0	1	0	True				False	0.0	0.0	0.0	0.0	0.0
6039	00119131-3034	CCOC(C)=O	1.0	CO[C@@H]1CN(C)C[C@H]1O	PF-07241291	CC[C@@H](O)C(=O)O	MFCD01318570	1.0	0.0	1	0	True				False	0.0	0.0	0.0	0.0	0.0
6040	00119131-3034	CC(C)=O	1.0	CO[C@@H]1CN(C)C[C@H]1O	PF-07241291	CC(C)(C)OC(=O)N[C@H](C(=O)O)C(C)(C)C	MFCD00065574	0.35	0.057311211344	1	0	True				False	0.04900161608906446	0.029665011808936232	0.03960068945705257	0.019782990515592676	0.05716178617145192
6041	00119131-3034	ipa	1.0	CO[C@@H]1CN(C)C[C@H]1O	PF-07241291	CC(C)[C@H](NC(=O)OC(C)(C)C)C(=O)O	MFCD00065605	0.35	0.0578530004	1	0	True				False	0.02843682553682854	0.009818502317686231	0.028731817952418498	0.009474579474579475	0.01960068945705257
6042	00119131-3034	CC(C)=O	1.0	CO[C@@H]1CN(C)C[C@H]1O	PF-07241291	CC(C)(C)OC(=O)N[C@@H](CS(=O)(=O)O)C(=O)O	MFCD02682539	0.35	0.067205529067	1	0	True				False	0.02	0.0	0.02960068945705257	0.03	0.01
6043	00119131-3034	EtOH	1.0	CO[C@@H]1CN(C)C[C@H]1O	PF-07241291	CC(C)[C@H](NC(=O)OC(C)(C)C)C(=O)O	MFCD00065605	0.26	0.127663022458	1	0	True				False	0.0	0.0	0.0	0.01	0.0
6044	00119131-3034	ipa	1.0	CO[C@@H]1CN(C)C[C@H]1O	PF-07241291	O=C(O)[C@@H](O)Cc1ccc(Br)cc1	MFCD28680203	0.26	0.033293515628	1	0	True				False	0.0	0.0	0.01	0.0	0.0
6045	00119131-3034	EtOH	1.0	CO[C@@H]1CN(C)C[C@H]1O	PF-07241291	O=C(O)[C@H](O)[C@@H](O)C(=O)Nc1ccccc1	MFCD01321193	0.26	0.128979688107	1	0	True				False	0.02	0.0	0.0	0.01	0.03
6046	00119131-3034	THF	1.0	CO[C@@H]1CN(C)C[C@H]1O	PF-07241291	CN(C(=O)OC(C)(C)C)[C@H](C(=O)O)c1ccccc1	MFCD00038799	0.26	0.132430619901	1	0	True				False	0.01	0.0	0.0	0.0	0.00986325627151992
6047	00119131-3034	ipa	1.0	CO[C@@H]1CN(C)C[C@H]1O	PF-07241291	O=C(O)[C@H]1CC[C@H](O)[C@H](F)C1	PF-05371977	0.26	0.240216239131	1	0	True				False	0.01	0.0	0.0	0.01	0.01
6048	00119131-3034	EtOH	1.0	CO[C@@H]1CN(C)C[C@H]1O	PF-07241291	CC(C)(C)OC(=O)N[C@H](C(=O)O)C(C)(C)C	MFCD00065574	0.26	0.096273523496	1	0	True				False	0.01	0.01	0.029730201863354035	0.01	0.009730201863354037
6049	00119131-3034	EtOH	1.0	CO[C@@H]1CN(C)C[C@H]1O	PF-07241291	COc1ccc(C(=O)O[C@H](C(=O)O)[C@H](OC(=O)c2ccc(OC)cc2)C(=O)O)cc1	MFCD07368366	0.26	0.245727034712	1	0	True				False	0.01	0.0	0.0	0.0	0.0
6050	00119131-3034	CC(C)=O	1.0	CO[C@@H]1CN(C)C[C@H]1O	PF-07241291	CC(=O)N[C@@H](CC(C)C)C(=O)O	MFCD00065131	0.26	0.140953969103	1	0	True				False	0.01	0.009291506417682222	0.03897436679331459	0.06718863350094549	0.03734503380389084
6051	00119131-3034	CC(C)=O	1.0	CO[C@@H]1CN(C)C[C@H]1O	PF-07241291	CC(C)[C@H](O)C(=O)O	MFCD00066443	0.26	0.10550087031	1	0	True				False	0.039474579474579476	0.019291506417682222	0.01933089132040661	0.04900161608906446	0.017416533994813396
6052	00119131-3034	ipa	1.0	CO[C@@H]1CN(C)C[C@H]1O	PF-07241291	COc1ccccc1[C@H]1OP(=O)(O)OCC1(C)C	MFCD00190173	1.0	0.0	1	0	True				False	0.0	0.0	0.01	0.0	0.0
6053	00119131-3034	MeCN	1.0	CO[C@@H]1CN(C)C[C@H]1O	PF-07241291	COC(=O)[C@H]1[C@H]2C=C[C@H](C2)[C@H]1C(=O)O	MFCD00167751	1.0	0.0	1	0	True				False	0.01	0.0	0.0	0.01	0.01
6054	00119131-3034	CCOC(C)=O	1.0	CO[C@@H]1CN(C)C[C@H]1O	PF-07241291	O=C(O)[C@H](O)[C@@H](O)[C@H](O[C@@H]1O[C@H](CO)[C@H](O)[C@H](O)[C@H]1O)[C@H](O)CO	MFCD00078147	1.0	0.0	1	0	True				False	0.0	0.0	0.01	0.0	0.0
6055	00119131-3034	THF	1.0	CO[C@@H]1CN(C)C[C@H]1O	PF-07241291	C[C@H](OC(=O)Nc1ccccc1)C(=O)O	MFCD00063138	1.0	0.0	1	0	True				False	0.01	0.0	0.0	0.01	0.0
6056	00119131-3034	MeCN	1.0	CO[C@@H]1CN(C)C[C@H]1O	PF-07241291	O=C(O)[C@@H](O)Cc1cccc(F)c1	MFCD28977372	1.0	0.0	1	0	True				False	0.01	0.02	0.01	0.01	0.02960068945705257
6057	00119131-3034	CCOC(C)=O	1.0	CO[C@@H]1CN(C)C[C@H]1O	PF-07241291	CC(=O)O[C@@H](C)C(=O)O	MFCD00191370	1.0	0.0	1	0	True				False	0.0	0.009474579474579475	0.0	0.009863256271519922	0.009730201863354037
6058	00119131-3034	CCOC(C)=O	1.0	CO[C@@H]1CN(C)C[C@H]1O	PF-07241291	C[C@@H](NC(=O)c1ccccc1C(=O)O)c1ccccc1	MFCD00063050	1.0	0.0	1	0	True				False	0.0	0.0	0.01	0.0	0.0
6059	00119131-3034	CCOC(C)=O	1.0	CO[C@@H]1CN(C)C[C@H]1O	PF-07241291	CC1(C)[C@@H]2CC[C@@]1(CS(=O)(=O)O)C(=O)[C@H]2Br	MFCD00167444	1.0	0.0	1	0	True				False	0.0	0.0	0.0	0.0	0.0
6060	00119131-3034	MeCN	1.0	CO[C@@H]1CN(C)C[C@H]1O	PF-07241291	COC(=O)C[C@H](C)CC(=O)O	MFCD00134521	1.0	-1.7074398e-05	1	0	True				False	0.0	0.0	0.0	0.0	0.01
6061	00119131-3034	MeCN	1.0	CO[C@@H]1CN(C)C[C@H]1O	PF-07241291	CC(C)(C)OC(=O)N[C@@H](Cc1ccccc1)[C@H](O)C(=O)O	MFCD00829437	0.56	0.068479026899	1	0	True				False	0.02	0.0	0.0	0.0	0.02
6062	00119131-3034	MeCN	1.0	CO[C@@H]1CN(C)C[C@H]1O	PF-07241291	O=C(O)[C@@H](O)Cc1ccc(Br)cc1	MFCD28680203	0.56	0.018122974291	1	0	True				False	0.0	0.0	0.0	0.0	0.01
6063	00119131-3034	THF	1.0	CO[C@@H]1CN(C)C[C@H]1O	PF-07241291	CC(=O)N[C@@H](Cc1ccc(O)cc1)C(=O)O	MFCD00037190	0.86	0.008857972851	1	0	True				False	0.01	0.01	0.019474579474579475	0.0	0.00986325627151992
6064	00119131-3034	MeCN	1.0	CO[C@@H]1CN(C)C[C@H]1O	PF-07241291	O=C(N[C@H](C(=O)O)c1ccccc1)OCc1ccccc1	MFCD00077033	0.57	0.0340522626939999	1	0	True				False	0.0	0.0	0.01	0.0	0.01
6065	00119131-3034	MeCN	1.0	CO[C@@H]1CN(C)C[C@H]1O	PF-07241291	CC(C)(C)OC(=O)N[C@@H](C(=O)O)c1ccccc1Cl	MFCD03426364	0.57	0.0594336235489999	1	0	True				False	0.01	0.0	0.0	0.0	0.01
6066	00119131-3034	EtOH	1.0	CO[C@@H]1CN(C)C[C@H]1O	PF-07241291	O=C1C[C@@H](C(=O)O)NC(=O)N1	MFCD00085339	0.26	0.089723454239	1	0	True				False	0.19145396974602627	0.18359649816220866	0.17442630077262192	0.20385795661147774	0.17396938517590463
6067	00119131-3034	ipa	1.0	CO[C@@H]1CN(C)C[C@H]1O	PF-07241291	COc1ccc(C[C@H](NC(=O)OC(C)(C)C)C(=O)O)cc1	MFCD00065603	0.26	0.130975650823	1	0	True				False	0.0	0.0	0.0	0.0	0.0
6068	00119131-3034	CC(C)=O	1.0	CO[C@@H]1CN(C)C[C@H]1O	PF-07241291	CC(C)(C)[C@H](O)C(=O)O	PF-01363457	0.26	0.12765828601	1	0	True				False	0.01	0.01	0.01933089132040661	0.029117287713810756	0.01801414248348424
6069	00119131-3034	MeCN	1.0	CO[C@@H]1CN(C)C[C@H]1O	PF-07241291	CN(C(=O)OC(C)(C)C)[C@@H](Cc1ccccc1)C(=O)O	MFCD00038754	0.57	0.024934000738	1	0	True				False	0.04	0.02	0.02	0.03	0.04
6070	00119131-3034	MeCN	1.0	CO[C@@H]1CN(C)C[C@H]1O	PF-07241291	CC(C)C[C@@H](O)C(=O)O	MFCD00211263	0.56	0.025006665525	1	0	True				False	0.0	0.0	0.0	0.0	0.02
6071	00119131-3034	MeCN	1.0	CO[C@@H]1CN(C)C[C@H]1O	PF-07241291	O=C(O)[C@@H](O)c1ccccc1	MFCD00004495	0.56	0.0	1	0	True				False	0.0	0.019681758589206153	0.009474579474579473	0.0	0.01
6072	00119131-3034	MeCN	1.0	CO[C@@H]1CN(C)C[C@H]1O	PF-07241291	CC1(C)[C@@H]2CC[C@@]1(C(=O)O)C(=O)C2	MFCD08061242	0.56	0.0263196875369999	1	0	True				False	0.0	0.0	0.0	0.0	0.01
6073	00119131-3034	THF	1.0	CO[C@@H]1CN(C)C[C@H]1O	PF-07241291	CN(C)c1cccc2c(S(=O)(=O)N[C@@H](Cc3ccccc3)C(=O)O)cccc12	MFCD00037730	0.36	0.084034939781	1	0	True				False	0.01	0.0	0.0	0.0	0.0
6074	00119131-3034	CC(C)=O	1.0	CO[C@@H]1CN(C)C[C@H]1O	PF-07241291	CSCC[C@H](NC(=O)OCc1ccccc1)C(=O)O	MFCD00065124	0.36	0.036069816361	1	0	True				False	0.029730201863354035	0.05986325627151992	0.05912253261529009	0.06837485770398291	0.0973441661013567
6075	00119131-3034	EtOH	1.0	CO[C@@H]1CN(C)C[C@H]1O	PF-07241291	CC[C@H](NC(=O)OC(C)(C)C)C(=O)O	MFCD00037267	0.26	0.096258679723	1	0	True				False	0.0	0.01	0.01	0.01	0.0
6076	00119131-3034	EtOH	1.0	CO[C@@H]1CN(C)C[C@H]1O	PF-07241291	CSCC[C@H](NC(=O)OCC1c2ccccc2-c2ccccc21)C(=O)O	MFCD00037134	0.26	0.116561675041	1	0	True				False	0.0	0.0	0.0	0.0	0.0
6077	00119131-3034	CC(C)=O	1.0	CO[C@@H]1CN(C)C[C@H]1O	PF-07241291	CC(=O)N[C@@H](Cc1ccccc1)C(=O)O	MFCD00063158	0.26	0.0	1	0	True				False	0.03	0.009291506417682222	0.01960068945705257	0.02	0.008184489795918369
6078	00119131-3034	CCOC(C)=O	1.0	CO[C@@H]1CN(C)C[C@H]1O	PF-07241291	CO[C@@](C(=O)O)(c1ccccc1)C(F)(F)F	MFCD00004184	1.0	0.0	1	0	True				False	0.0	0.0	0.0	0.0	0.0
6079	00119131-3034	CCOC(C)=O	1.0	CO[C@@H]1CN(C)C[C@H]1O	PF-07241291	C[C@H](O)C(=O)O	MFCD00064266	1.0	0.0	1	0	True				False	0.01	0.0	0.009474579474579475	0.009863256271519922	0.0
6080	00119131-3034	MeCN	1.0	CO[C@@H]1CN(C)C[C@H]1O	PF-07241291	CSCC[C@H](NC(=O)OCc1ccccc1)C(=O)O	MFCD00065124	1.0	0.0	1	0	True				False	0.01	0.0	0.019730201863354037	0.0	0.0
6081	00119131-3034	THF	1.0	CO[C@@H]1CN(C)C[C@H]1O	PF-07241291	CC(C)C[C@@H](O)C(=O)O	MFCD00211263	0.36	0.08441715221	1	0	True				False	0.02	0.02	0.01	0.01	0.02986325627151992
6082	00119131-3034	MeCN	1.0	CO[C@@H]1CN(C)C[C@H]1O	PF-07241291	C[C@H](O)C(=O)O	MFCD00064266	0.36	0.0981411922779999	1	0	True				False	0.01	0.0	0.0	0.0	0.01
6083	00119131-3034	CC(C)=O	1.0	CO[C@@H]1CN(C)C[C@H]1O	PF-07241291	COC(=O)[C@H]1[C@H]2C=C[C@H](C2)[C@H]1C(=O)O	MFCD00167751	0.36	0.084936523298	1	0	True				False	0.06	0.07	0.04973020186335404	0.06931149774007801	0.02
6084	00119131-3034	THF	1.0	CO[C@@H]1CN(C)C[C@H]1O	PF-07241291	O=C(N[C@@H](Cc1ccc(OCc2ccccc2)cc1)C(=O)O)OCC1c2ccccc2-c2ccccc21	MFCD00065682	0.36	0.1127597397869999	1	0	True				False	0.0	0.0	0.0	0.0	0.00986325627151992
6085	00119131-3034	THF	1.0	CO[C@@H]1CN(C)C[C@H]1O	PF-07241291	CC(C)(C)OC(=O)N[C@@H](Cc1c[nH]c2ccccc12)C(=O)O	MFCD00065595	0.36	0.124955129334	1	0	True				False	0.01	0.01	0.0	0.0	0.0
6086	00119131-3034	THF	1.0	CO[C@@H]1CN(C)C[C@H]1O	PF-07241291	CC(C)=CCC[C@@H](C)CC(=O)O	MFCD00075195	0.36	0.1037457769739999	1	0	True				False	0.01	0.01	0.0	0.01	0.0
6087	00119131-3034	CC(C)=O	1.0	CO[C@@H]1CN(C)C[C@H]1O	PF-07241291	O=C(O)C[C@H](O)C(=O)O	MFCD00064213	0.86	0.003642614454	1	0	True				False	0.01	0.01	0.019244164929960554	0.018233660287959492	0.03674742531522
6088	00119131-3034	THF	1.0	CO[C@@H]1CN(C)C[C@H]1O	PF-07241291	O=C(O)[C@H](O)[C@@H](O)C(=O)Nc1ccccc1	MFCD01321193	0.86	-0.057609210268	1	0	True				False	0.0	0.01	0.0	0.0	0.00986325627151992
6089	00119131-3034	CCOC(C)=O	1.0	CO[C@@H]1CN(C)C[C@H]1O	PF-07241291	O=C1O[C@H]([C@@H](O)CO)C(O)=C1O	MFCD00064328	0.86	0.007908964933	1	0	True				False	0.0	0.009730201863354037	0.0	0.009863256271519922	0.0
6090	00119131-3034	THF	1.0	CO[C@@H]1CN(C)C[C@H]1O	PF-07241291	O=C(N[C@H](C(=O)O)c1ccccc1)OCC1c2ccccc2-c2ccccc21	MFCD00155632	0.36	0.111711237337	1	0	True				False	0.01	0.0	0.01	0.0	0.0
6091	00119131-3034	EtOH	1.0	CO[C@@H]1CN(C)C[C@H]1O	PF-07241291	O=C(O)[C@]1(O)C[C@@H](O)[C@@H](O)[C@H](O)C1	MFCD00003864	0.36	0.180595580341	1	0	True				False	0.0	0.01	0.0	0.0	0.0
6092	00119131-3034	THF	1.0	CO[C@@H]1CN(C)C[C@H]1O	PF-07241291	CC(=O)N[C@@H](CC(C)C)C(=O)O	MFCD00065131	0.36	0.106505114682	1	0	True				False	0.0	0.0	0.0	0.0	0.00986325627151992
6093	00119131-3034	THF	1.0	CO[C@@H]1CN(C)C[C@H]1O	PF-07241291	CC(C)(C)C(=O)O[C@H](C(=O)O)[C@H](OC(=O)C(C)(C)C)C(=O)O	MFCD00015634	0.35	0.111942955545	1	0	True				False	0.01	0.01	0.0	0.0	0.0
6094	00119131-3034	MeCN	1.0	CO[C@@H]1CN(C)C[C@H]1O	PF-07241291	CN(C)c1cccc2c(S(=O)(=O)N3CCC[C@H]3C(=O)O)cccc12	MFCD00069514	0.58	0.023427132502	1	0	True				False	0.0	0.01	0.0	0.0	0.01
6095	00119131-3034	CC(C)=O	1.0	CO[C@@H]1CN(C)C[C@H]1O	PF-07241291	O=C(N[C@H](C(=O)O)c1ccccc1)OCC1c2ccccc2-c2ccccc21	MFCD00155632	0.57	0.0237177428419999	1	0	True				False	0.019474579474579475	0.01	0.019392330751936047	0.029643475472907986	0.048497745464883835
6096	00119131-3034	MeCN	1.0	CO[C@@H]1CN(C)C[C@H]1O	PF-07241291	NC(=O)[C@H]1C[C@H]1C(=O)O	PF-04815054	0.57	0.038569432256	1	0	True				False	0.0	0.0	0.01	0.0	0.01
6097	00119131-3034	MeCN	1.0	CO[C@@H]1CN(C)C[C@H]1O	PF-07241291	CC(C)(C)OC(=O)N[C@H](Cc1ccc(O)cc1)C(=O)O	MFCD00063030	0.57	0.055614308878	1	0	True				False	0.0	0.0	0.009474579474579473	0.0	0.01
6098	00119131-3034	MeCN	1.0	CO[C@@H]1CN(C)C[C@H]1O	PF-07241291	CN(C)c1cccc2c(S(=O)(=O)N[C@@H](Cc3ccccc3)C(=O)O)cccc12	MFCD00037730	0.57	0.011566039844	1	0	True				False	0.0	0.0	0.0	0.0	0.0
6099	00119131-3034	MeCN	1.0	CO[C@@H]1CN(C)C[C@H]1O	PF-07241291	CC1(C)[C@]2(C)CC[C@@]1(C)[C@H](O)[C@H]2CC(=O)O	MFCD00238759	0.57	0.015051633636	1	0	True				False	0.03	0.01	0.0	0.01	0.02
6100	00119131-3034	CC(C)=O	1.0	CO[C@@H]1CN(C)C[C@H]1O	PF-07241291	O=C(O)[C@@H](O)[C@H](O)C(=O)Nc1ccc(Cl)cc1	MFCD00070634	0.57	0.3512550511389999	1	1	True				False	0.04	0.01	0.03964347547290799	0.048954973212986	0.03960068945705257
6101	00119131-3034	MeCN	1.0	CO[C@@H]1CN(C)C[C@H]1O	PF-07241291	COc1ccccc1[C@H]1OP(=O)(O)OCC1(C)C	MFCD00190173	0.57	0.034903117299	1	0	True				False	0.0	0.0	0.01	0.01	0.01
6102	00119131-3034	EtOH	1.0	CO[C@@H]1CN(C)C[C@H]1O	PF-07241291	O=C(O)[C@@H](O)[C@H](O)C(=O)O	MFCD00004238	0.57	0.049367255212	1	0	True				False	0.0	0.0	0.0	0.01	0.0
6103	00119131-3034	ipa	1.0	CO[C@@H]1CN(C)C[C@H]1O	PF-07241291	O=C(O)[C@@H](O)[C@H]1OC(=O)[C@H](O)[C@H]1O	MFCD00149334	0.86	0.004700640083	1	0	True				False	0.0	0.0	0.0	0.0	0.0
6104	00119131-3034	MeCN	1.0	CO[C@@H]1CN(C)C[C@H]1O	PF-07241291	O=C(O)C[C@@H](C(=O)O)c1ccccc1	MFCD00065930	0.86	0.0074169678	1	0	True				False	0.0	0.0	0.0	0.01	0.01
6105	00119131-3034	MeCN	1.0	CO[C@@H]1CN(C)C[C@H]1O	PF-07241291	COc1cc(C[C@H](O)C(=O)O)ccc1O	MFCD30471858	0.56	0.016721808499	1	0	True				False	0.0	0.0	0.0	0.0	0.0
6106	00119131-3034	ipa	1.0	CO[C@@H]1CN(C)C[C@H]1O	PF-07241291	O=C(O)[C@H](O)[C@@H](O)C(=O)Nc1ccc(F)cc1	MFCD00060349	0.56	-0.4977082427879999	1	1	True				False	0.01	0.01	0.009730201863354037	0.0	0.0
6107	00119131-3034	MeCN	1.0	CO[C@@H]1CN(C)C[C@H]1O	PF-07241291	CC(=O)O[C@@H](C(=O)O)c1ccccc1	MFCD00004249	0.56	0.039201063519	1	0	True				False	0.0	0.0	0.009474579474579473	0.0	0.03
6108	00119131-3034	MeCN	1.0	CO[C@@H]1CN(C)C[C@H]1O	PF-07241291	CC(=O)N[C@@H](CC(C)C)C(=O)O	MFCD00065131	0.56	0.019545198796	1	0	True				False	0.0	0.0	0.0	0.0	0.01
6109	00119131-3034	ipa	1.0	CO[C@@H]1CN(C)C[C@H]1O	PF-07241291	CC(C)[C@H](O)C(=O)O	MFCD00066443	0.56	0.085986217973	1	0	True				False	0.0	0.0	0.0	0.0	0.0
6110	00119131-3034	EtOH	1.0	CO[C@@H]1CN(C)C[C@H]1O	PF-07241291	O=C1O[C@H]([C@@H](O)CO)C(O)=C1O	MFCD00064328	0.56	0.075630426578	1	0	True				False	0.0	0.0	0.0	0.01	0.0
6111	00119131-3034	ipa	1.0	CO[C@@H]1CN(C)C[C@H]1O	PF-07241291	Cc1c(O)cccc1C(=O)N[C@@H](Cc1ccccc1)[C@H](O)C(=O)O	PF-04133578	0.56	0.050455623705	1	0	True				False	0.009818502317686231	0.01981850231768623	0.018864872360584387	0.0	0.01960068945705257
6112	00119131-3034	ipa	1.0	CO[C@@H]1CN(C)C[C@H]1O	PF-07241291	CC(=O)NCCCC[C@H](N)C(=O)O	MFCD00002639	0.55	0.008277782432	1	0	True				False	0.0	0.0	0.0	0.009863256271519922	0.0
6113	00119131-3034	MeCN	1.0	CO[C@@H]1CN(C)C[C@H]1O	PF-07241291	CC(C)[C@H](NC(=O)OCC1c2ccccc2-c2ccccc21)C(=O)O	MFCD00037124	0.56	0.028749961328	1	0	True				False	0.0	0.0	0.0	0.009474579474579475	0.01
6114	00119131-3034	MeCN	1.0	CO[C@@H]1CN(C)C[C@H]1O	PF-07241291	CC(C)(C)OC(=O)N[C@@H](CS(=O)(=O)O)C(=O)O	MFCD02682539	0.56	0.042174900797	1	0	True				False	0.0	0.0	0.0	0.0	0.01
6115	00119131-3034	CCOC(C)=O	1.0	CO[C@@H]1CN(C)C[C@H]1O	PF-07241291	CN[C@H](CC(=O)O)C(=O)O	PF-00930181	0.82	0.0050850339229999	1	0	True				False	0.0	0.0	0.0	0.0	0.0
6116	00119131-3034	CCOC(C)=O	1.0	CO[C@@H]1CN(C)C[C@H]1O	PF-07241291	CC(=O)N1C[C@H](O)C[C@H]1C(=O)O	MFCD00037339	0.81	0.014886735909	1	0	True				False	0.0	0.0	0.0	0.0	0.0
6117	00119131-3034	ipa	1.0	CO[C@@H]1CN(C)C[C@H]1O	PF-07241291	CC(C)(C)OC(=O)N[C@H](C(=O)O)C(C)(C)C	MFCD00065574	0.81	-0.008837962065	1	0	True				False	0.01	0.0	0.029730201863354035	0.01	0.0
6118	00119131-3034	MeCN	1.0	CO[C@@H]1CN(C)C[C@H]1O	PF-07241291	CN(C(=O)OC(C)(C)C)[C@H](C(=O)O)c1ccccc1	MFCD00038799	0.84	0.007097305764	1	0	True				False	0.0	0.0	0.0	0.0	0.01
6119	00119131-3034	MeCN	1.0	CO[C@@H]1CN(C)C[C@H]1O	PF-07241291	CC(=O)N[C@@H](Cc1ccc(O)cc1)C(=O)O	MFCD00037190	0.85	0.013655216336	1	0	True				False	0.01	0.0	0.01	0.0	0.02
6120	00119131-3034	THF	1.0	CO[C@@H]1CN(C)C[C@H]1O	PF-07241291	O=C(N[C@@H](CO)C(=O)O)OCc1ccccc1	MFCD00002662	0.84	0.007067304865	1	0	True				False	0.0	0.0	0.0	0.0	0.00986325627151992
6121	00119131-3034	THF	1.0	CO[C@@H]1CN(C)C[C@H]1O	PF-07241291	O=C1O[C@H]([C@@H](O)CO)C(O)=C1O	MFCD00064328	0.84	0.012610535944	1	0	True				False	0.0	0.0	0.0	0.0	0.00986325627151992
6122	00119131-3034	THF	1.0	CO[C@@H]1CN(C)C[C@H]1O	PF-07241291	CC(C)(C)OC(=O)CC[C@H](NC(=O)OCc1ccccc1)C(=O)O	MFCD00038274	0.34	0.098948223784	1	0	True				False	0.02	0.01	0.03	0.0	0.01
6123	00119131-3034	EtOH	1.0	CO[C@@H]1CN(C)C[C@H]1O	PF-07241291	CN(C)[C@@H](Cc1ccccc1)C(=O)O	MFCD00082539	0.34	0.038191633185	1	0	True				False	0.0	0.0	0.01	0.0	0.0
6124	00119131-3034	THF	1.0	CO[C@@H]1CN(C)C[C@H]1O	PF-07241291	CO[C@@](C(=O)O)(c1ccccc1)C(F)(F)F	MFCD00004184	0.34	0.123422627345	1	0	True				False	0.01	0.01	0.0	0.0	0.0
6125	00119131-3034	ipa	1.0	CO[C@@H]1CN(C)C[C@H]1O	PF-07241291	COc1ccc2cc([C@H](C)C(=O)O)ccc2c1	MFCD00010500	0.34	0.082292535035	1	0	True				False	0.0	0.0	0.0	0.01	0.0
6126	00119131-3034	ipa	1.0	CO[C@@H]1CN(C)C[C@H]1O	PF-07241291	CCCC[C@H](C)CCC(=O)O	PF-04735416	0.34	0.135408028009	1	0	True				False	0.0	0.02	0.01	0.01	0.01
6127	00119131-3034	CC(C)=O	1.0	CO[C@@H]1CN(C)C[C@H]1O	PF-07241291	O=C(N[C@@H](Cc1c[nH]c2ccccc12)C(=O)O)OCc1ccccc1	MFCD00065700	0.34	0.0814136524209999	1	0	True				False	0.0	0.01	0.019244164929960554	0.037350948001770246	0.04654370261259652
6128	00119131-3034	CCOC(C)=O	1.0	CO[C@@H]1CN(C)C[C@H]1O	PF-07241291	O=C(N[C@@H](Cc1ccccc1)C(=O)O)OCC1c2ccccc2-c2ccccc21	MFCD00037128	0.35	0.113628565065	1	0	True				False	0.0	0.0	0.0	0.0	0.0
6129	00119131-3034	ipa	1.0	CO[C@@H]1CN(C)C[C@H]1O	PF-07241291	CC1(C)[C@]2(C)CC[C@@]1(C)[C@H](O)[C@H]2CC(=O)O	MFCD00238759	0.35	0.059879063521	1	0	True				False	0.0	0.01	0.0	0.01	0.0
6130	00119131-3034	THF	1.0	CO[C@@H]1CN(C)C[C@H]1O	PF-07241291	CC(C)(C)OC(=O)N[C@@H](Cc1ccc(OCc2ccccc2)cc1)C(=O)O	MFCD00065597	0.35	0.110440774457	1	0	True				False	0.02	0.0	0.02	0.0	0.0
6131	00119131-3034	CC(C)=O	1.0	CO[C@@H]1CN(C)C[C@H]1O	PF-07241291	CC(C)(C)OC(=O)N[C@@H](Cc1c[nH]c2ccccc12)C(=O)O	MFCD00065595	0.35	0.080335696278	1	0	True				False	0.039474579474579476	0.02	0.01	0.058954973212986	0.04866238634351347
6132	00119131-3034	CC(C)=O	1.0	CO[C@@H]1CN(C)C[C@H]1O	PF-07241291	O=C1O[C@H]([C@@H](O)CO)C(O)=C1O	MFCD00064328	0.84	0.008542059776	1	0	True				False	0.019474579474579475	0.0	0.018993020208988617	0.06895497321298599	0.0188327336559476
6133	00119131-3034	CC(C)=O	1.0	CO[C@@H]1CN(C)C[C@H]1O	PF-07241291	CC(=O)N[C@@H](CC(=O)O)C(=O)O	MFCD00020500	0.83	0.005710021196	1	0	True				False	0.02	0.01	0.02933089132040661	0.04859186718839023	0.0375390485220479
6134	00119131-3034	THF	1.0	CO[C@@H]1CN(C)C[C@H]1O	PF-07241291	CC(C)(C)OC(=O)N[C@H](C(=O)O)c1ccccc1	MFCD00065588	0.34	0.073605794288	1	0	True				False	0.0	0.0	0.01	0.0	0.00986325627151992
6135	00119131-3034	THF	1.0	CO[C@@H]1CN(C)C[C@H]1O	PF-07241291	C[C@@H](C(=O)N[C@H](C(=O)O)C(C)(C)C)N(C)C(=O)OC(C)(C)C	PF-04743905	0.34	0.100882539955	1	0	True				False	0.0	0.01	0.0	0.0	0.0
6136	00119131-3034	THF	1.0	CO[C@@H]1CN(C)C[C@H]1O	PF-07241291	O=C1CC[C@@H](C(=O)O)O1	MFCD00064516	0.35	0.106355856392	1	0	True				False	0.0	0.0	0.0	0.0	0.00986325627151992
6137	00119131-3034	CC(C)=O	1.0	CO[C@@H]1CN(C)C[C@H]1O	PF-07241291	CC1(C)O[C@@H](C(O)(c2ccccc2)c2ccccc2)[C@H](C(O)(c2ccccc2)c2ccccc2)O1	MFCD00064467	0.35	0.077804099303	1	0	True				False	0.029474579474579477	0.028828724015779725	0.028974366793314596	0.07787713576086747	0.03674742531522
6138	00119131-3034	THF	1.0	CO[C@@H]1CN(C)C[C@H]1O	PF-07241291	CC1(C)COP(=O)(O)O[C@H]1c1ccccc1	MFCD00067119	0.35	0.103787367366	1	0	True				False	0.01	0.0	0.0	0.0	0.01
6139	00119131-3034	THF	1.0	CO[C@@H]1CN(C)C[C@H]1O	PF-07241291	C[C@H](O)C(=O)O	MFCD00064266	0.35	0.1034250248789999	1	0	True				False	0.02	0.0	0.0	0.0	0.0
6140	00119131-3034	CC(C)=O	1.0	CO[C@@H]1CN(C)C[C@H]1O	PF-07241291	C[C@H](OC(=O)Nc1ccccc1)C(=O)O	MFCD00063138	0.35	0.047254153725	1	0	True				False	0.039730201863354034	0.03	0.03912253261529009	0.03947457947457947	0.08818448979591836
6141	00119131-3034	CC(C)=O	1.0	CO[C@@H]1CN(C)C[C@H]1O	PF-07241291	CN(C)c1cccc2c(S(=O)(=O)N[C@@H](Cc3ccccc3)C(=O)O)cccc12	MFCD00037730	0.35	0.058313698209	1	0	True				False	0.04	0.05	0.09876600808819808	0.05923204419889503	0.05674742531522001
6142	00119131-3034	CC(C)=O	1.0	CO[C@@H]1CN(C)C[C@H]1O	PF-07241291	CC(=O)N[C@@H](Cc1c[nH]c2ccccc12)C(=O)O	MFCD00065976	0.35	0.172843166674	1	0	True				False	0.01	0.02	0.02	0.03	0.018184489795918368
6143	00119131-3034	THF	1.0	CO[C@@H]1CN(C)C[C@H]1O	PF-07241291	CC[C@H](NC(=O)OC(C)(C)C)C(=O)O	MFCD00037267	0.35	0.080054078719	1	0	True				False	0.0	0.01	0.009474579474579475	0.0	0.00986325627151992
6144	00119131-3034	THF	1.0	CO[C@@H]1CN(C)C[C@H]1O	PF-07241291	C[C@@H](C(=O)O)N(C)C(=O)OC(C)(C)C	MFCD00037242	0.35	0.112176652719	1	0	True				False	0.02	0.0	0.0	0.0	0.0
6145	00119131-3034	EtOH	1.0	CO[C@@H]1CN(C)C[C@H]1O	PF-07241291	CC(C)(C)OC(=O)N1Cc2ccccc2C[C@H]1C(=O)O	MFCD00143845	0.26	0.094820608897	1	0	True				False	0.0	0.02	0.009863256271519922	0.0	0.01
6146	00119131-3034	EtOH	1.0	CO[C@@H]1CN(C)C[C@H]1O	PF-07241291	CC(=O)N[C@@H](Cc1c[nH]c2ccccc12)C(=O)O	MFCD00065976	0.26	0.052169543601	1	0	True				False	0.0	0.0	0.0	0.0	0.02
6147	00119131-3034	EtOH	1.0	CO[C@@H]1CN(C)C[C@H]1O	PF-07241291	CC(=O)N[C@@H](Cc1ccc(O)cc1)C(=O)O	MFCD00037190	0.26	0.1222531612769999	1	0	True				False	0.02	0.01	0.01	0.0	0.0
6148	00119131-3034	EtOH	1.0	CO[C@@H]1CN(C)C[C@H]1O	PF-07241291	CC1(C)[C@@H](C(=O)O)CC[C@@]1(C)C(=O)O	MFCD00001375	0.26	0.100985485099	1	0	True				False	0.0	0.0	0.0	0.0	0.0
6149	00119131-3034	EtOH	1.0	CO[C@@H]1CN(C)C[C@H]1O	PF-07241291	CC(C)C[C@H](NC(=O)OC(C)(C)C)C(=O)O	MFCD00065582	0.26	0.088023465909	1	0	True				False	0.0	0.0	0.0	0.01	0.0
6150	00119131-3034	ipa	1.0	CO[C@@H]1CN(C)C[C@H]1O	PF-07241291	O=C(O)[C@H](O)C1CCCCC1	MFCD00009824	0.34	0.087965875299	1	0	True				False	0.02914046428059222	0.019460403726708073	0.028679360812512985	0.009600689457052572	0.02
6151	00119131-3034	THF	1.0	CO[C@@H]1CN(C)C[C@H]1O	PF-07241291	O=C(O)[C@@H](O)CCN1C(=O)c2ccccc2C1=O	MFCD00192213	0.34	0.114220013119	1	0	True				False	0.01	0.0	0.009474579474579473	0.0	0.0
6152	00119131-3034	THF	1.0	CO[C@@H]1CN(C)C[C@H]1O	PF-07241291	O=C(N[C@@H](Cc1ccccc1)C(=O)O)OCC1c2ccccc2-c2ccccc21	MFCD00037128	0.34	0.137092511185	1	0	True				False	0.0	0.0	0.0	0.0	0.00986325627151992
6153	00119131-3034	THF	1.0	CO[C@@H]1CN(C)C[C@H]1O	PF-07241291	CC(=O)O[C@@H](C(=O)O)c1ccccc1	MFCD00004249	0.34	0.10273285293	1	0	True				False	0.03	0.01	0.0	0.0	0.0
6154	00119131-3034	THF	1.0	CO[C@@H]1CN(C)C[C@H]1O	PF-07241291	CC(C)(C)OC(=O)N[C@@H](Cc1ccccc1)[C@H](O)C(=O)O	MFCD00829437	0.34	0.107009317077	1	0	True				False	0.008782410651716888	0.0	0.0	0.0	0.00986325627151992
6155	00119131-3034	THF	1.0	CO[C@@H]1CN(C)C[C@H]1O	PF-07241291	CC1(C)[C@@H]2CC[C@@]1(CS(=O)(=O)O)C(=O)[C@H]2Br	MFCD00167444	0.34	0.11699324018	1	0	True				False	0.0	0.0	0.0	0.0	0.01986325627151992
6156	00119131-3034	EtOH	1.0	CO[C@@H]1CN(C)C[C@H]1O	PF-07241291	CC1(C)O[C@@H](C(O)(c2ccccc2)c2ccccc2)[C@H](C(O)(c2ccccc2)c2ccccc2)O1	MFCD00064467	0.25	0.086503631836	1	0	True				False	0.0	0.01	0.0	0.0	0.01
6157	00119131-3034	MeCN	1.0	CO[C@@H]1CN(C)C[C@H]1O	PF-07241291	CC(C)C[C@H](NC(=O)OC(C)(C)C)C(=O)O	MFCD00065582	0.54	0.033489539158	1	0	True				False	0.0	0.0	0.0	0.0	0.01
6158	00119131-3034	MeCN	1.0	CO[C@@H]1CN(C)C[C@H]1O	PF-07241291	CC1(C)[C@@H]2CC[C@@]1(CS(=O)(=O)O)C(=O)[C@H]2Br	MFCD00167444	0.54	0.023448697982	1	0	True				False	0.0	0.0	0.0	0.0	0.01960068945705257
6159	00119131-3034	THF	1.0	CO[C@@H]1CN(C)C[C@H]1O	PF-07241291	COC(=O)[C@H]1[C@H]2C=C[C@H](C2)[C@H]1C(=O)O	MFCD00167751	0.53	0.046428224332	1	0	True				False	0.03	0.01	0.0	0.0	0.01
6160	00119131-3034	MeCN	1.0	CO[C@@H]1CN(C)C[C@H]1O	PF-07241291	CC(C)[C@@H]1CC[C@@H](C)C[C@H]1OCC(=O)O	MFCD00001483	0.53	0.032481107071	1	0	True				False	0.0	0.0	0.0	0.0	0.01
6161	00119131-3034	MeCN	1.0	CO[C@@H]1CN(C)C[C@H]1O	PF-07241291	O=C(N[C@@H](C(=O)O)c1ccccc1)c1cc([N+](=O)[O-])cc([N+](=O)[O-])c1	MFCD00010134	0.53	0.0447579302	1	0	True				False	0.0	0.01	0.0	0.0	0.01
6162	00119131-3034	CC(C)=O	1.0	CO[C@@H]1CN(C)C[C@H]1O	PF-07241291	O=C(O)[C@H](O)[C@@H](O)[C@H](O[C@@H]1O[C@H](CO)[C@H](O)[C@H](O)[C@H]1O)[C@H](O)CO	MFCD00078147	0.53	0.018197502715	1	0	True				False	0.039730201863354034	0.06986325627151993	0.02912253261529009	0.08911728771381075	0.09767915429242047
6163	00119131-3034	ipa	1.0	CO[C@@H]1CN(C)C[C@H]1O	PF-07241291	O=C(N[C@@H](C(=O)O)c1ccccc1)c1cc([N+](=O)[O-])cc([N+](=O)[O-])c1	MFCD00010134	0.83	-0.001586514126	1	0	True				False	0.009730201863354037	0.01	0.0	0.0	0.0
6164	00119131-3034	THF	1.0	CO[C@@H]1CN(C)C[C@H]1O	PF-07241291	O=C(O)[C@H](O)[C@@H](O)C(=O)Nc1ccc(F)cc1	MFCD00060349	0.83	-0.083011113727	1	0	True				False	0.11	0.09	0.05	0.04	0.08
6165	00119131-3034	EtOH	1.0	CO[C@@H]1CN(C)C[C@H]1O	PF-07241291	CC(C)(C)OC(=O)N[C@@H](C(=O)O)c1ccc(F)cc1	MFCD01320889	0.25	0.076417291098	1	0	True				False	0.0	0.01	0.0	0.0	0.0
6166	00119131-3034	ipa	1.0	CO[C@@H]1CN(C)C[C@H]1O	PF-07241291	COc1cc(C[C@H](O)C(=O)O)ccc1O	MFCD30471858	0.25	0.070246003084	1	0	True				False	0.0	0.0	0.0	0.0	0.0
6167	00119131-3034	EtOH	1.0	CO[C@@H]1CN(C)C[C@H]1O	PF-07241291	COc1cc(C[C@H](O)C(=O)O)ccc1O	MFCD30471858	0.25	0.103919794267	1	0	True				False	0.0	0.0	0.0	0.0	0.0
6168	00119131-3034	EtOH	1.0	CO[C@@H]1CN(C)C[C@H]1O	PF-07241291	O=C1CC[C@H](C(=O)O)N1	MFCD00066212	0.25	0.117389402183	1	0	True				False	0.0	0.0	0.01	0.0	0.0
6169	00119131-3034	EtOH	1.0	CO[C@@H]1CN(C)C[C@H]1O	PF-07241291	CC(C)(C)OC(=O)N[C@@H](Cc1ccc(OCc2ccccc2)cc1)C(=O)O	MFCD00065597	0.25	0.097715912665	1	0	True				False	0.0	0.0	0.0	0.0	0.0
6170	00119131-3034	EtOH	1.0	CO[C@@H]1CN(C)C[C@H]1O	PF-07241291	O=C(N[C@@H](Cc1ccccc1)C(=O)O)OCC1c2ccccc2-c2ccccc21	MFCD00037128	0.25	0.1048419455149999	1	0	True				False	0.0	0.0	0.0	0.0	0.0
6171	00119131-3034	THF	1.0	CO[C@@H]1CN(C)C[C@H]1O	PF-07241291	CN[C@H](CC(=O)O)C(=O)O	PF-00930181	0.8	0.012045896485	1	0	True				False	0.04900161608906446	0.0	0.01	0.0	0.01
6172	00119131-3034	THF	1.0	CO[C@@H]1CN(C)C[C@H]1O	PF-07241291	N[C@@H](CC(=O)O)C(=O)O	MFCD00002616	0.54	0.0295642151619999	1	0	True				False	0.0	0.01	0.01	0.02	0.01986325627151992
6173	00119131-3034	MeCN	1.0	CO[C@@H]1CN(C)C[C@H]1O	PF-07241291	CC1(C)OC[C@@H]2O[C@@]3(C(=O)O)OC(C)(C)O[C@H]3[C@@H]2O1	MFCD00037834	0.55	0.040503912125	1	0	True				False	0.0	0.0	0.01	0.0	0.01
6174	00119131-3034	MeCN	1.0	CO[C@@H]1CN(C)C[C@H]1O	PF-07241291	O=C(N[C@@H](Cc1c[nH]c2ccccc12)C(=O)O)OCc1ccccc1	MFCD00065700	0.55	0.034541959996	1	0	True				False	0.0	0.0	0.0	0.0	0.01
6175	00119131-3034	MeCN	1.0	CO[C@@H]1CN(C)C[C@H]1O	PF-07241291	CC(C)C[C@H](NC(=O)OCc1ccccc1)C(=O)O	MFCD00026494	0.55	0.055502438826	1	0	True				False	0.0	0.0	0.0	0.0	0.01
6176	00119131-3034	EtOH	1.0	CO[C@@H]1CN(C)C[C@H]1O	PF-07241291	CC1(C)COP(=O)(O)O[C@@H]1c1ccccc1Cl	MFCD00055615	0.25	0.136379510597	1	0	True				False	0.0	0.0	0.0	0.0	0.0
6177	00119131-3034	EtOH	1.0	CO[C@@H]1CN(C)C[C@H]1O	PF-07241291	CC(C)(C)OC(=O)N[C@@H](Cc1ccccc1)[C@H](O)C(=O)O	MFCD00829437	0.25	0.139755590403	1	0	True				False	0.0	0.0	0.0	0.0	0.0
6178	00119131-3034	MeCN	1.0	CO[C@@H]1CN(C)C[C@H]1O	PF-07241291	CC1(C)[C@@H]2CC[C@@]1(CS(=O)(=O)O)C(=O)C2	MFCD00064157	0.55	0.032929468099	1	0	True				False	0.0	0.009232044198895027	0.009474579474579473	0.0	0.01
6179	00119131-3034	ipa	1.0	CO[C@@H]1CN(C)C[C@H]1O	PF-07241291	CC1(C)[C@@H]2CC[C@@]1(CS(=O)(=O)O)C(=O)[C@H]2Br	MFCD00167444	0.54	0.079798989751	1	0	True				False	0.0	0.009818502317686231	0.0	0.0	0.009600689457052572
6180	00119131-3034	MeCN	1.0	CO[C@@H]1CN(C)C[C@H]1O	PF-07241291	O=C(N[C@@H](CO)C(=O)O)OCc1ccccc1	MFCD00002662	0.54	0.014113129141	1	0	True				False	0.0	0.0	0.0	0.01	0.01
6181	00119131-3034	MeCN	1.0	CO[C@@H]1CN(C)C[C@H]1O	PF-07241291	O=C(O)[C@@H](O)CCN1C(=O)c2ccccc2C1=O	MFCD00192213	0.54	0.049769979705	1	0	True				False	0.0	0.0	0.009474579474579475	0.0	0.02960068945705257
6182	00119131-3034	MeCN	1.0	CO[C@@H]1CN(C)C[C@H]1O	PF-07241291	CC(C)(C)OC(=O)N[C@@H](Cc1ccc(OCc2ccccc2)cc1)C(=O)O	MFCD00065597	0.54	0.0298961685819999	1	0	True				False	0.01	0.0	0.009474579474579475	0.0	0.02
6183	00119131-3034	THF	1.0	CO[C@@H]1CN(C)C[C@H]1O	PF-07241291	CC[C@@H](O)C(=O)O	MFCD01318570	0.34	0.108670818511	1	0	True				False	0.0	0.0	0.0	0.0	0.00986325627151992
6184	00119131-3034	EtOH	1.0	CO[C@@H]1CN(C)C[C@H]1O	PF-07241291	CC1(C)OC[C@@H]2O[C@@]3(C(=O)O)OC(C)(C)O[C@H]3[C@@H]2O1	MFCD00150517	0.25	0.0991112737269999	1	0	True				False	0.0	0.0	0.01	0.0	0.0
6185	00119131-3034	CC(C)=O	1.0	CO[C@@H]1CN(C)C[C@H]1O	PF-07241291	CC(C)(C)OC(=O)N[C@H](C(=O)O)c1ccccc1	MFCD00065588	0.25	-0.04222846702	1	0	True				False	0.02	0.009291506417682222	0.02933089132040661	0.039311497740078014	0.01801414248348424
6186	00119131-3034	CC(C)=O	1.0	CO[C@@H]1CN(C)C[C@H]1O	PF-07241291	COc1ccc(C[C@H](NC(=O)OC(C)(C)C)C(=O)O)cc1	MFCD00065603	0.25	0.0735637784	1	0	True				False	0.0	0.037279988822768895	0.029244164929960556	0.05699442347467823	0.06624208981172211
6187	00119131-3034	EtOH	1.0	CO[C@@H]1CN(C)C[C@H]1O	PF-07241291	CC(C)[C@@H]1CC[C@@H](C)C[C@H]1C(=O)O	PF-03819681	0.25	0.091327751279	1	0	True				False	0.0	0.01	0.01	0.0	0.0
6188	00119131-3034	EtOH	1.0	CO[C@@H]1CN(C)C[C@H]1O	PF-07241291	CSCC[C@H](NC(=O)OCc1ccccc1)C(=O)O	MFCD00065124	0.25	0.134845479173	1	0	True				False	0.01	0.0	0.0	0.0	0.01
6189	00119131-3034	EtOH	1.0	CO[C@@H]1CN(C)C[C@H]1O	PF-07241291	C[C@@H](NC(=O)CCC(=O)O)c1ccccc1	MFCD00077432	0.25	0.093756128519	1	0	True				False	0.0	0.0	0.0	0.01	0.0
6190	00119131-3034	EtOH	1.0	CO[C@@H]1CN(C)C[C@H]1O	PF-07241291	C[C@H](OC(=O)Nc1ccccc1)C(=O)O	MFCD00063138	0.26	0.090044043225	1	0	True				False	0.0	0.0	0.0	0.01	0.0
6191	00119131-3034	THF	1.0	CO[C@@H]1CN(C)C[C@H]1O	PF-07241291	O=C(O)[C@@H](O)Cc1ccc(Br)cc1	MFCD28680203	0.26	0.143647698689	1	0	True				False	0.0	0.0	0.01	0.01	0.00986325627151992
6192	00119131-3034	THF	1.0	CO[C@@H]1CN(C)C[C@H]1O	PF-07241291	O=C(O)[C@@H](O)[C@H]1OC(=O)[C@H](O)[C@H]1O	MFCD00149334	1.0	0.000167751041	1	0	True				False	0.0	0.0	0.0	0.0	0.00986325627151992
6193	00119131-3034	THF	1.0	CO[C@@H]1CN(C)C[C@H]1O	PF-07241291	CCCC[C@H](C)CCC(=O)O	PF-04735416	1.0	0.000223743694	1	0	True				False	0.06	0.05	0.07	0.06	0.11986325627151992
6194	00119131-3034	MeCN	1.0	CO[C@@H]1CN(C)C[C@H]1O	PF-07241291	CC(C)[C@@H]1CC[C@@H](C)C[C@H]1OC(=O)c1ccccc1C(=O)O	MFCD00077849	1.0	8.099391100000001e-05	1	0	True				False	0.0	0.0	0.02	0.0	0.02933089132040661
6195	00119131-3034	EtOH	1.0	CO[C@@H]1CN(C)C[C@H]1O	PF-07241291	COC(=O)N[C@H](CC(=O)O)C(=O)O	PF-00407379	0.26	0.118599612988	1	0	True				False	0.01	0.01	0.0	0.0	0.0
6196	00119131-3034	MeCN	1.0	CO[C@@H]1CN(C)C[C@H]1O	PF-07241291	O=C(O)[C@@H](O)[C@H]1OC(=O)[C@H](O)[C@H]1O	MFCD00149334	1.0	-3.3674248e-05	1	0	True				False	0.0	0.0	0.0	0.0	0.01
6197	00119131-3034	MeCN	1.0	CO[C@@H]1CN(C)C[C@H]1O	PF-07241291	CN[C@H](CC(=O)O)C(=O)O	PF-00930181	1.0	9.1730046e-05	1	0	True				False	0.0	0.0	0.0	0.009730201863354038	0.01
6198	00119131-3034	CCOC(C)=O	1.0	CO[C@@H]1CN(C)C[C@H]1O	PF-07241291	O=C(N[C@@H](Cc1ccccc1)C(=O)O)OCc1ccccc1	MFCD00020418	1.0	0.0001138176829999	1	0	True				False	0.0	0.0	0.0	0.03	0.0
6199	00119131-3034	MeCN	1.0	CO[C@@H]1CN(C)C[C@H]1O	PF-07241291	C[C@@H](O)[C@H](NC(=O)OCc1ccccc1)C(=O)O	MFCD00065948	1.0	5.8981796e-05	1	0	True				False	0.01	0.0	0.0	0.0	0.02
6200	00119131-3034	MeCN	1.0	CO[C@@H]1CN(C)C[C@H]1O	PF-07241291	CC(C)[C@H](NC(=O)OC(C)(C)C)C(=O)O	MFCD00065605	0.99	0.000231782412	1	0	True				False	0.0	0.0	0.0	0.0	0.028832733655947598
6202	00119131-3034	THF	1.0	CO[C@@H]1CN(C)C[C@H]1O	PF-07241291	O=C(O)[C@H](O)[C@@H](O)C(=O)Nc1ccc([N+](=O)[O-])cc1	MFCD08461839	0.99	0.002574255277	1	0	True				False	0.0	0.0	0.0	0.01	0.0
6203	00119131-3034	ipa	1.0	CO[C@@H]1CN(C)C[C@H]1O	PF-07241291	O=C(O)[C@@H](O)[C@H](O)C(=O)O	MFCD00004238	0.83	0.011251745846	1	0	True				False	0.01	0.0	0.0	0.01	0.0
6204	00119131-3034	ipa	1.0	CO[C@@H]1CN(C)C[C@H]1O	PF-07241291	C[C@@H](OC(C)(C)C)[C@H](NC(=O)OCC1c2ccccc2-c2ccccc21)C(=O)O	MFCD00077075	0.83	0.007947324278	1	0	True				False	0.0	0.0	0.0	0.0	0.01
6205	00119131-3034	CC(C)=O	1.0	CO[C@@H]1CN(C)C[C@H]1O	PF-07241291	O=C(O)[C@@H](O)[C@H]1OC(=O)[C@H](O)[C@H]1O	MFCD00149334	0.82	0.005310321313	1	0	True				False	0.01	0.019291506417682222	0.009600689457052572	0.029311497740078015	0.019625929984942392
6206	00119131-3034	CCOC(C)=O	1.0	CO[C@@H]1CN(C)C[C@H]1O	PF-07241291	N[C@@H](CC(=O)O)C(=O)O	MFCD00002616	0.82	0.015893248038	1	0	True				False	0.0	0.01	0.029232044198895028	0.01	0.0
6207	00119131-3034	ipa	1.0	CO[C@@H]1CN(C)C[C@H]1O	PF-07241291	CC1(C)[C@@H]2CC[C@@]1(C(=O)O)C(=O)C2	MFCD08061242	0.47	0.017053871759	1	0	True				False	0.0	0.0	0.0	0.0	0.0
6208	00119131-3034	THF	1.0	CO[C@@H]1CN(C)C[C@H]1O	PF-07241291	CC1(C)[C@@H](C(=O)O)CC[C@@]1(C)C(=O)O	MFCD00001375	0.33	0.128366390154	1	0	True				False	0.01	0.0	0.01	0.0	0.0
6209	00119131-3034	THF	1.0	CO[C@@H]1CN(C)C[C@H]1O	PF-07241291	CC(C)(C)[C@H](O)C(=O)O	PF-01363457	0.33	0.126190012832	1	0	True				False	0.01	0.01	0.0	0.0	0.00986325627151992
6210	00119131-3034	EtOH	1.0	CO[C@@H]1CN(C)C[C@H]1O	PF-07241291	O=C(O)[C@H]1CC[C@H](O)[C@H](F)C1	PF-05371977	0.24	0.09346253393	1	0	True				False	0.02	0.0	0.0	0.02	0.02
6211	00119131-3034	CC(C)=O	1.0	CO[C@@H]1CN(C)C[C@H]1O	PF-07241291	CC1(C)COP(=O)(O)O[C@@H]1c1ccccc1Cl	MFCD00055615	0.24	0.152601924135	1	0	True				False	0.02	0.019291506417682222	0.01960068945705257	0.029001616089064465	0.027017223451865968
6212	00119131-3034	EtOH	1.0	CO[C@@H]1CN(C)C[C@H]1O	PF-07241291	CC(C)(C)OC(=O)N[C@H](C(=O)O)c1ccccc1	MFCD00065588	0.24	0.095571927942	1	0	True				False	0.0	0.0	0.0	0.0	0.0
6213	00119131-3034	ipa	1.0	CO[C@@H]1CN(C)C[C@H]1O	PF-07241291	C[C@@H](Oc1ccccc1)C(=O)O	MFCD04038077	0.24	0.0204136487639999	1	0	True				False	0.0	0.0	0.0	0.0	0.01
6214	00119131-3034	CC(C)=O	1.0	CO[C@@H]1CN(C)C[C@H]1O	PF-07241291	CC[C@H](C)C(=O)O	MFCD00063166	0.24	0.100802497779	1	0	True				False	0.04973020186335403	0.02986325627151992	0.02886691022651552	0.01	0.03818448979591837
6215	00119131-3034	EtOH	1.0	CO[C@@H]1CN(C)C[C@H]1O	PF-07241291	C[C@@H](Oc1ccccc1)C(=O)O	MFCD04038077	0.24	0.132321719553	1	0	True				False	0.01	0.0	0.0	0.01	0.01
6216	00119131-3034	ipa	1.0	CO[C@@H]1CN(C)C[C@H]1O	PF-07241291	N[C@@H](CC(=O)O)C(=O)O	MFCD00002616	0.51	0.052674643175	1	0	True				False	0.0	0.0	0.01	0.01	0.0
6217	00119131-3034	CCOC(C)=O	1.0	CO[C@@H]1CN(C)C[C@H]1O	PF-07241291	CN(C)[C@@H](Cc1ccccc1)C(=O)O	MFCD00082539	0.51	0.030736422056	1	0	True				False	0.0	0.0	0.01	0.0	0.0
6218	00119131-3034	THF	1.0	CO[C@@H]1CN(C)C[C@H]1O	PF-07241291	O=C(O)C[C@H](O)C(=O)O	MFCD00064213	0.97	0.001671993579	1	0	True				False	0.02	0.0	0.01	0.01	0.00986325627151992
6219	00119131-3034	MeCN	1.0	CO[C@@H]1CN(C)C[C@H]1O	PF-07241291	CC(C)(C)OC(=O)CC[C@H](NC(=O)OCc1ccccc1)C(=O)O	MFCD00038274	0.97	0.001097883218	1	0	True				False	0.0	0.0	0.019474579474579475	0.009001616089064463	0.02960068945705257
6220	00119131-3034	THF	1.0	CO[C@@H]1CN(C)C[C@H]1O	PF-07241291	O=C(O)[C@@H](O)[C@H](O)C(=O)O	MFCD00004238	0.97	0.0012915810389999	1	0	True				False	0.01	0.0	0.0	0.01	0.0
6221	00119131-3034	CCOC(C)=O	1.0	CO[C@@H]1CN(C)C[C@H]1O	PF-07241291	CC(=O)N[C@@H](CC(=O)O)C(=O)O	MFCD00020500	0.97	0.002130445799	1	0	True				False	0.0	0.0	0.009730201863354037	0.01	0.0
6222	00119131-3034	MeCN	1.0	CO[C@@H]1CN(C)C[C@H]1O	PF-07241291	O=C(O)[C@@H](O)Cc1ccccc1	MFCD00004244	0.97	0.0012049327159999	1	0	True				False	0.01	0.01	0.0	0.01	0.01
6223	00119131-3034	MeCN	1.0	CO[C@@H]1CN(C)C[C@H]1O	PF-07241291	N[C@@H](CC(=O)O)C(=O)O	MFCD00002616	0.97	0.000712753086	1	0	True				False	0.0	0.0	0.01	0.04947457947457948	0.01
6224	00119131-3034	CC(C)=O	1.0	CO[C@@H]1CN(C)C[C@H]1O	PF-07241291	O=C(O)[C@@H](O)[C@H](O)C(=O)O	MFCD00004238	0.97	0.00104084728	1	0	True				False	0.04	0.05	0.04876600808819807	0.03	0.05674742531522001
6225	00119131-3034	THF	1.0	CO[C@@H]1CN(C)C[C@H]1O	PF-07241291	CC[C@H](C)C(=O)O	MFCD00063166	0.33	0.127715368871	1	0	True				False	0.02	0.01	0.01	0.0	0.0
6226	00119131-3034	THF	1.0	CO[C@@H]1CN(C)C[C@H]1O	PF-07241291	CC(C)(C)OC(=O)N[C@H](Cc1ccc(O)cc1)C(=O)O	MFCD00063030	0.33	0.123934560086	1	0	True				False	0.01	0.01	0.01923204419889503	0.0	0.0
6227	00119131-3034	CCOC(C)=O	1.0	CO[C@@H]1CN(C)C[C@H]1O	PF-07241291	O=C(N[C@H](C(=O)O)c1ccccc1)OCC1c2ccccc2-c2ccccc21	MFCD00155632	0.33	0.127807918086	1	0	True				False	0.0	0.0	0.0	0.0	0.0
6228	00119131-3034	CC(C)=O	1.0	CO[C@@H]1CN(C)C[C@H]1O	PF-07241291	CC1(C)COP(=O)(O)O[C@H]1c1ccccc1	MFCD00067119	0.33	0.048438782318	1	0	True				False	0.03	0.03	0.03912253261529009	0.05931149774007802	0.029494664496502107
6229	00119131-3034	EtOH	1.0	CO[C@@H]1CN(C)C[C@H]1O	PF-07241291	O=C(O)[C@@H](O)[C@H]1OC(=O)[C@H](O)[C@H]1O	MFCD00149334	0.23	0.257354129087	1	1	True				False	0.0	0.0	0.0	0.0	0.0
6230	00119131-3034	CCOC(C)=O	1.0	CO[C@@H]1CN(C)C[C@H]1O	PF-07241291	CC(C)(C)OC(=O)N[C@@H](Cc1ccccc1)[C@H](O)C(=O)O	MFCD00829437	0.23	0.240931371886	1	0	True				False	0.0	0.009730201863354037	0.009474579474579475	0.0	0.0
6231	00119131-3034	CC(C)=O	1.0	CO[C@@H]1CN(C)C[C@H]1O	PF-07241291	CC(C)(C)OC(=O)N[C@@H](C(=O)O)c1ccc(F)cc1	MFCD01320889	0.23	0.104105102238	1	0	True				False	0.0	0.009291506417682222	0.028974366793314596	0.04718863350094549	0.03835921281667815
6232	00119131-3034	ipa	1.0	CO[C@@H]1CN(C)C[C@H]1O	PF-07241291	CSCC[C@H](NC(=O)OCC1c2ccccc2-c2ccccc21)C(=O)O	MFCD00037134	0.47	0.024433475417	1	0	True				False	0.0	0.0	0.0	0.0	0.01
6233	00119131-3034	CC(C)=O	1.0	CO[C@@H]1CN(C)C[C@H]1O	PF-07241291	CC1(C)OC[C@@H]2O[C@@]3(C(=O)O)OC(C)(C)O[C@H]3[C@@H]2O1	MFCD00150517	0.47	0.043002930092	1	0	True				False	0.019730201863354037	0.01	0.02933089132040661	0.0	0.008184489795918369
6234	00119131-3034	ipa	1.0	CO[C@@H]1CN(C)C[C@H]1O	PF-07241291	O=C(O)[C@H](O)[C@@H](O)[C@H](O[C@@H]1O[C@H](CO)[C@H](O)[C@H](O)[C@H]1O)[C@H](O)CO	MFCD00078147	0.47	0.045994942414	1	0	True				False	0.0	0.0	0.01	0.0	0.01
6235	00119131-3034	ipa	1.0	CO[C@@H]1CN(C)C[C@H]1O	PF-07241291	C[C@@H](O)[C@H](NC(=O)OCC1c2ccccc2-c2ccccc21)C(=O)O.O	MFCD00792901	0.33	-0.006140506941	1	0	True				False	0.01923204419889503	0.01	0.038512612515070925	0.03	0.02
6236	00119131-3034	THF	1.0	CO[C@@H]1CN(C)C[C@H]1O	PF-07241291	CC(C)(C)OC(=O)N[C@H](C(=O)O)C(C)(C)C	MFCD00065574	0.33	0.1204287790869999	1	0	True				False	0.01	0.01	0.029730201863354035	0.01	0.01
6237	00119131-3034	ipa	1.0	CO[C@@H]1CN(C)C[C@H]1O	PF-07241291	O=C(O)[C@@H](O)Cc1cccc(F)c1	MFCD28977372	0.33	0.144723412907	1	0	True				False	0.009730201863354037	0.01981850231768623	0.0	0.01	0.01960068945705257
6238	00119131-3034	MeCN	1.0	CO[C@@H]1CN(C)C[C@H]1O	PF-07241291	C[C@H](c1ccccc1)N(C(=O)c1ccccc1C(=O)O)[C@H](C)c1ccccc1	MFCD00798359	0.96	0.000988098851	1	0	True				False	0.0	0.0	0.0	0.0	0.01960068945705257
6239	00119131-3034	ipa	1.0	CO[C@@H]1CN(C)C[C@H]1O	PF-07241291	O=C(O)[C@@H](O)[C@H](O)C(=O)Nc1ccc(Cl)cc1	MFCD00070634	0.96	0.010394948498	1	0	True				False	0.02	0.0	0.01	0.01	0.0
6240	00119131-3034	CC(C)=O	1.0	CO[C@@H]1CN(C)C[C@H]1O	PF-07241291	Cc1ccc(NC(=O)[C@@H](O)[C@H](O)C(=O)O)cc1	MFCD00070635	0.78	0.053484222815	1	0	True				False	0.01	0.03	0.02933089132040661	0.029117287713810756	0.01801414248348424
6241	00119131-3034	CCOC(C)=O	1.0	CO[C@@H]1CN(C)C[C@H]1O	PF-07241291	O=C(N[C@@H](C(=O)O)c1ccccc1)c1cc([N+](=O)[O-])cc([N+](=O)[O-])c1	MFCD00010134	0.77	0.002125107793	1	0	True				False	0.0	0.0	0.01	0.0	0.0
6242	00119131-3034	MeCN	1.0	CO[C@@H]1CN(C)C[C@H]1O	PF-07241291	CC(=O)O[C@@H](C)C(=O)O	MFCD00191370	0.77	0.011483788288	1	0	True				False	0.0	0.0	0.01	0.01	0.01
6243	00119131-3034	CCOC(C)=O	1.0	CO[C@@H]1CN(C)C[C@H]1O	PF-07241291	O=C1CC[C@@H](C(=O)O)N1	MFCD00005272	0.76	0.021933374141	1	0	True				False	0.01	0.0	0.009474579474579475	0.0393378357460994	0.0
6244	00119131-3034	THF	1.0	CO[C@@H]1CN(C)C[C@H]1O	PF-07241291	COc1ccc(C[C@H](NC(=O)OC(C)(C)C)C(=O)O)cc1	MFCD00065603	0.32	0.122747306542	1	0	True				False	0.0	0.0	0.0	0.0	0.00986325627151992
6245	00119131-3034	THF	1.0	CO[C@@H]1CN(C)C[C@H]1O	PF-07241291	C[C@H](c1ccccc1)N(C(=O)c1ccccc1C(=O)O)[C@H](C)c1ccccc1	MFCD00798359	0.32	0.129773611157	1	0	True				False	0.0	0.01	0.0	0.0	0.0
6246	00119131-3034	CC(C)=O	1.0	CO[C@@H]1CN(C)C[C@H]1O	PF-07241291	CC(C)C[C@H](NC(=O)OC(C)(C)C)C(=O)O	MFCD00065582	0.32	0.067956827595	1	0	True				False	0.04	0.04	0.04937367733626202	0.09799280738561376	0.05674742531522001
6247	00119131-3034	ipa	1.0	CO[C@@H]1CN(C)C[C@H]1O	PF-07241291	C[C@@H](C(=O)N[C@H](C(=O)O)C(C)(C)C)N(C)C(=O)OC(C)(C)C	PF-04743905	0.32	0.058179734916	1	0	True				False	0.0	0.01	0.0	0.0	0.0
6248	00119131-3034	THF	1.0	CO[C@@H]1CN(C)C[C@H]1O	PF-07241291	O=C(O)[C@H]1COc2ccccc2O1	MFCD00239407	0.32	0.086480575504	1	0	True				False	0.0	0.0	0.0	0.0	0.0
6249	00119131-3034	ipa	1.0	CO[C@@H]1CN(C)C[C@H]1O	PF-07241291	O=C1C[C@@H](C(=O)O)NC(=O)N1	MFCD00085339	0.32	0.167188752716	1	0	True				False	0.01857362750128271	0.009600689457052572	0.01	0.038945197711406004	0.04829667938452009
6250	00119131-3034	THF	1.0	CO[C@@H]1CN(C)C[C@H]1O	PF-07241291	CC(C)[C@@H]1CC[C@@H](C)C[C@H]1OC(=O)c1ccccc1C(=O)O	MFCD00077849	0.33	0.12446103019	1	0	True				False	0.01	0.01	0.02	0.0	0.0
6251	00119131-3034	EtOH	1.0	CO[C@@H]1CN(C)C[C@H]1O	PF-07241291	CN(C(=O)OC(C)(C)C)[C@@H](Cc1ccccc1)C(=O)O	MFCD00038754	0.25	0.096563838193	1	0	True				False	0.03	0.0	0.01	0.01	0.0
6252	00119131-3034	CC(C)=O	1.0	CO[C@@H]1CN(C)C[C@H]1O	PF-07241291	O=C(O)[C@H]1COc2ccccc2O1	MFCD00239407	0.25	0.098377145515	1	0	True				False	0.02	0.019291506417682222	0.01933089132040661	0.019311497740078013	0.008184489795918369
6253	00119131-3034	EtOH	1.0	CO[C@@H]1CN(C)C[C@H]1O	PF-07241291	O=C(O)[C@H](O)c1ccccc1Cl	MFCD00798429	0.25	0.120939331448	1	0	True				False	0.0	0.0	0.01	0.0	0.0
6254	00119131-3034	CC(C)=O	1.0	CO[C@@H]1CN(C)C[C@H]1O	PF-07241291	CC1(C)[C@@H](C(=O)O)CC[C@@]1(C)C(=O)O	MFCD00001375	0.24	0.116800234206	1	0	True				False	0.009730201863354035	0.04929150641768223	0.01933089132040661	0.0675934832774547	0.03681350074924249
6255	00119131-3034	ipa	1.0	CO[C@@H]1CN(C)C[C@H]1O	PF-07241291	O=C(O)[C@H](O)[C@@H](O)[C@H](O)[C@H](O)CO	PF-01465890	0.24	0.147756213923	1	0	True				False	0.0	0.0	0.0	0.0	0.0
6256	00119131-3034	THF	1.0	CO[C@@H]1CN(C)C[C@H]1O	PF-07241291	Cc1ccc(C(=O)O[C@@H](C(=O)O)[C@@H](OC(=O)c2ccc(C)cc2)C(=O)O)cc1	MFCD00064440	0.47	0.046764799202	1	0	True				False	0.02	0.03	0.04	0.04	0.02986325627151992
6257	00119131-3034	CCOC(C)=O	1.0	CO[C@@H]1CN(C)C[C@H]1O	PF-07241291	CC(C)(C)OC(=O)N[C@H](Cc1ccc(O)cc1)C(=O)O	MFCD00063030	0.46	0.080389876348	1	0	True				False	0.01	0.0	0.01	0.0	0.0
6258	00119131-3034	ipa	1.0	CO[C@@H]1CN(C)C[C@H]1O	PF-07241291	CC1(C)OC[C@@H]2O[C@@]3(C(=O)O)OC(C)(C)O[C@H]3[C@@H]2O1	MFCD00150517	0.46	0.030428805387	1	0	True				False	0.0	0.0	0.01	0.0	0.0
6259	00119131-3034	CC(C)=O	1.0	CO[C@@H]1CN(C)C[C@H]1O	PF-07241291	O=C(O)[C@H](O)[C@@H](O)C(=O)Nc1ccc(F)cc1	MFCD00060349	0.46	-0.21034591898	1	0	True				False	0.01	0.01	0.01933089132040661	0.01	0.01798076709329489
6260	00119131-3034	ipa	1.0	CO[C@@H]1CN(C)C[C@H]1O	PF-07241291	O=C(O)[C@@H](O)Cc1ccc(O)cc1	MFCD01632461	0.33	0.121456367049	1	0	True				False	0.0	0.0	0.0	0.0	0.009600689457052572
6261	00119131-3034	THF	1.0	CO[C@@H]1CN(C)C[C@H]1O	PF-07241291	O=C(N[C@@H](Cc1c[nH]c2ccccc12)C(=O)O)OCc1ccccc1	MFCD00065700	0.32	0.121269707615	1	0	True				False	0.02	0.01	0.01	0.0	0.00986325627151992
6262	00119131-3034	ipa	1.0	CO[C@@H]1CN(C)C[C@H]1O	PF-07241291	CN(C(=O)OC(C)(C)C)[C@@H](Cc1ccccc1)C(=O)O	MFCD00038754	0.24	0.0733097830739999	1	0	True				False	0.019474579474579472	0.02	0.0	0.01	0.0
6263	00119131-3034	CCOC(C)=O	1.0	CO[C@@H]1CN(C)C[C@H]1O	PF-07241291	CC(C)C[C@@H](O)C(=O)O	MFCD00211263	0.24	0.177214773217	1	0	True				False	0.0	0.0	0.0	0.0	0.0
6264	00119131-3034	EtOH	1.0	CO[C@@H]1CN(C)C[C@H]1O	PF-07241291	C[C@@H](OC(C)(C)C)[C@H](NC(=O)OCC1c2ccccc2-c2ccccc21)C(=O)O	MFCD00077075	0.24	0.19622963244	1	0	True				False	0.02	0.0	0.0	0.0	0.01
6265	00119131-3034	CC(C)=O	1.0	CO[C@@H]1CN(C)C[C@H]1O	PF-07241291	CC(=O)O[C@@H](C)C(=O)O	MFCD00191370	0.24	0.1183489531919999	1	0	True				False	0.029474579474579477	0.0	0.009392330751936047	0.058954973212986	0.038832733655947596
6266	00119131-3034	EtOH	1.0	CO[C@@H]1CN(C)C[C@H]1O	PF-07241291	CC(=O)N1C[C@H](O)C[C@H]1C(=O)O	MFCD00037339	0.23	0.138666874585	1	0	True				False	0.0	0.0	0.0	0.0	0.0
6268	00119131-3034	CC(C)=O	1.0	CO[C@@H]1CN(C)C[C@H]1O	PF-07241291	C[C@@H](CC(=O)O)C(=O)O	MFCD00192321	0.24	0.112709405068	1	0	True				False	0.0	0.01	0.048636495681896603	0.05854354193897304	0.05760630732885768
6269	00119131-3034	CC(C)=O	1.0	CO[C@@H]1CN(C)C[C@H]1O	PF-07241291	CO[C@@](C(=O)O)(c1ccccc1)C(F)(F)F	MFCD00004184	0.24	0.09250284592	1	0	True				False	0.03	0.02	0.04937367733626202	0.08876076318671874	0.06657707800278588
6270	00119131-3034	EtOH	1.0	CO[C@@H]1CN(C)C[C@H]1O	PF-07241291	CC(=O)N[C@@H](Cc1ccccc1)C(=O)O	MFCD00063158	0.24	0.083599294082	1	0	True				False	0.0	0.0	0.0	0.0	0.0
6271	00119131-3034	ipa	1.0	CO[C@@H]1CN(C)C[C@H]1O	PF-07241291	CC(C)(C)OC(=O)CC[C@H](NC(=O)OCc1ccccc1)C(=O)O	MFCD00038274	0.24	0.112178666862	1	0	True				False	0.0	0.019548704181040266	0.01	0.0	0.009600689457052572
6272	00119131-3034	CCOC(C)=O	1.0	CO[C@@H]1CN(C)C[C@H]1O	PF-07241291	CC(C)(C)OC(=O)N1CCC[C@H]1C(=O)O	MFCD00037324	0.24	0.107672103535	1	0	True				False	0.009730201863354037	0.0	0.0	0.01	0.009908420081697194
6273	00119131-3034	CC(C)=O	1.0	CO[C@@H]1CN(C)C[C@H]1O	PF-07241291	C[C@@H](C(=O)N[C@H](C(=O)O)C(C)(C)C)N(C)C(=O)OC(C)(C)C	PF-04743905	0.24	0.124792449988	1	0	True				False	0.02	0.04929150641768223	0.019730201863354037	0.049311497740078016	0.039829652687565865
6274	00119131-3034	CCOC(C)=O	1.0	CO[C@@H]1CN(C)C[C@H]1O	PF-07241291	CC(C)[C@H](NC(=O)OC(C)(C)C)C(=O)O	MFCD00065605	0.32	0.076249820534	1	0	True				False	0.0	0.0	0.009474579474579475	0.0	0.0
6275	00119131-3034	ipa	1.0	CO[C@@H]1CN(C)C[C@H]1O	PF-07241291	CC(=O)O[C@@H](C(=O)O)c1ccccc1	MFCD00004249	0.32	0.068683311087	1	0	True				False	0.0	0.009730201863354037	0.0	0.0	0.0
6276	00119131-3034	ipa	1.0	CO[C@@H]1CN(C)C[C@H]1O	PF-07241291	CC(C)(C)OC(=O)N[C@H](Cc1ccc(O)cc1)C(=O)O	MFCD00063030	0.32	0.00615176828	1	0	True				False	0.019863256271519924	0.0	0.0287066236734745	0.009863256271519922	0.0
6277	00119131-3034	THF	1.0	CO[C@@H]1CN(C)C[C@H]1O	PF-07241291	CC(C)(C)OC(=O)N[C@@H](Cc1ccccc1)C(=O)O	MFCD00002663	0.32	0.102348929457	1	0	True				False	0.0	0.0	0.01	0.01	0.01986325627151992
6278	00119131-3034	THF	1.0	CO[C@@H]1CN(C)C[C@H]1O	PF-07241291	CC(=O)N[C@@H](Cc1ccccc1)C(=O)O	MFCD00063158	0.32	0.0917121397959999	1	0	True				False	0.0	0.0	0.0	0.0	0.01986325627151992
6279	00119131-3034	CCOC(C)=O	1.0	CO[C@@H]1CN(C)C[C@H]1O	PF-07241291	CSCC[C@H](NC(=O)OCc1ccccc1)C(=O)O	MFCD00065124	0.32	0.1752361791	1	0	True				False	0.0	0.0	0.01	0.0	0.0
6280	00119131-3034	ipa	1.0	CO[C@@H]1CN(C)C[C@H]1O	PF-07241291	CO[C@@](C(=O)O)(c1ccccc1)C(F)(F)F	MFCD00004184	0.23	-0.0047654804	1	0	True				False	0.0	0.0	0.0	0.0	0.0
6281	00119131-3034	CCOC(C)=O	1.0	CO[C@@H]1CN(C)C[C@H]1O	PF-07241291	O=C(O)[C@@H](O)[C@H]1OC(=O)[C@H](O)[C@H]1O	MFCD00149334	0.96	0.000923607981	1	0	True				False	0.0	0.0	0.0	0.0	0.009474579474579475
6282	00119131-3034	CCOC(C)=O	1.0	CO[C@@H]1CN(C)C[C@H]1O	PF-07241291	O=C(N[C@@H](CO)C(=O)O)OCc1ccccc1	MFCD00002662	0.75	0.017047976086	1	0	True				False	0.0	0.0	0.0	0.01	0.009474579474579475
6283	00119131-3034	ipa	1.0	CO[C@@H]1CN(C)C[C@H]1O	PF-07241291	CN(C)c1cccc2c(S(=O)(=O)N3CCC[C@H]3C(=O)O)cccc12	MFCD00069514	0.24	0.07335277711	1	0	True				False	0.0	0.0	0.009730201863354038	0.0	0.0
6284	00119131-3034	EtOH	1.0	CO[C@@H]1CN(C)C[C@H]1O	PF-07241291	CC(C)[C@H](NC(=O)OCC1c2ccccc2-c2ccccc21)C(=O)O	MFCD00037124	0.24	0.100146749528	1	0	True				False	0.0	0.0	0.01	0.02	0.009908420081697194
6285	00119131-3034	CCOC(C)=O	1.0	CO[C@@H]1CN(C)C[C@H]1O	PF-07241291	O=C(O)[C@@H](O)Cc1ccc(OCc2ccccc2)cc1	MFCD07369853	0.24	0.2573973707849999	1	1	True				False	0.0	0.0	0.01	0.0	0.0
6286	00119131-3034	CC(C)=O	1.0	CO[C@@H]1CN(C)C[C@H]1O	PF-07241291	CC(C)C[C@H](NC(=O)OCc1ccccc1)C(=O)O	MFCD00026494	0.24	0.131929879628	1	0	True				False	0.04947457947457948	0.06	0.05912253261529009	0.06964347547290799	0.08849774546488383
6287	00119131-3034	CC(C)=O	1.0	CO[C@@H]1CN(C)C[C@H]1O	PF-07241291	O=C(O)C[C@@H](C(=O)O)c1ccccc1	MFCD00065930	0.32	0.120100578203	1	0	True				False	0.0	0.02	0.01933089132040661	0.02	0.02818448979591837
6288	00119131-3034	CCOC(C)=O	1.0	CO[C@@H]1CN(C)C[C@H]1O	PF-07241291	O=C(O)[C@H](O)C1CCCCC1	MFCD00009824	0.23	0.147429495081	1	0	True				False	0.0	0.0	0.019730201863354037	0.0	0.0
6289	00119131-3034	CC(C)=O	1.0	CO[C@@H]1CN(C)C[C@H]1O	PF-07241291	COc1ccc2cc([C@H](C)C(=O)O)ccc2c1	MFCD00010500	0.23	0.151192603489	1	0	True				False	0.02	0.01	0.059373677336262025	0.06931149774007801	0.07734503380389085
6290	00119131-3034	EtOH	1.0	CO[C@@H]1CN(C)C[C@H]1O	PF-07241291	CC[C@@H](O)C(=O)O	MFCD01318570	0.23	0.155010720878	1	0	True				False	0.0	0.0	0.0	0.0	0.0
6291	00119131-3034	CC(C)=O	1.0	CO[C@@H]1CN(C)C[C@H]1O	PF-07241291	CC(C)(C)OC(=O)CC[C@H](NC(=O)OCc1ccccc1)C(=O)O	MFCD00038274	0.23	0.093780726175	1	0	True				False	0.04	0.05	0.05	0.04900161608906446	0.05818448979591837
6292	00119131-3034	CCOC(C)=O	1.0	CO[C@@H]1CN(C)C[C@H]1O	PF-07241291	O=C(O[C@@H](C(=O)O)[C@@H](OC(=O)c1ccccc1)C(=O)O)c1ccccc1	MFCD00003074	0.76	0.014867301867	1	0	True				False	0.0	0.0	0.0	0.0	0.0
6293	00119131-3034	CC(C)=O	1.0	CO[C@@H]1CN(C)C[C@H]1O	PF-07241291	C[C@@H](OC(C)(C)C)[C@H](NC(=O)OCC1c2ccccc2-c2ccccc21)C(=O)O	MFCD00077075	0.76	0.008547087455	1	0	True				False	0.01	0.02	0.019392330751936047	0.039311497740078014	0.04982965268756587
6294	00119131-3034	CC(C)=O	1.0	CO[C@@H]1CN(C)C[C@H]1O	PF-07241291	CC(=O)N[C@@H](Cc1ccc(O)cc1)C(=O)O	MFCD00037190	0.75	0.008924478638	1	0	True				False	0.03900161608906447	0.019291506417682222	0.05845499799958283	0.05823366028795949	0.07572472169075356
6295	00119131-3034	THF	1.0	CO[C@@H]1CN(C)C[C@H]1O	PF-07241291	O=C(O)[C@H]1OCCOCCO[C@H](C(=O)O)[C@@H](C(=O)O)OCCOCCO[C@@H]1C(=O)O	MFCD03454044	0.99	0.000499280037	1	0	True				False	0.01	0.0	0.01	0.0	0.0
6296	00119131-3034	CCOC(C)=O	1.0	CO[C@@H]1CN(C)C[C@H]1O	PF-07241291	O=C(O)C[C@H](O)C(=O)O	MFCD00064213	0.99	0.000312241784	1	0	True				False	0.0	0.0	0.0	0.0	0.0
6298	00119131-3034	MeCN	1.0	CO[C@@H]1CN(C)C[C@H]1O	PF-07241291	CC[C@H](C)C(=O)O	MFCD00063166	0.48	0.099006326862	1	0	True				False	0.0	0.0	0.019474579474579472	0.0	0.0
6299	00119131-3034	CC(C)=O	1.0	CO[C@@H]1CN(C)C[C@H]1O	PF-07241291	O=C(N[C@@H](Cc1c[nH]c2ccccc12)C(=O)O)OCC1c2ccccc2-c2ccccc21	MFCD00037126	0.48	0.025416357708	1	0	True				False	0.02	0.03929150641768222	0.03872322207234266	0.02	0.04740778303360762
6300	00119131-3034	THF	1.0	CO[C@@H]1CN(C)C[C@H]1O	PF-07241291	N#C[C@@H]1C[C@@H]1C(=O)O	PF-05305105	0.48	0.062507505248	1	0	True				False	0.0	0.0	0.0	0.0	0.00986325627151992
6301	00119131-3034	MeCN	1.0	CO[C@@H]1CN(C)C[C@H]1O	PF-07241291	O=C(N[C@@H](Cc1ccccc1)C(=O)O)OCc1ccccc1	MFCD00020418	0.48	0.06540503437	1	0	True				False	0.0	0.0	0.0	0.0	0.01
6302	00119131-3034	THF	1.0	CO[C@@H]1CN(C)C[C@H]1O	PF-07241291	O=C(O)[C@@H](O)Cc1ccc(I)cc1	MFCD31556454	0.23	0.206734564466	1	0	True				False	0.0	0.0	0.0	0.0	0.0
6303	00119131-3034	ipa	1.0	CO[C@@H]1CN(C)C[C@H]1O	PF-07241291	O=C(O)[C@H]1COc2ccccc2O1	MFCD00239407	0.23	-0.0195273936399999	1	0	True				False	0.0	0.0	0.0	0.0	0.0
6304	00119131-3034	EtOH	1.0	CO[C@@H]1CN(C)C[C@H]1O	PF-07241291	CCC[C@H](C)CCC(=O)O	PF-03825010	0.23	0.177839262639	1	0	True				False	0.01	0.0	0.009730201863354037	0.0	0.0
6305	00119131-3034	ipa	1.0	CO[C@@H]1CN(C)C[C@H]1O	PF-07241291	O=C(N[C@@H](Cc1ccc(OCc2ccccc2)cc1)C(=O)O)OCC1c2ccccc2-c2ccccc21	MFCD00065682	0.98	0.000508048577	1	0	True				False	0.0	0.0	0.0	0.0	0.0
6306	00119131-3034	MeCN	1.0	CO[C@@H]1CN(C)C[C@H]1O	PF-07241291	C[C@H](OC(=O)Nc1ccccc1)C(=O)O	MFCD00063138	0.98	0.001025059504	1	0	True				False	0.0	0.0	0.0	0.0	0.01
6307	00119131-3034	CCOC(C)=O	1.0	CO[C@@H]1CN(C)C[C@H]1O	PF-07241291	Cc1ccc(NC(=O)[C@@H](O)[C@H](O)C(=O)O)cc1	MFCD00070635	0.97	0.016955369727	1	0	True				False	0.009730201863354037	0.01	0.01	0.01	0.0
6308	00119131-3034	CCOC(C)=O	1.0	CO[C@@H]1CN(C)C[C@H]1O	PF-07241291	CC1(C)[C@@H]2CC[C@@]1(C(=O)O)C(=O)C2	MFCD08061242	0.33	0.114957042449	1	0	True				False	0.0	0.0	0.0	0.0	0.0
6309	00119131-3034	ipa	1.0	CO[C@@H]1CN(C)C[C@H]1O	PF-07241291	CO[C@@H](C(=O)O)c1ccccc1	MFCD00004250	0.33	0.063555631765	1	0	True				False	0.0	0.0	0.01	0.0	0.0
6310	00119131-3034	EtOH	1.0	CO[C@@H]1CN(C)C[C@H]1O	PF-07241291	CCN1CCN(C(=O)N[C@@H](C(=O)O)c2ccccc2)C(=O)C1=O	MFCD00799536	0.33	0.095705887882	1	0	True				False	0.01	0.0	0.0	0.0	0.0
6311	00119131-3034	CCOC(C)=O	1.0	CO[C@@H]1CN(C)C[C@H]1O	PF-07241291	C[C@@H](OC(C)(C)C)[C@H](NC(=O)OCC1c2ccccc2-c2ccccc21)C(=O)O	MFCD00077075	0.99	0.000967799006	1	0	True				False	0.0	0.0	0.0	0.02	0.01
6312	00119131-3034	CCOC(C)=O	1.0	CO[C@@H]1CN(C)C[C@H]1O	PF-07241291	O=C(O)[C@@H](O)[C@H](O)C(=O)O	MFCD00004238	0.98	-4.0596447e-05	1	0	True				False	0.0	0.0	0.0	0.01	0.0
6313	00119131-3034	ipa	1.0	CO[C@@H]1CN(C)C[C@H]1O	PF-07241291	CC(C)[C@@H]1CC[C@@H](C)C[C@H]1OC(=O)c1ccccc1C(=O)O	MFCD00077849	0.98	0.0003375098919999	1	0	True				False	0.009730201863354038	0.009818502317686231	0.02	0.009863256271519922	0.009600689457052572
6314	00119131-3034	THF	1.0	CO[C@@H]1CN(C)C[C@H]1O	PF-07241291	CC1(C)COP(=O)(O)O[C@@H]1c1ccccc1Cl	MFCD00055615	0.98	0.001073044739	1	0	True				False	0.06	0.05	0.05	0.03	0.06986325627151992
6315	00119131-3034	CCOC(C)=O	1.0	CO[C@@H]1CN(C)C[C@H]1O	PF-07241291	O=C(O)[C@@H](O)Cc1ccc(O)cc1	MFCD01632461	0.79	0.022502552078	1	0	True				False	0.0	0.01	0.0	0.0	0.0
6316	00119131-3034	CC(C)=O	1.0	CO[C@@H]1CN(C)C[C@H]1O	PF-07241291	O=C1CC[C@H](C(=O)O)N1	MFCD00066212	0.79	0.003868863498	1	0	True				False	0.0	0.02	0.01960068945705257	0.038476195563643935	0.03681350074924249
6317	00119131-3034	ipa	1.0	CO[C@@H]1CN(C)C[C@H]1O	PF-07241291	COc1ccc(C(=O)O[C@H](C(=O)O)[C@H](OC(=O)c2ccc(OC)cc2)C(=O)O)cc1	MFCD07368366	0.75	0.006536378955	1	0	True				False	0.0	0.0	0.0	0.0	0.0
6318	00119131-3034	CC(C)=O	1.0	CO[C@@H]1CN(C)C[C@H]1O	PF-07241291	C[C@@H](O)[C@H](NC(=O)OCC1c2ccccc2-c2ccccc21)C(=O)O.O	MFCD00792901	0.47	0.030166794327	1	0	True				False	0.02	0.0	0.02960068945705257	0.02	0.04
6319	00119131-3034	THF	1.0	CO[C@@H]1CN(C)C[C@H]1O	PF-07241291	C[C@@H](O)[C@H](NC(=O)OCC1c2ccccc2-c2ccccc21)C(=O)O.O	MFCD00792901	0.33	0.096585490554	1	0	True				False	0.07	0.06	0.06	0.04	0.07
6320	00119131-3034	THF	1.0	CO[C@@H]1CN(C)C[C@H]1O	PF-07241291	C[C@@H](O)[C@H](NC(=O)OCc1ccccc1)C(=O)O	MFCD00065948	0.33	0.1288106876	1	0	True				False	0.01	0.0	0.0	0.01	0.0
6321	00119131-3034	EtOH	1.0	CO[C@@H]1CN(C)C[C@H]1O	PF-07241291	O=C(O)[C@@H](O)Cc1ccc(OCc2ccccc2)cc1	MFCD07369853	0.33	0.0819381073289999	1	0	True				False	0.0	0.01	0.0	0.0	0.0
6322	00119131-3034	ipa	1.0	CO[C@@H]1CN(C)C[C@H]1O	PF-07241291	O=C(O)[C@@H](O)[C@H]1OC(=O)[C@H](O)[C@H]1O	MFCD00149334	0.79	0.010678210729	1	0	True				False	0.0	0.0	0.0	0.0	0.0
6323	00119131-3034	CCOC(C)=O	1.0	CO[C@@H]1CN(C)C[C@H]1O	PF-07241291	CCN1CCN(C(=O)N[C@@H](C(=O)O)c2ccccc2)C(=O)C1=O	MFCD00799536	0.78	0.011228233084	1	0	True				False	0.01	0.009730201863354037	0.0	0.0	0.009908420081697194
6324	00119131-3034	ipa	1.0	CO[C@@H]1CN(C)C[C@H]1O	PF-07241291	O=C(O)[C@H]1O[C@@H](O)[C@H](O)[C@@H](O)[C@@H]1O	MFCD00077778	0.78	0.012554145938	1	0	True				False	0.0	0.0	0.0	0.0	0.01
6325	00119131-3034	THF	1.0	CO[C@@H]1CN(C)C[C@H]1O	PF-07241291	O=C(O)[C@@H](O)[C@H](O)C(=O)Nc1ccc(Cl)cc1	MFCD00070634	0.75	0.20184588404	1	0	True				False	0.02	0.0	0.0	0.01	0.02
6326	00119131-3034	MeCN	1.0	CO[C@@H]1CN(C)C[C@H]1O	PF-07241291	C[C@@H](O)[C@H](NC(=O)OCC1c2ccccc2-c2ccccc21)C(=O)O.O	MFCD00792901	0.75	0.013209558845	1	0	True				False	0.0	0.0	0.0	0.01	0.04
6327	00119131-3034	THF	1.0	CO[C@@H]1CN(C)C[C@H]1O	PF-07241291	O=C(O)[C@@H](O)Cc1ccc(O)cc1	MFCD01632461	0.74	0.013780980165	1	0	True				False	0.03	0.03	0.0	0.02	0.0
6328	00119131-3034	MeCN	1.0	CO[C@@H]1CN(C)C[C@H]1O	PF-07241291	CC(=O)N[C@@H](CC(=O)O)C(=O)O	MFCD00020500	0.78	0.010561200889	1	0	True				False	0.0	0.0	0.009730201863354037	0.0	0.01
6329	00119131-3034	THF	1.0	CO[C@@H]1CN(C)C[C@H]1O	PF-07241291	CC(=O)N1C[C@H](O)C[C@H]1C(=O)O	MFCD00037339	0.78	0.0117546639199999	1	0	True				False	0.0	0.0	0.0	0.0	0.00986325627151992
6330	00119131-3034	ipa	1.0	CO[C@@H]1CN(C)C[C@H]1O	PF-07241291	O=C(N[C@@H](Cc1ccccc1)C(=O)O)OCC1c2ccccc2-c2ccccc21	MFCD00037128	0.78	0.009707896352	1	0	True				False	0.0	0.009818502317686231	0.0	0.0	0.009600689457052572
6331	00119131-3034	MeCN	1.0	CO[C@@H]1CN(C)C[C@H]1O	PF-07241291	N#C[C@@H]1C[C@@H]1C(=O)O	PF-05305105	0.51	0.063699333313	1	0	True				False	0.0	0.0	0.0	0.0	0.01
6332	00119131-3034	THF	1.0	CO[C@@H]1CN(C)C[C@H]1O	PF-07241291	COC(=O)C[C@H](C)CC(=O)O	MFCD00134521	0.51	0.045419823771	1	0	True				False	0.0	0.0	0.0	0.0	0.00986325627151992
6333	00119131-3034	CC(C)=O	1.0	CO[C@@H]1CN(C)C[C@H]1O	PF-07241291	N[C@@H](CC(=O)O)C(=O)O	MFCD00002616	0.5	0.047263499808	1	0	True				False	0.03	0.03	0.02933089132040661	0.06931149774007801	0.02818448979591837
6334	00119131-3034	ipa	1.0	CO[C@@H]1CN(C)C[C@H]1O	PF-07241291	CC(C)(C)OC(=O)N[C@@H](C(=O)O)c1ccc(F)cc1	MFCD01320889	0.5	0.018197024759	1	0	True				False	0.0	0.01	0.0	0.0	0.0
6336	00119131-3034	CC(C)=O	1.0	CO[C@@H]1CN(C)C[C@H]1O	PF-07241291	CSCC[C@H](NC(=O)OCC1c2ccccc2-c2ccccc21)C(=O)O	MFCD00037134	0.5	0.0288887000499999	1	0	True				False	0.029474579474579477	0.02	0.029643475472907986	0.03887551967180301	0.038832733655947596
6337	00119131-3034	CC(C)=O	1.0	CO[C@@H]1CN(C)C[C@H]1O	PF-07241291	O=C(O)[C@@H](O)[C@H](O)[C@H](O)CO	MFCD01310213	0.5	0.04578619956	1	0	True				False	0.019863256271519924	0.01	0.02933089132040661	0.029117287713810756	0.028014142483484238
6338	00119131-3034	MeCN	1.0	CO[C@@H]1CN(C)C[C@H]1O	PF-07241291	CCCC[C@H](C)CCC(=O)O	PF-04735416	0.48	0.055517454295	1	0	True				False	0.0	0.0	0.0	0.01	0.01
6339	00119131-3034	MeCN	1.0	CO[C@@H]1CN(C)C[C@H]1O	PF-07241291	O=C1CC[C@@H](C(=O)O)O1	MFCD00064516	0.48	0.074567422589	1	0	True				False	0.0	0.0	0.0	0.0	0.02
6340	00119131-3034	MeCN	1.0	CO[C@@H]1CN(C)C[C@H]1O	PF-07241291	O=C(O)[C@H](O)[C@@H](O)[C@H](O)[C@H](O)CO	PF-01465890	0.53	0.050997476059	1	0	True				False	0.0	0.0	0.0	0.0	0.009232044198895027
6341	00119131-3034	ipa	1.0	CO[C@@H]1CN(C)C[C@H]1O	PF-07241291	CC(C)(C)OC(=O)N[C@@H](Cc1ccccc1)C(=O)O	MFCD00002663	0.34	0.026924119159	1	0	True				False	0.0	0.01	0.0	0.0	0.0
6342	00119131-3034	ipa	1.0	CO[C@@H]1CN(C)C[C@H]1O	PF-07241291	CC(C)(C)OC(=O)N1CCC[C@H]1C(=O)O	MFCD00037324	0.34	0.033371561383	1	0	True				False	0.0	0.0	0.0	0.009474579474579475	0.0
6343	00119131-3034	THF	1.0	CO[C@@H]1CN(C)C[C@H]1O	PF-07241291	O=C(O)[C@@H](O)c1ccccc1	MFCD00004495	0.34	0.135333292287	1	0	True				False	0.0	0.01	0.0	0.0	0.01
6344	00119131-3034	THF	1.0	CO[C@@H]1CN(C)C[C@H]1O	PF-07241291	CC(C)[C@@H]1CC[C@@H](C)C[C@H]1OCC(=O)O	MFCD00001483	0.33	0.11142248632	1	0	True				False	0.02	0.01	0.0	0.0	0.0
6345	00119131-3034	MeCN	1.0	CO[C@@H]1CN(C)C[C@H]1O	PF-07241291	CC(=O)N[C@@H](Cc1c[nH]c2ccccc12)C(=O)O	MFCD00065976	0.53	0.053246598627	1	0	True				False	0.0	0.009730201863354037	0.0	0.0	0.02
6346	00119131-3034	THF	1.0	CO[C@@H]1CN(C)C[C@H]1O	PF-07241291	CC(=O)N[C@@H](Cc1c[nH]c2ccccc12)C(=O)O	MFCD00065976	0.53	0.046244584678	1	0	True				False	0.02	0.0	0.0	0.0	0.01
6347	00119131-3034	MeCN	1.0	CO[C@@H]1CN(C)C[C@H]1O	PF-07241291	CC(=O)N[C@@H](Cc1ccccc1)C(=O)O	MFCD00063158	0.53	0.00422347101	1	0	True				False	0.0	0.0	0.0	0.0	0.01960068945705257
6348	00119131-3034	MeCN	1.0	CO[C@@H]1CN(C)C[C@H]1O	PF-07241291	COc1ccc2cc([C@H](C)C(=O)O)ccc2c1	MFCD00010500	0.53	-0.0503566887259999	1	0	True				False	0.0	0.0	0.0	0.0	0.0
6350	00119131-3034	CC(C)=O	1.0	CO[C@@H]1CN(C)C[C@H]1O	PF-07241291	CN[C@H](CC(=O)O)C(=O)O	PF-00930181	0.52	0.010440947265	1	0	True				False	0.02	0.03	0.05973020186335404	0.0588474895771648	0.04801414248348424
6351	00119131-3034	MeCN	1.0	CO[C@@H]1CN(C)C[C@H]1O	PF-07241291	CC[C@@H](O)C(=O)O	MFCD01318570	0.52	0.051829008603	1	0	True				False	0.0	0.0	0.0	0.0	0.01
6352	00119131-3034	CC(C)=O	1.0	CO[C@@H]1CN(C)C[C@H]1O	PF-07241291	C[C@H](c1ccccc1)N(C(=O)c1ccccc1C(=O)O)[C@H](C)c1ccccc1	MFCD00798359	0.25	0.0794184482739999	1	0	True				False	0.02	0.019291506417682222	0.009600689457052572	0.02	0.02818448979591837
6353	00119131-3034	EtOH	1.0	CO[C@@H]1CN(C)C[C@H]1O	PF-07241291	CC1(C)[C@]2(C)CC[C@@]1(C)[C@H](O)[C@H]2CC(=O)O	MFCD00238759	0.25	0.133365555604	1	0	True				False	0.02	0.02	0.0	0.01	0.0
6354	00119131-3034	EtOH	1.0	CO[C@@H]1CN(C)C[C@H]1O	PF-07241291	O=C(O)[C@@H](O)Cc1ccccc1	MFCD00004244	0.25	0.076011774553	1	0	True				False	0.01	0.02	0.0	0.0	0.0
6355	00119131-3034	CC(C)=O	1.0	CO[C@@H]1CN(C)C[C@H]1O	PF-07241291	CN(C(=O)OC(C)(C)C)[C@H](C(=O)O)c1ccccc1	MFCD00038799	0.25	0.1329824647669999	1	0	True				False	0.01	0.01	0.03897436679331459	0.056469002949257704	0.04657707800278588
6356	00119131-3034	EtOH	1.0	CO[C@@H]1CN(C)C[C@H]1O	PF-07241291	CC1(C)COP(=O)(O)O[C@H]1c1ccccc1	MFCD00067119	0.25	0.086495608473	1	0	True				False	0.0	0.0	0.0	0.0	0.01
6357	00119131-3034	EtOH	1.0	CO[C@@H]1CN(C)C[C@H]1O	PF-07241291	CC(C)(C)C(=O)O[C@H](C(=O)O)[C@H](OC(=O)C(C)(C)C)C(=O)O	MFCD00015634	0.25	0.136139939115	1	0	True				False	0.0	0.01	0.0	0.019474579474579475	0.0
6358	00119131-3034	EtOH	1.0	CO[C@@H]1CN(C)C[C@H]1O	PF-07241291	O=C(O)[C@H]1OCCOCCO[C@H](C(=O)O)[C@@H](C(=O)O)OCCOCCO[C@@H]1C(=O)O	MFCD03454044	0.52	0.1813351315	1	0	True				False	0.0	0.0	0.01	0.0	0.0
6359	00119131-3034	THF	1.0	CO[C@@H]1CN(C)C[C@H]1O	PF-07241291	COc1cc(C[C@H](O)C(=O)O)ccc1O	MFCD30471858	0.52	0.055000465538	1	0	True				False	0.01	0.0	0.0	0.0	0.0
6360	00119131-3034	THF	1.0	CO[C@@H]1CN(C)C[C@H]1O	PF-07241291	CN(C)[C@@H](Cc1ccccc1)C(=O)O	MFCD00082539	0.51	0.044860641574	1	0	True				False	0.02	0.01	0.01	0.0	0.03
6361	00119131-3034	EtOH	1.0	CO[C@@H]1CN(C)C[C@H]1O	PF-07241291	O=C(O)[C@@H](O)c1ccccc1	MFCD00004495	0.25	0.133998955255	1	0	True				False	0.0	0.01923204419889503	0.0	0.0	0.01
6362	00119131-3034	EtOH	1.0	CO[C@@H]1CN(C)C[C@H]1O	PF-07241291	O=C1CC[C@@H](C(=O)O)N1	MFCD00005272	0.25	0.125315580216	1	0	True				False	0.02	0.01	0.0	0.0	0.0
6363	00119131-3034	EtOH	1.0	CO[C@@H]1CN(C)C[C@H]1O	PF-07241291	O=C(O)[C@H](O)[C@@H](O)[C@H](O)[C@H](O)CO	PF-01465890	0.25	0.141885126005	1	0	True				False	0.02	0.0	0.0	0.0	0.0
6364	00119131-3034	THF	1.0	CO[C@@H]1CN(C)C[C@H]1O	PF-07241291	O=C(O[C@@H](C(=O)O)[C@@H](OC(=O)c1ccccc1)C(=O)O)c1ccccc1	MFCD00003074	0.99	0.000430981199	1	0	True				False	0.03	0.0	0.0	0.0	0.0
6365	00119131-3034	THF	1.0	CO[C@@H]1CN(C)C[C@H]1O	PF-07241291	Cc1ccc(NC(=O)[C@@H](O)[C@H](O)C(=O)O)cc1	MFCD00070635	0.99	0.00314082034	1	0	True				False	0.02	0.0	0.01	0.01	0.00986325627151992
6366	00119131-3034	EtOH	1.0	CO[C@@H]1CN(C)C[C@H]1O	PF-07241291	O=C(O)[C@H](O)[C@@H](O)C(=O)Nc1ccc([N+](=O)[O-])cc1	MFCD08461839	0.8	-0.095711976447	1	0	True				False	0.0	0.0	0.0	0.0	0.0
6367	00119131-3034	CCOC(C)=O	1.0	CO[C@@H]1CN(C)C[C@H]1O	PF-07241291	CC(C)(C)OC(=O)N[C@@H](CS(=O)(=O)O)C(=O)O	MFCD02682539	0.8	0.010213620502	1	0	True				False	0.0	0.0	0.0	0.01	0.0
6368	00119131-3034	ipa	1.0	CO[C@@H]1CN(C)C[C@H]1O	PF-07241291	O=C(O[C@@H](C(=O)O)[C@@H](OC(=O)c1ccccc1)C(=O)O)c1ccccc1	MFCD00003074	0.8	-0.0030879234519999	1	0	True				False	0.01	0.0	0.0	0.0	0.0
6369	00119131-3034	CC(C)=O	1.0	CO[C@@H]1CN(C)C[C@H]1O	PF-07241291	O=C(N[C@@H](C(=O)O)c1ccccc1)c1cc([N+](=O)[O-])cc([N+](=O)[O-])c1	MFCD00010134	0.8	0.009619010677	1	0	True				False	0.01	0.01	0.019244164929960554	0.05699442347467824	0.04657707800278588
6370	00119131-3034	CCOC(C)=O	1.0	CO[C@@H]1CN(C)C[C@H]1O	PF-07241291	CC(=O)N[C@@H](Cc1c[nH]c2ccccc12)C(=O)O	MFCD00065976	0.8	0.010137023547	1	0	True				False	0.0	0.01	0.0	0.0	0.0
6371	00119131-3034	THF	1.0	CO[C@@H]1CN(C)C[C@H]1O	PF-07241291	CC(C)(C)OC(=O)N[C@@H](CS(=O)(=O)O)C(=O)O	MFCD02682539	0.79	0.013422254459	1	0	True				False	0.0	0.0	0.0	0.01	0.01986325627151992
6372	00119131-3034	THF	1.0	CO[C@@H]1CN(C)C[C@H]1O	PF-07241291	CSCC[C@H](NC(=O)OCC1c2ccccc2-c2ccccc21)C(=O)O	MFCD00037134	0.34	0.093421263972	1	0	True				False	0.01	0.0	0.0	0.0	0.0
6373	00119131-3034	THF	1.0	CO[C@@H]1CN(C)C[C@H]1O	PF-07241291	O=C(N[C@H](C(=O)O)c1ccccc1)OCc1ccccc1	MFCD00077033	0.34	0.125011062407	1	0	True				False	0.0	0.0	0.0	0.0	0.00986325627151992
6374	00119131-3034	EtOH	1.0	CO[C@@H]1CN(C)C[C@H]1O	PF-07241291	CC(C)C[C@H](NC(=O)OCC1c2ccccc2-c2ccccc21)C(=O)O	MFCD00037133	0.34	-0.0124031803889999	1	0	True				False	0.009001616089064465	0.0	0.0	0.0	0.0
6375	00119131-3034	THF	1.0	CO[C@@H]1CN(C)C[C@H]1O	PF-07241291	CN(C(=O)OC(C)(C)C)[C@@H](Cc1ccccc1)C(=O)O	MFCD00038754	0.34	0.123908226607	1	0	True				False	0.01935173957653204	0.0	0.009474579474579475	0.0	0.01986325627151992
6376	00119131-3034	EtOH	1.0	CO[C@@H]1CN(C)C[C@H]1O	PF-07241291	C[C@@H](CC(=O)O)C(=O)O	MFCD00192321	0.25	0.1374120764809999	1	0	True				False	0.0	0.01	0.0	0.01	0.0
6377	00119131-3034	EtOH	1.0	CO[C@@H]1CN(C)C[C@H]1O	PF-07241291	Cc1ccc(C(=O)O[C@@H](C(=O)O)[C@@H](OC(=O)c2ccc(C)cc2)C(=O)O)cc1	MFCD00064440	0.25	0.085395847513	1	0	True				False	0.02	0.07	0.05	0.06	0.05
6378	00119131-3034	EtOH	1.0	CO[C@@H]1CN(C)C[C@H]1O	PF-07241291	O=C(O)C[C@@H](C(=O)O)c1ccccc1	MFCD00065930	0.25	0.089245235288	1	0	True				False	0.0	0.0	0.0	0.01	0.0
6379	00119131-3034	EtOH	1.0	CO[C@@H]1CN(C)C[C@H]1O	PF-07241291	O=C(O)[C@H](O)C1CCCCC1	MFCD00009824	0.25	0.140959499445	1	0	True				False	0.0	0.0	0.0	0.0	0.01
6380	00119131-3034	CCOC(C)=O	1.0	CO[C@@H]1CN(C)C[C@H]1O	PF-07241291	CC1(C)[C@@H]2CC[C@@]1(CS(=O)(=O)O)C(=O)C2	MFCD00064157	0.25	0.199702581493	1	0	True				False	0.0	0.0	0.0	0.0	0.0
6381	00119131-3034	ipa	1.0	CO[C@@H]1CN(C)C[C@H]1O	PF-07241291	O=C(N[C@@H](Cc1c[nH]c2ccccc12)C(=O)O)OCc1ccccc1	MFCD00065700	0.25	0.12729074704	1	0	True				False	0.009730201863354037	0.0	0.0	0.0	0.0
6382	00119131-3034	CCOC(C)=O	1.0	CO[C@@H]1CN(C)C[C@H]1O	PF-07241291	O=C(O)[C@H]1OCCOCCO[C@H](C(=O)O)[C@@H](C(=O)O)OCCOCCO[C@@H]1C(=O)O	MFCD03454044	0.99	0.001124851567	1	0	True				False	0.0	0.0	0.0	0.0	0.0
6383	00119131-3034	CC(C)=O	1.0	CO[C@@H]1CN(C)C[C@H]1O	PF-07241291	O=C(O)[C@@H](O)[C@H]1OC(=O)[C@H](O)[C@H]1O	MFCD00149334	0.8	0.006296769416	1	0	True				False	0.01	0.019291506417682222	0.009600689457052572	0.029311497740078015	0.019625929984942392
6384	00119131-3034	CC(C)=O	1.0	CO[C@@H]1CN(C)C[C@H]1O	PF-07241291	O=C(N[C@@H](CO)C(=O)O)OCc1ccccc1	MFCD00002662	0.79	0.0081171983349999	1	0	True				False	0.01	0.01	0.009600689457052572	0.039117287713810754	0.008184489795918369
6385	00119131-3034	MeCN	1.0	CO[C@@H]1CN(C)C[C@H]1O	PF-07241291	CCC[C@H](C)CCC(=O)O	PF-03825010	0.52	0.069143079508	1	0	True				False	0.0	0.0	0.009001616089064463	0.0	0.01
6386	00119131-3034	MeCN	1.0	CO[C@@H]1CN(C)C[C@H]1O	PF-07241291	CC(C)(C)OC(=O)N1Cc2ccccc2C[C@H]1C(=O)O	MFCD00143845	0.52	0.044982543983	1	0	True				False	0.0	0.02	0.009863256271519922	0.0	0.02960068945705257
6387	00119131-3034	EtOH	1.0	CO[C@@H]1CN(C)C[C@H]1O	PF-07241291	O=C(N[C@H](C(=O)O)c1ccccc1)OCC1c2ccccc2-c2ccccc21	MFCD00155632	0.3	0.097344013789	1	0	True				False	0.0	0.0	0.01	0.0	0.0
6388	00119131-3034	EtOH	1.0	CO[C@@H]1CN(C)C[C@H]1O	PF-07241291	O=C(O[C@@H](C(=O)O)[C@@H](OC(=O)c1ccccc1)C(=O)O)c1ccccc1	MFCD00003074	0.3	0.117552193443	1	0	True				False	0.02	0.0	0.01	0.0	0.0
6389	00119131-3034	CC(C)=O	1.0	CO[C@@H]1CN(C)C[C@H]1O	PF-07241291	O=C(O)[C@@H](O)Cc1cccc(F)c1	MFCD28977372	0.3	0.093449881648	1	0	True				False	0.03	0.03	0.029244164929960556	0.028233660287959494	0.046747425315220005
6390	00119131-3034	EtOH	1.0	CO[C@@H]1CN(C)C[C@H]1O	PF-07241291	O=C(N[C@@H](Cc1c[nH]c2ccccc12)C(=O)O)OCC1c2ccccc2-c2ccccc21	MFCD00037126	0.3	0.147511535059	1	0	True				False	0.0	0.01	0.0	0.01	0.0
6391	00119131-3034	CC(C)=O	1.0	CO[C@@H]1CN(C)C[C@H]1O	PF-07241291	O=C(O)[C@@H](O)c1ccccc1	MFCD00004495	0.3	0.0	1	0	True				False	0.029730201863354035	0.018892195874734796	0.028467599683568094	0.01	0.0278495016048546
6392	00119131-3034	ipa	1.0	CO[C@@H]1CN(C)C[C@H]1O	PF-07241291	CN(C(=O)OC(C)(C)C)[C@H](C(=O)O)c1ccccc1	MFCD00038799	0.3	0.090582885326	1	0	True				False	0.0	0.0	0.0	0.0	0.0
6393	00119131-3034	THF	1.0	CO[C@@H]1CN(C)C[C@H]1O	PF-07241291	O=C(O)[C@@H](O)[C@H]1OC(=O)[C@H](O)[C@H]1O	MFCD00149334	0.93	0.003117472814	1	0	True				False	0.0	0.0	0.0	0.0	0.00986325627151992
6394	00119131-3034	THF	1.0	CO[C@@H]1CN(C)C[C@H]1O	PF-07241291	O=C(O)[C@@H](O)Cc1ccccc1	MFCD00004244	0.93	0.004172295254	1	0	True				False	0.01	0.0	0.0	0.0	0.00986325627151992
6395	00119131-3034	MeCN	1.0	CO[C@@H]1CN(C)C[C@H]1O	PF-07241291	C[C@@H](NC(=O)c1ccccc1C(=O)O)c1ccccc1	MFCD00063050	0.93	0.002833937233	1	0	True				False	0.0	0.0	0.0	0.0	0.01
6396	00119131-3034	CC(C)=O	1.0	CO[C@@H]1CN(C)C[C@H]1O	PF-07241291	CC(C)(C)OC(=O)N[C@@H](C(=O)O)c1ccccc1Cl	MFCD03426364	0.4	0.024170699607	1	0	True				False	0.0	0.01	0.009600689457052572	0.0	0.008184489795918369
6397	00119131-3034	EtOH	1.0	CO[C@@H]1CN(C)C[C@H]1O	PF-07241291	CC1(C)[C@@H]2CC[C@@]1(C(=O)O)C(=O)C2	MFCD08061242	0.28	0.108137198573	1	0	True				False	0.0	0.0	0.0	0.0	0.0
6398	00119131-3034	CC(C)=O	1.0	CO[C@@H]1CN(C)C[C@H]1O	PF-07241291	CC(C)(C)OC(=O)N1CCC[C@H]1C(=O)O	MFCD00037324	0.28	0.074828268206	1	0	True				False	0.039474579474579476	0.019291506417682222	0.02872322207234266	0.05864509156197245	0.027017223451865968
6399	00119131-3034	EtOH	1.0	CO[C@@H]1CN(C)C[C@H]1O	PF-07241291	CC(C)(C)OC(=O)n1cc(C[C@H](NC(=O)OCC2c3ccccc3-c3ccccc32)C(=O)O)c2ccccc21	MFCD00153366	0.28	0.096235126458	1	0	True				False	0.0	0.0	0.0	0.0	0.0
6400	00119131-3034	EtOH	1.0	CO[C@@H]1CN(C)C[C@H]1O	PF-07241291	C[C@H](c1ccccc1)N(C(=O)c1ccccc1C(=O)O)[C@H](C)c1ccccc1	MFCD00798359	0.28	0.106109286219	1	0	True				False	0.0	0.01	0.0	0.0	0.0
6401	00119131-3034	EtOH	1.0	CO[C@@H]1CN(C)C[C@H]1O	PF-07241291	O=C(O)[C@@H](O)[C@H](O)[C@H](O)CO	MFCD01310213	0.28	0.132151623115	1	0	True				False	0.0	0.0	0.0	0.009730201863354037	0.0
6402	00119131-3034	MeCN	1.0	CO[C@@H]1CN(C)C[C@H]1O	PF-07241291	O=C(O)[C@@H](O)[C@H]1OC(=O)[C@H](O)[C@H]1O	MFCD00149334	0.9	0.005277187974	1	0	True				False	0.0	0.0	0.0	0.0	0.01
6403	00119131-3034	MeCN	1.0	CO[C@@H]1CN(C)C[C@H]1O	PF-07241291	O=C(O)[C@@H](O)Cc1ccc(I)cc1	MFCD31556454	0.9	0.004704695588	1	0	True				False	0.0	0.0	0.0	0.0	0.01
6404	00119131-3034	CC(C)=O	1.0	CO[C@@H]1CN(C)C[C@H]1O	PF-07241291	O=C(O)[C@]1(O)C[C@@H](O)[C@@H](O)[C@H](O)C1	MFCD00003864	0.9	0.004421601359	1	0	True				False	0.0	0.0	0.02899302020898862	0.02	0.009796277297376522
6406	00119131-3034	EtOH	1.0	CO[C@@H]1CN(C)C[C@H]1O	PF-07241291	CN(C)c1cccc2c(S(=O)(=O)N[C@@H](Cc3ccccc3)C(=O)O)cccc12	MFCD00037730	0.3	0.087006282388	1	0	True				False	0.0	0.0	0.01	0.009474579474579475	0.009908420081697194
6407	00119131-3034	CCOC(C)=O	1.0	CO[C@@H]1CN(C)C[C@H]1O	PF-07241291	CC(C)(C)OC(=O)N[C@@H](Cc1c[nH]c2ccccc12)C(=O)O	MFCD00065595	0.3	0.1547739873219999	1	0	True				False	0.0	0.01	0.009474579474579475	0.0393378357460994	0.01938299955627667
6408	00119131-3034	CCOC(C)=O	1.0	CO[C@@H]1CN(C)C[C@H]1O	PF-07241291	CC1(C)O[C@@H](C(O)(c2ccccc2)c2ccccc2)[C@H](C(O)(c2ccccc2)c2ccccc2)O1	MFCD00064467	0.3	0.11439049317	1	0	True				False	0.0	0.0	0.01	0.0	0.0
6409	00119131-3034	ipa	1.0	CO[C@@H]1CN(C)C[C@H]1O	PF-07241291	CC(C)[C@H](NC(=O)OCc1ccccc1)C(=O)O	MFCD00008922	0.3	0.086778468528	1	0	True				False	0.009730201863354038	0.01981850231768623	0.0	0.02	0.009600689457052572
6410	00119131-3034	THF	1.0	CO[C@@H]1CN(C)C[C@H]1O	PF-07241291	CC(C)C[C@H](O)C(=O)O	MFCD00064214	0.3	0.110036248031	1	0	True				False	0.02	0.02	0.0	0.0	0.0
6411	00119131-3034	CC(C)=O	1.0	CO[C@@H]1CN(C)C[C@H]1O	PF-07241291	CC(C)(C)OC(=O)n1cc(C[C@H](NC(=O)OCC2c3ccccc3-c3ccccc32)C(=O)O)c2ccccc21	MFCD00153366	0.66	0.01763588662	1	0	True				False	0.03	0.06	0.03973020186335404	0.04	0.04818448979591837
6412	00119131-3034	CC(C)=O	1.0	CO[C@@H]1CN(C)C[C@H]1O	PF-07241291	O=C(N[C@@H](Cc1ccccc1)C(=O)O)OCC1c2ccccc2-c2ccccc21	MFCD00037128	0.66	0.007460698967	1	0	True				False	0.03	0.029021708281036257	0.01960068945705257	0.02	0.008184489795918369
6413	00119131-3034	MeCN	1.0	CO[C@@H]1CN(C)C[C@H]1O	PF-07241291	CC1(C)COP(=O)(O)O[C@@H]1c1ccccc1Cl	MFCD00055615	0.66	0.024250953266	1	0	True				False	0.0	0.01	0.009474579474579475	0.0	0.01960068945705257
6414	00119131-3034	MeCN	1.0	CO[C@@H]1CN(C)C[C@H]1O	PF-07241291	O=C(O)[C@H]1COc2ccccc2O1	MFCD00239407	0.66	0.016591729665	1	0	True				False	0.0	0.0	0.0	0.0	0.01
6415	00119131-3034	CC(C)=O	1.0	CO[C@@H]1CN(C)C[C@H]1O	PF-07241291	Cc1c(O)cccc1C(=O)N[C@@H](Cc1ccccc1)[C@H](O)C(=O)O	PF-04133578	0.65	0.08007999001	1	0	True				False	0.03959345813487396	0.03929150641768222	0.01960068945705257	0.01	0.008184489795918369
6416	00119131-3034	EtOH	1.0	CO[C@@H]1CN(C)C[C@H]1O	PF-07241291	CC(C)(C)OC(=O)N[C@@H](Cc1ccccc1)C(=O)O	MFCD00002663	0.28	0.102788503432	1	0	True				False	0.0	0.01	0.0	0.02	0.0
6417	00119131-3034	EtOH	1.0	CO[C@@H]1CN(C)C[C@H]1O	PF-07241291	CC(C)(C)OC(=O)CC[C@H](NC(=O)OCc1ccccc1)C(=O)O	MFCD00038274	0.28	0.077770150106	1	0	True				False	0.01	0.0	0.01	0.0	0.02
6418	00119131-3034	CCOC(C)=O	1.0	CO[C@@H]1CN(C)C[C@H]1O	PF-07241291	CC(C)C[C@H](NC(=O)OCC1c2ccccc2-c2ccccc21)C(=O)O	MFCD00037133	0.28	0.0798888594259999	1	0	True				False	0.0	0.0	0.0	0.0	0.0
6419	00119131-3034	CCOC(C)=O	1.0	CO[C@@H]1CN(C)C[C@H]1O	PF-07241291	Cc1c(O)cccc1C(=O)N[C@@H](Cc1ccccc1)[C@H](O)C(=O)O	PF-04133578	0.9	0.010099067356	1	0	True				False	0.0	0.0	0.0	0.0	0.0
6420	00119131-3034	CC(C)=O	1.0	CO[C@@H]1CN(C)C[C@H]1O	PF-07241291	O=C(O[C@@H](C(=O)O)[C@@H](OC(=O)c1ccccc1)C(=O)O)c1ccccc1	MFCD00003074	0.9	2.1944052e-05	1	0	True				False	0.03	0.04	0.0	0.039311497740078014	0.019829652687565872
6421	00119131-3034	ipa	1.0	CO[C@@H]1CN(C)C[C@H]1O	PF-07241291	CC(=O)N[C@@H](Cc1c[nH]c2ccccc12)C(=O)O	MFCD00065976	0.9	0.001713660505	1	0	True				False	0.0	0.009730201863354037	0.0	0.0	0.01
6422	00119131-3034	CCOC(C)=O	1.0	CO[C@@H]1CN(C)C[C@H]1O	PF-07241291	C[C@@H](CC(=O)O)C(=O)O	MFCD00192321	0.89	0.004239065481	1	0	True				False	0.0	0.0	0.009730201863354037	0.0	0.0
[truncated: 278 more rows]
