# Supplementary material for: Predictive design of crystallographic chiral separation
Source: Nat Commun. 2025 Aug 26;16:7977. doi: 10.1038/s41467-025-62825-4 (PMC12381160; doi:10.1038/s41467-025-62825-4)
Supplement: Supplementary file 3 — Source Data [file 41467_2025_62825_MOESM3_ESM.zip › SourceData/figure_3_representation_source_data.csv]

x_new	mean_short	mean_long	diff_short	diff_long
0.7	0.01300923287808186	0.004139599710376832	4.036628065812349e-05	1.5738570470243476e-05
0.7073073073073073	0.0194903587669842	0.006201924726118638	6.0497543134113877e-05	2.3586208656511436e-05
0.7146146146146146	0.025637629840310993	0.008158015567628732	7.958228067997297e-05	3.102652801707527e-05
0.7219219219219218	0.0321768032751953	0.01023881161038774	9.987474063266682e-05	3.8938288918862303e-05
0.7292292292292292	0.03983363624877052	0.012675252229876383	0.00012362917032916244	4.820025172880022e-05
0.7365365365365365	0.04933388593816972	0.01569827680157529	0.00015309981710642594	5.969117681381634e-05
0.7438438438438438	0.0614033095205261	0.019538824700965116	0.0001905409283014237	7.428982454083815e-05
0.751151151151151	0.0767676641729726	0.024427835303526445	0.00023820675125112135	9.287495527679276e-05
0.7584584584584584	0.09615270707264281	0.03059624798474007	0.00029835153329248664	0.00011632532938860814
0.7657657657657657	0.12028419539666976	0.038275002120086596	0.00037322952176248536	0.00014551970724321155
0.773073073073073	0.1498878863221866	0.04769503708504667	0.0004650949639980838	0.00018133684920753037
0.7803803803803804	0.18568953702632662	0.059087292255100975	0.0005762021073362489	0.00022465551564849223
0.7876876876876876	0.22841490468622214	0.0726827070057299	0.0007088051991139442	0.0002763544669330235
0.7949949949949949	0.27879487021938176	0.08871385111081392	0.0008651742494757143	0.00033731861816776315
0.8023023023023023	0.33772468019285207	0.10746559627062885	0.0010480849273068514	0.0004086303237744393
0.8096096096096096	0.40629489013865877	0.1292849624210426	0.0012609137550503443	0.0004916065472210415
0.8169169169169168	0.48560742576965177	0.15452258754319123	0.001507072234667918	0.0005875779100648297
0.8242242242242241	0.5767642127986848	0.183529109618212	0.0017899718681213094	0.0006978750338630687
0.8315315315315315	0.6808671769386081	0.21665516662724113	0.002113024157372244	0.0008238285401730183
0.8388388388388388	0.799017639135163	0.25425120411166025	0.0024796387523643372	0.0009667683268263722
0.8461461461461461	0.9320512326771682	0.2965831245437666	0.0028924116702472827	0.001127706342898407
0.8534534534534535	1.0801224104741922	0.34370007557732707	0.0033518529046740303	0.0013068393680395701
0.8607607607607607	1.2432779898832722	0.3956169547241975	0.003858142829862646	0.0015042353742979167
0.868068068068068	1.421564788261453	0.45234865949623604	0.004411461820031215	0.00171996233372151
0.8753753753753754	1.6150296229657721	0.5139100874052988	0.005011990249397801	0.0019540882183584052
0.8826826826826826	1.8237193113532646	0.5803161359632408	0.0056599084921804665	0.0022066810002566556
0.8899899899899899	2.0474102741600606	0.6514956612274445	0.006354539656915538	0.002477475613504037
0.8972972972972972	2.2842650557671274	0.7268639763401742	0.007090090217141465	0.0027642192377272667
0.9046046046046046	2.531849970117016	0.8056466711625724	0.007858876356896985	0.0030639246965969875
0.9119119119119119	2.787730378308099	0.8870690323563601	0.00865321123932282	0.003373603640199346
0.9192192192192192	3.0494716414387457	0.9703563465832576	0.009465408027559684	0.0036902677186204874
0.9265265265265265	3.314639120607325	1.054733900504985	0.010287779884748292	0.004010928581946555
0.9338338338338338	3.580745836845654	1.1394103260276967	0.011112496553402653	0.004332540669670945
0.9411411411411411	3.844472844647969	1.2233295209783983	0.0119294480471393	0.004651149035764729
0.9484484484484483	4.101834832912641	1.3052233437877592	0.012726698425240584	0.00496207035968139
0.9557557557557557	4.348827782974404	1.3838177000873768	0.013492260485103312	0.005260600872470828
0.963063063063063	4.581447676167973	1.4578384955088433	0.014214147024124244	0.0055420368051829205
0.9703703703703703	4.7956904938280704	1.5260116356837534	0.014880370839700167	0.005801674388867557
0.9776776776776777	4.98756175673152	1.5870660618493984	0.01547896306604938	0.006034817726700235
0.984984984984985	5.153793913967053	1.6399620356601454	0.015999352147063158	0.006237370796662851
0.9922922922922922	5.292345354039502	1.684049932640456	0.016433323040991186	0.006406249244817679
0.9995995995995995	5.401292434535904	1.7187176679962861	0.01677288746756292	0.006538466067514769
1.0069069069069068	5.478711513043295	1.7433531569335898	0.01701005714650779	0.00663103426110415
1.014214214214214	5.522678947148711	1.757344314658323	0.017136843797555243	0.006680966821935869
1.0215215215215214	5.5312710990973635	1.7600790578588543	0.0171452591632477	0.006685276754669657
1.0288288288288288	5.503297807085262	1.751178724080237	0.017030907118454817	0.0066422855079199235
1.036136136136136	5.440341421385055	1.7311469731078022	0.01680296966592793	0.006555260400253554
1.0434434434434434	5.344639268685563	1.7006959039483731	0.016473836496353495	0.006428637159278333
1.0507507507507508	5.2184286756756	1.6605376156087752	0.016055897300417978	0.006266851512602038
1.058058058058058	5.063946969043991	1.6113842070958342	0.015561541768807856	0.0060743391878324525
1.0653653653653654	4.883431475479556	1.5539477774163757	0.015003159592209598	0.005855535912577361
1.0726726726726725	4.679237791034708	1.4889781020026598	0.014391224783968395	0.005614277183131732
1.0799799799799799	4.454800971170823	1.4175688337772392	0.013718726728546553	0.0053489201088396995
1.0872872872872872	4.214133844475401	1.340997683692935	0.012969296284644036	0.005054889530607861
1.0945945945945945	3.961254710483412	1.2605441055524356	0.012126475694857596	0.004727582523623184
1.1019019019019018	3.7001818687298242	1.1774875531584281	0.011173807201783988	0.004362396163072627
1.1092092092092092	3.434933618749616	1.0931074803136027	0.01009483304801999	0.003954727524143163
1.1165165165165165	3.1695017281526976	1.0086749300887512	0.008874739262184805	0.003500497840444678
1.1238238238238238	2.907107884252812	0.9252168268601492	0.007546422215222136	0.003010841869396381
1.1311311311311312	2.6501027886884807	0.8434839888797632	0.006196740215461694	0.002514101354978907
1.1384384384384383	2.400790334134098	0.7642123957609529	0.00491545162167462	0.002039542787973892
1.1457457457457456	2.1614744132640324	0.6881380271170697	0.003792314792631937	0.0016164326591629255
1.153053053053053	1.934458918752681	0.6159968625614727	0.0029170880871047895	0.0012740374593276451
1.1603603603603603	1.72204587814437	0.548524291835739	0.00237943211144816	0.0010415946090490333
1.1676676676676676	1.5259350226909005	0.48626522060013433	0.0022374408166214053	0.0009389540473274323
1.174974974974975	1.3463627957290214	0.42930177057012386	0.0024725164888131394	0.0009631586852598195
1.1822822822822823	1.183347699252716	0.3776471366605749	0.0030546389974565836	0.0011078545670418873
1.1895895895895896	1.0369082352559698	0.33131451378635457	0.003953788211984956	0.0013666877368693276
1.196896896896897	0.9070629057327672	0.2903170968623299	0.00513994400183148	0.0017333042389378324
1.204204204204204	0.7938302126770957	0.25466808080336917	0.006583086236429324	0.0022013501174430778
1.2115115115115116	0.697145282393124	0.2243547192414098	0.008254486535949544	0.002764027230930998
1.2188188188188187	0.6164736878795535	0.19921817028372957	0.01013269137286274	0.003412035883350385
1.226126126126126	0.5511167651239904	0.179048491785462	0.01219879176566646	0.004135201402699065
1.2334334334334334	0.5003756766539426	0.16363568763184225	0.014433881420298786	0.004923348192862595
1.2407407407407407	0.4635515849969142	0.15276976170810452	0.016819054042697835	0.005766300657726548
1.248048048048048	0.4399456526804102	0.14624071789948317	0.01933540333880174	0.006653883201176507
1.2553553553553551	0.4288681743762249	0.1438413903670051	0.02196363200502322	0.007575848633691391
1.2626626626626627	0.4297640672444208	0.14540633608702025	0.02467867862875937	0.008520894363838332
1.2699699699699698	0.4421808568704944	0.15080191290689182	0.027451088429272193	0.009476913379394158
1.2772772772772774	0.46566864979661665	0.1598952785758428	0.03025129611742547	0.010431778434171722
1.2845845845845845	0.4997775525649541	0.17255359084309435	0.033049736404082306	0.011373362281983658
1.2918918918918918	0.5440576717176789	0.1886440074578699	0.03581684400010643	0.012289537676642788
1.2991991991991991	0.5980585063725533	0.2080333931654015	0.03852293925610268	0.0131681894041792
1.3065065065065065	0.6612895781454166	0.23056932871862942	0.041130815927750856	0.013997994148327537
1.3138138138138138	0.7331963224717871	0.2560684815480531	0.04359120221644716	0.01476889804930791
1.321121121121121	0.8132184064189519	0.2843447365899405	0.04585374030848069	0.01547096151054691
1.3284284284284285	0.9007954970542088	0.3152119787805635	0.04786807239014083	0.01609424493547123
1.3357357357357356	0.9953672614448376	0.3484840930561873	0.04958384064771651	0.01662880872750741
1.3430430430430431	1.0963733606395099	0.3839749621894118	0.05095068724468771	0.017064712908785598
1.3503503503503502	1.2031283110741182	0.4214534799659962	0.051917780071335434	0.017384089250049525
1.3576576576576576	1.3144995503319885	0.46052781711564345	0.05243259267798685	0.017540745861481282
1.3649649649649649	1.429254718842201	0.5007702676909914	0.05244222040359808	0.017482168432273508
1.3722722722722722	1.5461614570338376	0.541753125744679	0.05189375858712532	0.017155842651618836
1.3795795795795796	1.6639874053359829	0.5830486853293456	0.05073430256752475	0.01650925420870991
1.3868868868868867	1.7815002041777155	0.624229240497629	0.048910947683752606	0.015489888792739418
1.3941941941941942	1.8974474166764999	0.6648600062934616	0.046384102552806526	0.014061063506015154
1.4015015015015013	2.0104045819751963	0.7044455442610938	0.04322824499804535	0.01232174023524606
1.4088088088088089	2.1188598062890445	0.7424595881891678	0.03957582967245897	0.010439823702867774
1.416116116116116	2.22130050661679	0.7783756288572202	0.03555976824891087	0.00858376209404469
1.4234234234234233	2.316214099957207	0.8116671570447962	0.03131297240026377	0.0069220035939408335
1.4307307307307306	2.4020880033090526	0.841807663531436	0.02696835379938085	0.005622996387720447
1.438038038038038	2.4774253180623598	0.8682761243319722	0.022661607747402897	0.004851260524446515
1.4453453453453453	2.5411427638338653	0.8906961684002523	0.0186018375198131	0.004667725887628697
1.4526526526526524	2.5926023795076945	0.908847164298944	0.015077180591374056	0.005021792709385735
1.45995995995996	2.6311882394084414	0.9225161869513648	0.012379685234156982	0.00585734247344006
1.467267267267267	2.6562844178606886	0.9314903112808287	0.010801399720233688	0.00711825666351395
1.4745745745745746	2.667274989189027	0.935556612210652	0.010634372321675481	0.008748416763329927
1.4818818818818817	2.663545673686272	0.934502738830813	0.012169782732134397	0.010691673824537078
1.489189189189189	2.6448871771899403	0.9282576122162348	0.01548509953088608	0.012884391178494837
1.4964964964964964	2.6120229889003364	0.9170755382831249	0.020165560958262576	0.015245686057280154
1.5038038038038037	2.565807464013704	0.9012564732165712	0.025727347190198785	0.01769225613013408
1.511111111111111	2.5070949577262884	0.8811003732016612	0.03168663840262963	0.02014079906629768
1.5184184184184184	2.436739825234334	0.8569071944234824	0.037559614771489995	0.02250801253501199
1.5257257257257257	2.3555964217340817	0.8289768930671219	0.042862456472714784	0.024710594205518063
1.5330330330330328	2.2646026120635043	0.7976384321742457	0.04718500691858714	0.0266774325000166
1.5403403403403404	2.1651402178945784	0.7633749820366604	0.05050872055596791	0.028402224741531774
1.5476476476476475	2.058738015275705	0.7267207571661249	0.05294467919854499	0.029900120680161582
1.5549549549549548	1.9469248746445986	0.6882100048602806	0.054604047920139204	0.03118628384497685
1.5622622622622622	1.8312296664389838	0.6483769724167725	0.05559799179457097	0.032275877765048165
1.5695695695695695	1.713181261096583	0.6077559071332451	0.056037675895660805	0.03318406596944618
1.5768768768768768	1.5942869759002232	0.5668735041697506	0.05603065723979379	0.033926091635825634
1.5841841841841842	1.475758867243359	0.5261530004746406	0.055635065358034856	0.03451828906339074
1.5914914914914915	1.3585948711782374	0.4859426061017902	0.05487318544715723	0.03497778382214013
1.5987987987987986	1.2437881257706542	0.4465888499101854	0.053766499507799624	0.03532171921278647
1.6061061061061062	1.1323317690863919	0.4084382607588083	0.05233648954060068	0.03556723853604254
1.6134134134134133	1.025218939191257	0.3718373675066485	0.050604637546199274	0.035731485092620974
1.6207207207207206	0.9234368233856405	0.337130629897977	0.04859267837006379	0.035831648714120305
1.628028028028028	0.8276312123758102	0.3045438021545477	0.04633685261583905	0.035887588718311735
1.6353353353353353	0.7379275395758039	0.27412170733086544	0.043895510589422135	0.0359232332585094
1.6426426426426426	0.6544074902744599	0.24589395701140196	0.04132886143108547	0.035962852568227746
1.64994994994995	0.5771527497606164	0.21989016278062884	0.038697114281101466	0.03603071688098123
1.6572572572572573	0.5062450033231114	0.19613993622301773	0.036060478279742555	0.03615109643028429
1.6645645645645644	0.44176592207388005	0.1746728841197927	0.03347916117027777	0.036348260897021506
1.671871871871872	0.3837050230438076	0.1554873907160586	0.031004289759605733	0.036642887704432
1.679179179179179	0.3317405997754356	0.13847639526202357	0.028656322644789848	0.037043522474939534
1.6864864864864864	0.28548531199328886	0.1235105997479688	0.026449250814315286	0.03755615235952684
1.6937937937937937	0.2445518194218988	0.11046070616417746	0.024397065256667447	0.038186764509176616
1.701101101101101	0.20855278178579548	0.09919741650093228	0.02251375696033172	0.03894134607487151
1.7084084084084084	0.17710085880950863	0.08959143274851593	0.02081331691379345	0.03982588420759423
1.7157157157157157	0.1498102599772921	0.08151474210718938	0.019307776380799436	0.040844889219636936
1.723023023023023	0.12630767227185294	0.07484967932029864	0.0179933883970175	0.04199098103009707
1.7303303303303303	0.10622580247864337	0.06948357133122916	0.016858793749469417	0.04325104300584046
1.7376376376376375	0.08919739623897724	0.06530377730638771	0.015892584090597534	0.04461192148616137
1.7449449449449448	0.07485519919416683	0.06219765641218064	0.015083351072844139	0.04606046281035415
1.7522522522522521	0.06283195698552607	0.060052567815014744	0.014419686348651593	0.047583513317713065
1.7595595595595594	0.052763867479392774	0.05875737913235683	0.013890086750505761	0.04916770941137773
1.7668668668668668	0.044370160878570555	0.058237238993219004	0.013480768517224835	0.05079463814535544
1.7741741741741741	0.037455168582489304	0.058454481027406364	0.013175610469960642	0.0524407114133288
1.7814814814814814	0.031827088066202366	0.05937312814796345	0.012958385242950829	0.05408210600580947
1.7887887887887888	0.027294116804763065	0.06095720326793487	0.012812865470433052	0.05569499871330913
1.796096096096096	0.023664452273224716	0.06317072930036516	0.012722823786644952	0.057255566326339394
1.8034034034034032	0.020746476237464496	0.06597781686429705	0.012672045179781558	0.05873999413935161
1.8107107107107105	0.018384129869340314	0.06935949968505768	0.012646698367061112	0.06012610830463805
1.8180180180180179	0.016499033822922282	0.07333377999454234	0.012638159319061414	0.06139531942659148
1.8253253253253252	0.01502306700814181	0.07792354203967011	0.012638491669766074	0.06252951146789348
1.8326326326326325	0.013888108334930286	0.08315167006736005	0.012639759053158672	0.0635105683912256
1.8399399399399399	0.013026036713219117	0.08904104832453112	0.012634025103222805	0.06432037415926939
1.8472472472472472	0.012368731052939706	0.09561456105810245	0.012613353453942067	0.06494081273470641
1.8545545545545545	0.01185479747411332	0.1028963554546559	0.012570829411585297	0.06535679976595038
1.8618618618618619	0.011456613493080872	0.11091691880838285	0.012504667199044002	0.06556847032507061
1.869169169169169	0.011157131387145034	0.11970872367703314	0.012414687045273627	0.06558072510784962
1.8764764764764763	0.010939307093150372	0.12930424330538529	0.012300709735010176	0.06539846645927994
1.8837837837837836	0.010786096547941477	0.13973595093821703	0.012162556052989649	0.0650265967243539
1.891091091091091	0.010680455688362931	0.15103631982030635	0.012000046783948051	0.064470018248064
1.8983983983983983	0.01060596709937437	0.16323531155407128	0.011813140564557947	0.06373462513291413
1.9057057057057056	0.010554205696325498	0.17633085401346277	0.011603554208362548	0.0628389604521917
1.913013013013013	0.010522259890341596	0.19029877665833228	0.011374217404283831	0.06181029315056029
1.9203203203203203	0.010507327449850537	0.20511447063805532	0.011128083897992004	0.060676065245774555
1.9276276276276276	0.010506606143280191	0.22075332710200737	0.01086810743515728	0.059463718755589146
1.934934934934935	0.010517293739058436	0.23719073719956402	0.010597241761449876	0.05820069569775875
1.942242242242242	0.01053660302774543	0.25440132919605624	0.01031843346921629	0.0569144124765142
1.9495495495495494	0.010562504174680496	0.2723212688321101	0.010034268499807247	0.055630994132345284
1.9568568568568567	0.01059406523113788	0.2908309668033465	0.00974680999705428	0.0543746937526123
1.964164164164164	0.010630440329436787	0.30980646226515407	0.00945808011423122	0.05316961765197691
1.9714714714714714	0.010670783601896414	0.3291237943729211	0.009170101004611892	0.052039872145100696
1.9787787787787787	0.01071424918083597	0.3486590022820361	0.00888489482147013	0.051009563546645265
1.986086086086086	0.010759991166379877	0.36828812121280513	0.008604483586375687	0.050102796243756124
1.9933933933933934	0.010807070627317204	0.38787581541158983	0.008330508743454427	0.049338104794715565
2.0007007007007007	0.010854251528974544	0.40725043495471897	0.008063396330476022	0.048716236036773504
2.008008008008008	0.010900238654126732	0.42623309619182714	0.0078033302781375	0.04823439352056915
2.0153153153153154	0.01094373678554862	0.4446449154725509	0.007550494517135854	0.04788978079674168
2.0226226226226225	0.010983450706015033	0.4623070091465232	0.007305072978168129	0.047679601415930306
2.0299299299299296	0.011018085198300817	0.47904049356337985	0.007067249591931325	0.047601058928774205
2.037237237237237	0.011046370537982138	0.49467207996770857	0.006837166388799726	0.04764974382860209
2.0445445445445447	0.011067230041989732	0.5090708463132829	0.006614648113693126	0.04780903191470987
2.051851851851852	0.011079675395967705	0.522125264800198	0.006399374267485303	0.048056707454991784
2.059159159159159	0.011082718743541477	0.5337239081415244	0.006191023598305578	0.04837052573856988
2.0664664664664665	0.01107537222833645	0.543755349050332	0.005989274854283269	0.048728242054566204
2.0737737737737736	0.011056647993978035	0.5521081602396885	0.005793806783547734	0.049107611692102704
2.0810810810810807	0.011025588796923834	0.5586745427720388	0.0056043066424746255	0.04948649711818943
2.0883883883883883	0.010981911252320401	0.5634265660061537	0.005420648973466687	0.0498451200311098
2.095695695695696	0.010925989452102063	0.5664142259518561	0.005242891051920265	0.05016600400612044
2.103003003003003	0.010858224824032977	0.5676907585655525	0.005071097750698429	0.050431768323327714
2.11031031031031	0.010779018795877292	0.5673093998036499	0.004905333942664229	0.05062503226283807
2.1176176176176176	0.010688772795399155	0.5653233856225546	0.004745664500680715	0.05072841510475791
2.124924924924925	0.010587891686695524	0.5617862431662625	0.004592154751867169	0.050724568251432504
2.1322322322322322	0.010477312712893365	0.5567966122542376	0.004444940399670434	0.050601119691396385
2.1395395395395393	0.010359076601536683	0.5505466396466457	0.004304303019512767	0.05035601259278463
2.146846846846847	0.010235361137746552	0.5432400860734865	0.004170542304751948	0.049988471314024736
2.154154154154154	0.01010834410664406	0.5350807122647598	0.004043957948745782	0.049497720213544226
2.161461461461461	0.009980203293350271	0.5262722789504645	0.00392484964485205	0.04888298364977057
2.1687687687687687	0.00985311648298626	0.5170185468605998	0.0038135170864285334	0.048143485981131245
2.1760760760760762	0.009729443777233546	0.5075300680962136	0.0037102798303298794	0.04728096536598096
2.1833833833833833	0.009612409789357	0.49804959819025335	0.0036155516224579292	0.04630907993939021
2.1906906906906904	0.00950549511674061	0.48882942819526504	0.003529774098335356	0.045245017372410344
2.197997997997998	0.009412180396148731	0.48012185063073043	0.003453388897775355	0.044105965879073505
2.205305305305305	0.00933594626434574	0.4721791580161331	0.0033868376605911276	0.04290911367341205
2.212612612612612	0.009280273358095994	0.46525364287095505	0.0033305620265958666	0.04167164896945809
2.2199199199199198	0.009248644299410214	0.4595946220217908	0.0032850035860139746	0.0404115378405982
2.2272272272272273	0.009244565323594968	0.455416018241517	0.0032506033392414218	0.03915599852326763
2.2345345345345344	0.009271558158194334	0.45290853293266853	0.0032278018996988725	0.03793831942338003
2.2418418418418415	0.009333144800792203	0.4522624627341434	0.003217039874061756	0.03679189475386362
2.249149149149149	0.00943284724897247	0.45366810428483983	0.0032187578690055026	0.035750118727646656
2.2564564564564566	0.00957418750031903	0.45731575422365645	0.0032333964912055453	0.034846385557657476
2.2637637637637638	0.009760671037633796	0.46339442801862873	0.0032613873101919044	0.03411402727573274
2.271071071071071	0.009995066336479475	0.47203596616557386	0.003302758593676759	0.033583600950357
2.2783783783783784	0.010279125577508671	0.48329336782719906	0.003356982476999499	0.03328183711890322
2.2856856856856855	0.010614526754908983	0.49721387698654945	0.0034234904995126786	0.03323518699350787
2.2929929929929926	0.01100294786286806	0.5138447376266722	0.0035017142005688623	0.033470101786307334
2.3003003003003	0.011446066895573568	0.5332331937306146	0.003591085119520617	0.034013032709438076
2.3076076076076077	0.011945561319705623	0.5554264627102705	0.003691034532083259	0.034890425032178374
2.314914914914915	0.012502287327634207	0.5804303934568186	0.0038005832582061927	0.03611947161173812
2.322222222222222	0.013114619999213291	0.6081258584032112	0.003917512109566897	0.037689413286003864
2.3295295295295295	0.013780467709425105	0.6383702215274107	0.004039368648484833	0.039584233032322044
2.336836836836837	0.014497738833251788	0.6710208468073755	0.004163700437279445	0.041787913828038856
2.3441441441441437	0.015264341745675423	0.7059350982210613	0.004288055038270169	0.04428443865050026
2.3514514514514513	0.016078184821678367	0.7429703397464362	0.004409980013776484	0.04705779047705313
2.358758758758759	0.016936795433400677	0.7819689074422429	0.0045269830786505766	0.05008889286123888
2.366066066066066	0.01783498525048316	0.8226660217416611	0.0046362879239671825	0.05333686247235638
2.373373373373373	0.0187663868689471	0.8647503968024687	0.00473499492650451	0.05675134810833698
2.3806806806806806	0.019724628092747172	0.9079105577686567	0.004820203961858886	0.06028196008718187
2.387987987987988	0.020703336725837903	0.9518350297842103	0.004889014905626631	0.06387830872689182
2.3952952952952953	0.02169614057217384	0.9962123379931146	0.00493852763340406	0.06749000434546762
2.4026026026026024	0.022696615330187457	1.0407298541872878	0.004965892259067728	0.0710670544884044
2.40990990990991	0.02369728368586947	1.0850516418022287	0.004969274173415146	0.07456749436267761
2.417217217217217	0.024689690273797048	1.1288201151741064	0.0049477817694232006	0.07795681536983792
2.424524524524524	0.025665342640866066	1.1716768677058753	0.004900559198684321	0.08120079165012074
2.4318318318318317	0.026615748333972383	1.2132634928004873	0.004826750612790931	0.08426519734376138
2.4391391391391393	0.027532414900011754	1.2532215838608916	0.004725500163335465	0.08711580659099485
2.4464464464464464	0.02840685474468056	1.2911930495508523	0.00459596160352652	0.08971848868638856
2.4537537537537535	0.02923119665355862	1.3268597920306415	0.004438506732652433	0.09205118405499375
2.461061061061061	0.029998782137456846	1.3599824005228336	0.004255903851336808	0.09411558302821015
2.4683683683683686	0.030703094247122194	1.39033064799706	0.004051200961356824	0.09591614784334201
2.4756756756756753	0.031337616033301624	1.4176743074229523	0.0038274460644896805	0.09745734073769369
2.482982982982983	0.031895830546742304	1.4417831517701507	0.00358768716251249	0.09874362394856993
2.4902902902902904	0.032371220838191175	1.4624269540082857	0.003334972257202449	0.09977945971327505
2.4975975975975975	0.03275808609636208	1.479411689686607	0.00307193326394756	0.10056509762221978
2.5049049049049046	0.03305438170666678	1.4927055174133836	0.002799338082805065	0.10108191513109258
2.512212212212212	0.033259086483196955	1.5023219934621979	0.0025174328457472635	0.1013060070793768
2.5195195195195197	0.03337117928926437	1.5082746762899546	0.0022264636596528824	0.10121346805249656
2.526826826826827	0.03338963898818084	1.510577124353561	0.0019266766314006555	0.10078039263587626
2.534134134134134	0.03331344444325817	1.509242896109925	0.00161831786786928	0.09998287541494015
2.5414414414414415	0.03314188177707129	1.5042967176046962	0.0013026191470160116	0.09879930061753868
2.5487487487487486	0.03287765074179789	1.4958873860380872	0.0009917629857217173	0.09723349024380129
2.5560560560560557	0.032525580540666156	1.484241095247075	0.0007047630645312757	0.09530513459159484
2.5633633633633632	0.03209053273211601	1.4695852150452198	0.0004607368577569099	0.09303416506417954
2.570670670670671	0.031577368874587466	1.4521471152460843	0.00027880183971087783	0.09044051306481597
2.577977977977978	0.030990950526520497	1.4321541656632306	0.00017807548470542354	0.0875441099967647
2.585285285285285	0.030336166274887635	1.409834324380625	0.0001772182531130837	0.08436242554305953
2.5925925925925926	0.029618979252080804	1.3854389367403557	0.0002767215747142894	0.08081506132140784
2.5998998998999	0.02884676239653386	1.3592500322205316	0.00045323906970007587	0.07669321582452389
2.607207207207207	0.02802698428116472	1.3315517217639683	0.0006818073155257096	0.07177937729262478
2.6145145145145143	0.027167113478890947	1.3026281163134685	0.0009374628896465446	0.0658560339659257
2.621821821821822	0.026274618562630428	1.272763326811847	0.0011952423695178523	0.0587056740846436
2.629129129129129	0.025356967707949887	1.2422414402190332	0.0014301900918945651	0.05011109748556168
2.636436436436436	0.024421252866962607	1.2113238358129372	0.0016246971211600143	0.04015013257833143
2.6437437437437437	0.02347349036963703	1.1802069716513302	0.0017821588021567861	0.0297440939070452
2.651051051051051	0.022519505554339195	1.1490757781305954	0.0019097000805027426	0.019964068656048006
2.6583583583583583	0.021565123759435107	1.1181151856471132	0.0020144459018157515	0.011881144009684725
2.6656656656656654	0.020616170323290692	1.0875101245972632	0.0021035212117136957	0.006566407152299007
2.672972972972973	0.019678470584271843	1.0574455253774229	0.002184050955814452	0.005090945268235154
2.68028028028028	0.01875751549146193	1.028093273620246	0.0022623394125147215	0.008324447077888203
2.687587587587587	0.017856550858669887	0.9995376706346358	0.002339180788502077	0.015784384532355
2.6948948948948948	0.016977898391306104	0.9718269676036612	0.0024131013186399417	0.026431650704126255
2.7022022022022023	0.016123876933095905	0.9450093040740197	0.0024826202145666557	0.0392254151086828
2.709509509509509	0.01529680532776466	0.9191328195924111	0.00254625668792056	0.053124847261504154
2.7168168168168165	0.014499002419037448	0.8942456537055256	0.002602529950340018	0.067089116678075
2.724124124124124	0.013732715835019603	0.8703939510406069	0.002650020106805257	0.0801113366608282
2.7314314314314316	0.01299886807761345	0.8475867362778629	0.002688440319382455	0.09181622073544896
2.7387387387387383	0.012297210040958116	0.8258002145683008	0.0027185055403636843	0.10238691054053252
2.746046046046046	0.011627452253259812	0.8050094603168214	0.0027409652371731875	0.11202578749125103
2.7533533533533534	0.010989305242725008	0.7851895479283348	0.0027565688772351942	0.12093523300277277
2.760660660660661	0.010382479537560087	0.7663155518077476	0.0027660659279739384	0.12931762849026734
2.7679679679679676	0.009806682848294206	0.7483625282787282	0.00277020364572879	0.13737450601548898
2.775275275275275	0.009261325317581153	0.7313036241502286	0.0027694957796781812	0.1452176995432987
2.7825825825825827	0.008745261138986686	0.7151084186654493	0.0027640198151963782	0.15279145917165615
2.7898898898898894	0.008257283594342104	0.6997461001925568	0.00275380543906323	0.1600216739215585
2.797197197197197	0.007796185965478542	0.6851858570997125	0.0027388823380585844	0.16683423281400564
2.8045045045045045	0.00736076153422731	0.6713968777550835	0.0027192801989622934	0.17315502486999462
2.811811811811812	0.0069498035824196586	0.6583483505268352	0.002695028708554207	0.17890993911052355
2.8191191191191187	0.006562127234052766	0.6460119383530669	0.002666194984482484	0.184045222645855
2.8264264264264263	0.006196640070908713	0.6343697790147134	0.0026330045890840567	0.18859329828197421
2.833733733733734	0.005852274134739567	0.6234067814421627	0.0025957250016886628	0.19260938685012427
2.8410410410410405	0.005527961467452732	0.6131078545834012	0.0025546237018922533	0.19614870932633455
2.848348348348348	0.005222634110955492	0.603457907386412	0.002509968169290762	0.19926648668663563
2.8556556556556556	0.0049352241071552476	0.5944418487991815	0.002462025883480137	0.20201793990705677
2.862962962962963	0.0046646870935212895	0.5860450736243018	0.0024110711933578773	0.2044569278340525
2.87027027027027	0.004410223913545333	0.578258025684856	0.0023574498338777353	0.20662315400910375
2.8775775775775774	0.00417118080713711	0.5710741426516551	0.0023015498687942565	0.2085479284986033
2.884884884884885	0.00394690592223602	0.5644869014836209	0.0022437599173406437	0.2102624512218102
2.8921921921921925	0.003736747406781424	0.5584897791396739	0.002184468598750089	0.21179792209798354
2.899499499499499	0.0035400534087127143	0.5530762525787353	0.0021240645322557973	0.21318554104638265
2.9068068068068067	0.0033561754414467232	0.5482397323922619	0.002062935885272176	0.21445609142275954
2.9141141141141143	0.0031845848971014997	0.5439712651549752	0.0020014547313764873	0.21562551854222498
2.921421421421421	0.0030249028379889507	0.5402589459344485	0.0019399730507707205	0.21669124222371647
2.9287287287287285	0.0028767597423620147	0.5370906841152076	0.0018788415595572007	0.21764951682378936
2.936036036036036	0.002739786088473692	0.53445438908178	0.0018184109738382792	0.21849659669899885
2.9433433433433436	0.0026136123545769606	0.5323379702186928	0.0017590320097162966	0.21922873620590005
2.9506506506506502	0.0024978690592522912	0.530729330432361	0.001701055182226732	0.21984217497983405
2.957957957957958	0.0023922119554992635	0.5296123190309592	0.0016447051913025651	0.22032394103878392
2.9652652652652653	0.0022963651008349817	0.5289598130442753	0.0015898661805986772	0.2206361283978893
2.972572572572572	0.0022100639968445266	0.5287428511537068	0.0015363652353301586	0.22073665350931007
2.9798798798798796	0.0021330441451129474	0.5289324720406512	0.0014840294407120831	0.2205834328252066
2.987187187187187	0.002065041047225326	0.5294997143865062	0.0014326858819595422	0.22013438279773898
2.9944944944944947	0.002005790204766734	0.5304156168726692	0.0013821616442876213	0.21934741987906736
3.0018018018018013	0.001955033779120648	0.5316500194107298	0.0013323090231410872	0.2181819902758325
3.009109109109109	0.0019125560787482852	0.5331651753997073	0.0012831398589608193	0.21660722137076213
3.0164164164164164	0.00187815785116091	0.5349203791945697	0.0012347282211324791	0.21459601659338348
3.023723723723724	0.0018516398812888964	0.5368749184148099	0.0011871483206893228	0.21212128796838767
3.0310310310310307	0.0018328029540626183	0.5389880806799208	0.0011404743686646123	0.20915594752046587
3.038338338338338	0.0018214478544124454	0.541219153609396	0.0010947805760915927	0.20567290727430845
3.0456456456456458	0.0018173785027346694	0.5435277548953626	0.0010500745700159464	0.20164589944917147
3.0529529529529524	0.0018204526782526567	0.5458791719853867	0.0010052202446001212	0.19706274498937143
3.06026026026026	0.0018305734860205544	0.5482434638081377	0.0009581189657463999	0.19192312145034193
3.0675675675675675	0.001847645444026353	0.5505908380327931	0.0009066420946394199	0.186227075991491
3.074874874874875	0.0018715730702580419	0.55289150232853	0.0008486609924638118	0.1799746557722262
3.0821821821821818	0.001902260882703609	0.5551156643645263	0.000782047020404216	0.17316590795195597
3.0894894894894893	0.0019396135469902705	0.5572336211183612	0.0007047024720702709	0.1658012384165299
3.096796796796797	0.0019835488930017276	0.5592236327545368	0.0006172877318944565	0.15791303890844582
3.1041041041041044	0.0020340081140579436	0.5610780922076211	0.0005253581420436281	0.1495904684873187
3.111411411411411	0.0020909348038519932	0.5627908444212495	0.0004349719555071296	0.14092851852014898
3.1187187187187186	0.002154272556076969	0.5643557343390587	0.000352187425274271	0.13202218037393415
3.126026026026026	0.002223964964425943	0.5657666069046843	0.0002830628043343964	0.12296644541567463
3.133333333333333	0.0022999556225919877	0.5670173070617622	0.0002336563456768431	0.1138563050123711
3.1406406406406404	0.002382154035452831	0.5681030620216763	0.00020878226835291811	0.10475399148120408
3.147947947947948	0.0024703333526247006	0.569024628066801	0.00020827865566189598	0.09559070094009071
3.1552552552552555	0.00256423263490846	0.5697841437472577	0.00023073955696503053	0.08626487045713024
3.162562562562562	0.0026635909431049665	0.5703837476131692	0.0002747590216235693	0.0766749371004232
3.1698698698698697	0.002768147338015107	0.5708255782146572	0.00033893109899877695	0.06671933793806653
3.1771771771771773	0.0028776408804397384	0.5711117741018438	0.00042184983845190347	0.05629651003816069
3.184484484484484	0.0029917842067445667	0.5712438793501731	0.0005219747036190224	0.0453526774183776
3.1917917917917915	0.0031100327576109206	0.5712176518632787	0.0006364552013667737	0.03429918651561278
3.199099099099099	0.0032316970553989592	0.5710255892945068	0.0007617027362245768	0.023809459548738008
3.2064064064064066	0.00335608599718695	0.5706601527329791	0.0008941204347873515	0.014559857957989853
3.2137137137137133	0.0034825084800531457	0.5701138032678188	0.0010301114236500018	0.007226743183605623
3.221021021021021	0.0036102734010758455	0.569379001988148	0.0011660788294074816	0.002486476665820047
3.2283283283283284	0.0037386861274940953	0.5684481946254721	0.0012984703642856476	0.0009946476114832097
3.235635635635636	0.003866938792020714	0.567313334250763	0.0014251640132518977	0.002740487960326794
3.2429429429429426	0.003994088975421776	0.5659657885266705	0.0015457372957540063	0.00692142462158136
3.25025025025025	0.004119186425336211	0.5643968910354913	0.0016598666719840804	0.012688788482332155
3.2575575575575577	0.0042412808894029	0.5625979753595224	0.0017672286021341815	0.019193910429662932
3.2648648648648644	0.004359422115260724	0.5605603750810607	0.0018674995463963738	0.025588121350657078
3.272172172172172	0.0044726600791609875	0.5582754350054657	0.0019603557556698834	0.031023364628854622
3.2794794794794795	0.0045801451918618665	0.5557394304794978	0.0020453815338339247	0.03492066697775854
3.286786786786787	0.0046812853620283226	0.5529612779642988	0.00212192544741107	0.03739094144913509
3.2940940940940937	0.004775529186416616	0.5499518913850783	0.0021892988132886804	0.038654112304502206
3.3014014014014013	0.004862325261783046	0.5467221846670453	0.0022468129483541434	0.03893010380537823
3.308708708708709	0.0049411221848838695	0.5432830717354094	0.002293779169494819	0.03843884021328095
3.3160160160160155	0.005011368552475354	0.5396454665153805	0.002329508793598071	0.037400245789728545
3.323323323323323	0.005072616529259042	0.5358225135900415	0.002353379125585958	0.03600782165975995
3.3306306306306306	0.005125036430627216	0.5318406713405095	0.0023651613234121536	0.034297361078221816
3.337937937937938	0.0051690269415471815	0.5277313167970982	0.002364772050084038	0.03224639370852297
3.345245245245245	0.005204987111946847	0.5235258348506833	0.002352128201142648	0.029832356102214536
3.3525525525525524	0.005233315991754134	0.5192556103921393	0.0023271466721290165	0.027032684810846745
3.35985985985986	0.005254412630896948	0.5149520283123425	0.0022897443585841804	0.023824816385970688
3.3671671671671675	0.005268698738564739	0.5106464217822154	0.0022398965064380637	0.020201861985741087
3.374474474474474	0.005276956202078238	0.5063693018631035	0.0021785058646636157	0.01640608698304976
3.3817817817817817	0.0052802553942972435	0.5021505211457102	0.0021072180680230604	0.01287931741731564
3.3890890890890892	0.0052796747870314555	0.49801991373482024	0.0020276996070720333	0.010068981798877084
3.396396396396396	0.005276292852090584	0.4940073137352182	0.001941616972366176	0.00842250863807212
3.4037037037037035	0.005271188061284334	0.4901425552516872	0.0018506366544610955	0.008387326445238204
3.411011011011011	0.005265437771073692	0.4864553591321816	0.0017564013597138402	0.010406768162716618
3.4183183183183186	0.005260034345678701	0.4829668157832235	0.0016587413816432366	0.014612074652518021
3.4256256256256252	0.0052558268128493225	0.47968346067083273	0.001554430442301309	0.0206081542945348
3.432932932932933	0.00525365040742568	0.47661042867552555	0.0014399481375165922	0.027949267811008552
3.4402402402402403	0.005254340364247903	0.47375285467781936	0.0013117740631176608	0.03618967592417877
3.447547547547547	0.005258731918156121	0.47111587355823203	0.0011663878149330942	0.04488363935628449
3.4548548548548546	0.005267660302941531	0.4687046201618422	0.0010002690105856255	0.053585419399387116
3.462162162162162	0.0052817955879813205	0.46651864931762327	0.0008133289834740773	0.061939001064402754
3.4694694694694697	0.005301183527251498	0.4645364235992033	0.0006184508262242804	0.06992752171458057
3.4767767767767763	0.005325722386871308	0.4627314227597822	0.0004315820712679904	0.07761423984019265
3.484084084084084	0.005355310432960007	0.46107712655255895	0.00026867025103689303	0.08506241393151394
3.4913913913913914	0.005389845931636841	0.45954701473073367	0.0001456628979627453	0.09233530247881652
3.498698698698699	0.005429227149021055	0.4581145670475055	7.850754447728025e-05	0.09949616397237337
3.5060060060060056	0.005473294195300569	0.45675202211936966	8.108870294792382e-05	0.10659911459674758
3.513313313313313	0.005521356384137874	0.45542029055146344	0.00014846144122932406	0.11361482755839317
3.5206206206206208	0.005572438924054231	0.45407421970978906	0.0002656024982195796	0.12046931379122608
3.5279279279279274	0.005625564333372556	0.4526685995473931	0.00041739318088000933	0.12708816132104075
3.535235235235235	0.005679755130415785	0.45115822001732137	0.0005887147961719897	0.13339695817363392
3.5425425425425425	0.00573403383350683	0.4494978710726204	0.0007644486510568428	0.13932129237479998
3.54984984984985	0.005787419494218215	0.44764246600838115	0.0009297453072716212	0.14478778444825383
3.5571571571571567	0.005838830542845571	0.44555049808149416	0.001077570356822693	0.14975302282625927
3.5644644644644643	0.005887071603772074	0.44318450960121514	0.0012097284432411042	0.1542074906130954
3.571771771771772	0.005930941185164482	0.4405072604830744	0.0013284992429517183	0.15814349249809198
3.5790790790790785	0.00596923779518955	0.4374815106426018	0.001436162432379405	0.16155333317057874
3.586386386386386	0.006000759942014049	0.43407001999532674	0.0015349976879490731	0.1644293173198868
3.5936936936936936	0.006024306570340989	0.4302355746013808	0.0016272820854633587	0.1667637704069994
3.601001001001001	0.006038817593149511	0.42594940325481045	0.0017144528959500526	0.16855572556986698
3.608308308308308	0.006043575407968988	0.42120324649887964	0.00179590707208647	0.16982051234866702
3.6156156156156154	0.00603791342179999	0.41599189988613594	0.0018707376825935675	0.17057588746126928
3.622922922922923	0.006021165041643084	0.4103101589691285	0.00193803779619227	0.17083960762554273
3.6302302302302305	0.005992663674498843	0.4041528193004057	0.0019969004816035134	0.17062942955935675
3.637537537537537	0.005951742727367838	0.3975146764325169	0.0020464188075482274	0.16996310998058067
3.6448448448448447	0.005897842940076869	0.39039473286176496	0.0020858571891098914	0.16886031823906694
3.6521521521521523	0.005831009527012012	0.38281568365420826	0.0021154450259027787	0.16735149520178566
3.659459459459459	0.005751499131365658	0.3748085108942176	0.002135749242957818	0.16547084932025055
3.6667667667667665	0.005659568619632245	0.366404205418555	0.0021473371217858622	0.16325259302513634
3.674074074074074	0.005555474858306235	0.35763375806398556	0.0021507759438977544	0.1607309387471185
3.6813813813813816	0.0054394747138820825	0.3485281596672737	0.002146632990804343	0.1579400989168723
3.6886886886886883	0.005311852064220176	0.33911909257377476	0.0021354681218736706	0.1549138531932759
3.695995995995996	0.0051732889781397964	0.329448433077176	0.002117731782156494	0.15167960148316018
3.7033033033033034	0.005024771023138998	0.31956582723535104	0.0020937910217896875	0.1482598810859239
3.71061061061061	0.00486729140075698	0.30952111654260756	0.0020640107932397033	0.14467710698957628
3.7179179179179176	0.004701843312532877	0.2993641424932491	0.002028756048972983	0.14095369418212528
3.725225225225225	0.0045294199600058845	0.2891447465815831	0.0019883917414559764	0.13711205765158005
3.7325325325325327	0.004351015504309639	0.2789127369069506	0.0019432828588142879	0.1331745634442642
3.7398398398398394	0.00416768726207329	0.2687157236864932	0.0018937967360728304	0.12916035652039295
3.747147147147147	0.0039805937917313785	0.2585977938087707	0.0018403044704678676	0.1250834182582838
3.7544544544544545	0.003790902764447829	0.24860271702912795	0.0017831774978706307	0.12095726526457484
3.761761761761762	0.0035997818513865396	0.23877426310290883	0.0017227872541523445	0.11679541414590348
3.7690690690690687	0.0034083987237114328	0.2291562017854582	0.001659505175184242	0.11261138150890784
3.7763763763763762	0.003217921049356793	0.2197923026268757	0.00159370269737511	0.10841868398982382
3.783683683683684	0.003029449344227297	0.21072206761146428	0.0015257624348855216	0.10423145368137043
3.7909909909909905	0.0028438442237499603	0.20196975285413396	0.0014561069343695394	0.10006602139318747
3.798298298298298	0.002661912752652942	0.19355621127957032	0.0013851676562313976	0.0959392087335506
3.8056056056056056	0.00248446199566447	0.18550229581246236	0.001313376060875358	0.09186783731073707
3.812912912912913	0.002312299017512747	0.17782885937749782	0.0012411636087056718	0.0878687287330235
3.82022022022022	0.002146230882925998	0.1705567548993652	0.0011689617601266002	0.08395870460868705
3.8275275275275273	0.0019870227087486108	0.16370512573660528	0.0010971998680523699	0.08015435605949753
3.834834834834835	0.0018350801990796527	0.15727846755146807	0.0010262892282581957	0.07647029938083601
3.8421421421421416	0.0016906263828495665	0.1512738311661837	0.0009566319587954602	0.07292014714256619
3.849449449449449	0.0015538828489965457	0.14568820871678007	0.0008886301053693404	0.06951750400238088
3.8567567567567567	0.001425071186458837	0.1405185923392872	0.0008226857136850387	0.06627597461797423
3.864064064064064	0.0013044129841746693	0.13576197416973432	0.0007592008294477494	0.06320916364703989
3.871371371371371	0.0011921215755679347	0.1314151169613504	0.0006985720323723602	0.06033039330682679
3.8786786786786784	0.0010881925851857711	0.12746873433828457	0.000641051756750337	0.05764553748496366
3.885985985985986	0.000992387242785131	0.12390702717076242	0.0005867372436776031	0.055152450875352574
3.8932932932932935	0.0009044551797196883	0.12071387406268946	0.0005357180549272349	0.052848591363405556
3.9006006006006	0.0008241460273431266	0.11787315361797149	0.00048808375227231486	0.05073141683453485
3.9079079079079078	0.0007512094170091004	0.11536874444051322	0.0004439238974859077	0.04879838517415198
3.9152152152152153	0.0006853947672978142	0.11318452308447155	0.0004033277075459148	0.04704694035347314
3.922522522522522	0.000626399144513214	0.11130386176942167	0.0003662995636102972	0.04547110279751768
3.9298298298298295	0.0005737990345263292	0.10970897110580663	0.00033264844864947825	0.04405700764508638
3.937137137137137	0.0005271540062271941	0.10838189873467974	0.00030215593200342644	0.0427896837589948
3.9444444444444446	0.0004860236285058351	0.10730469229709419	0.0002746035830121057	0.04165416000205831
3.9517517517517513	0.0004499674702522833	0.10645939943410322	0.00024977297101548275	0.040635465237092425
3.959059059059059	0.0004185451003565564	0.10582806778675972	0.00022744566535351518	0.03971862832691224
3.9663663663663664	0.00039132266604602247	0.10539324068691858	0.00020740240575829955	0.03888863284486593
3.973673673673674	0.0003679012865315981	0.10514009667494909	0.00018941952157198867	0.038130221594875044
3.9809809809809806	0.0003478936571181851	0.10505468657292526	0.00017327188225133022	0.03742805768365149
3.988288288288288	0.00033091248054604506	0.10512306176319074	0.0001587343563153764	0.03676680416671708
3.9955955955955957	0.0003165704595554477	0.10533127362808922	0.00014558181228318536	0.03613112409959389
4.002902902902902	0.00030448029688666097	0.10566537354996436	0.00013358911867381455	0.035505680537804014
4.01021021021021	0.0002942610769234567	0.10611163254687656	0.00012253346680194275	0.034875426013883375
4.0175175175175175	0.0002856193074336456	0.10665933046957611	0.00011222386841436658	0.03422927866266811
4.024824824824825	0.00027832489477758014	0.10729992914517862	0.00010249241112748256	0.0335590324354269
4.032132132132132	0.0002721491659447163	0.10802493929430042	9.317169963938705e-05	0.032856545724425645
4.039439439439439	0.00026686344792450786	0.10882587163755791	8.409433864817305e-05	0.03211367692192996
4.046746746746747	0.00026223906770641073	0.10969423689556738	7.509293285193692e-05	0.031322284420205695
4.0540540540540535	0.0002580483237469251	0.11062157509006323	6.600309709393837e-05	0.03047430374284637
4.061361361361361	0.00025411924776011453	0.11160110725376075	5.6833138844180344e-05	0.02956609545305001
4.068668668668669	0.0002503648201897377	0.11262861661928267	4.785458397960309e-05	0.028600764767202334
4.075975975975976	0.0002467051633947665	0.11370010183170777	3.936108800229634e-05	0.027581983946556893
4.083283283283283	0.0002430603997341737	0.11481156153611484	3.164630641435072e-05	0.026513425252367384
4.09059059059059	0.00023935065156693042	0.11595899437758303	2.500389471785409e-05	0.025398760945887118
4.097897897897898	0.00023549604394695268	0.11713839910617141	1.9727494400463758e-05	0.024241663589956868
4.1052052052052055	0.0002314342198588855	0.1183464568754189	1.601964898025226e-05	0.02304776615282622
4.112512512512512	0.0002271619839810148	0.11958215345727054	1.377524519487484e-05	0.021829322299333164
4.11981981981982	0.00022268861758153094	0.12084496064388162	1.282428814583284e-05	0.020599981930817978
4.127127127127127	0.0002180234019286256	0.12213435022740682	1.2996782934628471e-05	0.019373394948621354
4.134434434434434	0.0002131756182904907	0.12344979400000095	1.4122734662763404e-05	0.018163211254083995
4.1417417417417415	0.00020815454793531618	0.12479076375381917	1.6032148431739788e-05	0.016983080748546164
4.149049049049049	0.0002029717430521323	0.12615703356890048	1.8551557647536217e-05	0.01584640613785406
4.156356356356357	0.00019765703957473724	0.12755081131972879	2.1479544237687806e-05	0.014764599895850364
4.163663663663663	0.00019224909447885315	0.12897547907147505	2.4601204863647897e-05	0.013748114303585851
4.170970970970971	0.00018678662167714554	0.130434426468328	2.77015491438817e-05	0.012807395444379957
4.178278278278278	0.00018130833508228186	0.131931043154476	3.056558669685328e-05	0.011952889401552504
4.185585585585585	0.00017585294860692952	0.13346871877410735	3.297832714102683e-05	0.011195042258423271
4.192892892892893	0.00017045899698914788	0.13505087355857062	3.473088843173073e-05	0.010544012511512064
4.2002002002002	0.00016516070548946266	0.13668166341644084	3.576130521659563e-05	0.010003041667934575
4.207507507507508	0.00015998788251454752	0.13836599826388846	3.615818945868852e-05	0.009568281899489339
4.214814814814814	0.00015497013581712978	0.14010882227101334	3.601699372158174e-05	0.009235563315447693
4.222122122122122	0.00015013707314993482	0.1419150796079159	3.5433170568847496e-05	0.009000716025080858
4.2294294294294295	0.00014551830226568996	0.14378971444469596	3.450217256405808e-05	0.008859570137660186
4.236736736736737	0.000141143396452701	0.14573766151567055	3.331934756281978e-05	0.008807942605914745
4.244044044044044	0.00013703527899736425	0.14776203489568301	3.1959839739429905e-05	0.00883911179265853
4.251351351351351	0.00013320234626441115	0.14986197143101315	3.0454658349179334e-05	0.00894081051390267
4.258658658658659	0.00012965107621135767	0.1520360827400799	2.8828984244817466e-05	0.009100039247640902
4.2659659659659654	0.00012638794679571927	0.15428298044130198	2.7107998279093714e-05	0.009303798471866919
4.273273273273273	0.0001234194359750106	0.15660127615309918	2.531688130475691e-05	0.00953908866457451
4.2805805805805806	0.00012075202170674735	0.15898958149389023	2.3480814174556467e-05	0.00979291030375737
4.287887887887888	0.00011838964926971873	0.16144512378057477	2.162089258757923e-05	0.01005305732990008
4.295195195195195	0.00011632354959369474	0.16395818097145942	1.9737704284707333e-05	0.010311306959746561
4.302502502502502	0.00011454097239308742	0.1665168549879105	1.7825415396244464e-05	0.010560683684328493
4.30980980980981	0.0001130291660045551	0.16910924699824575	1.5878189830208084e-05	0.010794212426313935
4.3171171171171165	0.00011177537876475585	0.17172345817078277	1.3890191494615659e-05	0.011004918108370948
4.324424424424424	0.00011076685901034749	0.1743475896738404	1.1855584297483943e-05	0.011185825653167681
4.331731731731732	0.00010999043193526393	0.1769696209611977	9.773255673412637e-06	0.011330425675614311
4.339039039039039	0.0001094275259303967	0.1795759791276928	7.702337369789542e-06	0.011438148274311723
4.346346346346346	0.00010905584641106891	0.1821520203759393	5.743520572595671e-06	0.011512520890768214
4.353653653653653	0.00010885302494933217	0.18468307966796518	3.9983207775209555e-06	0.01155715223514387
4.360960960960961	0.00010879669311723812	0.1871544919657974	2.568253480256061e-06	0.011575651017598745
4.3682682682682685	0.00010886448248683841	0.1895515922314632	1.554834176491408e-06	0.011571625948292908
4.375575575575575	0.00010903402394237125	0.19185977683469954	1.05783396893337e-06	0.011548701385851136
4.382882882882883	0.000109282913690409	0.1940675381538385	1.0890764421941024e-06	0.011511290641643334
4.39019019019019	0.00010958869766898765	0.1961678565226914	1.5328969864253675e-06	0.011464950688204295
4.397497497497497	0.00010992891787477899	0.19815406415852557	2.2636351291390062e-06	0.011415328168174808
4.4048048048048045	0.00011028111630445504	0.20001949327860943	3.1556303978471536e-06	0.011368069724195644
4.412112112112112	0.00011062283495468761	0.20175747610021033	4.083222320061677e-06	0.011328821998907591
4.41941941941942	0.0001109316166150367	0.20336134555201404	4.9207609515580955e-06	0.011303231197181185
4.426726726726726	0.00011118729523664418	0.20482649030509603	5.573019246248877e-06	0.01129567852520306
4.434034034034034	0.0001113770217895518	0.20615486421826804	6.041928264399125e-06	0.01130650530853721
4.441341341341341	0.00011148940478268724	0.2073497289256185	6.348772811294548e-06	0.011335248134754911
4.448648648648648	0.00011151305272497813	0.20841434606123596	6.5148376922209306e-06	0.011381443591427422
4.455955955955956	0.00011143657412535215	0.2093519772592092	6.561407712464107e-06	0.011444628266126028
4.463263263263263	0.00011124857749273694	0.21016588415362655	6.509767677309844e-06	0.011524338746421978
4.470570570570571	0.00011093925732389085	0.21085981280081317	6.380196599411071e-06	0.011619835699111753
4.477877877877877	0.00011051081782903069	0.21144117748968572	6.185357240472238e-06	0.011728290412133682
4.485185185185185	0.00010997096091563418	0.21191907171927285	5.934425864195694e-06	0.01184591771659935
4.4924924924924925	0.00010932741698364478	0.21230259769130774	5.636560665095941e-06	0.011968927486669766
4.4997997997998	0.00010858791643300602	0.21260085760752348	5.300919837687458e-06	0.01209352959650594
4.507107107107107	0.00010776018966366142	0.21282295366965326	4.9366615764847706e-06	0.012215933920268882
4.514414414414414	0.00010685230785024494	0.2129780442567851	4.553189235143398e-06	0.012332469940220301
4.521721721721722	0.00010587984340036668	0.21307652434050514	4.165302682624583e-06	0.012442099987403036
4.5290290290290285	0.00010486568759522535	0.21312999542260613	3.793067110732939e-06	0.012546355235538119
4.536336336336336	0.00010383303601190732	0.213150109168636	3.4567666269394853e-06	0.012646873662796022
4.543643643643644	0.00010280508422749934	0.21314851724414247	3.1766853387153837e-06	0.012745293247347177
4.550950950950951	0.00010180502781908805	0.2131368713146734	2.9731073535317476e-06	0.012843251967362024
4.558258258258258	0.00010085606877198822	0.2131268209830762	2.866307419162348e-06	0.012942399315501452
4.565565565565565	9.998240187589991e-05	0.21312969628524914	2.8751102181864402e-06	0.013046168684186643
4.572872872872873	9.921027974794843e-05	0.21315616487722752	3.0153348220384765e-06	0.013161691029935155
4.58018018018018	9.856621059639992e-05	0.21321681214457916	3.302426992140752e-06	0.013296556562850973
4.587487487487487	9.807670262952017e-05	0.21332222347287175	3.7518324899156712e-06	0.013458355493038105
4.594794794794795	9.77682640555753e-05	0.21348298424767304	4.378997076785546e-06	0.013654678030600526
4.602102102102102	9.766740308283133e-05	0.2137096798545508	5.199366514172714e-06	0.013893114385642226
4.609409409409409	9.77997035300281e-05	0.21401216860172811	6.227341889233782e-06	0.014180758229582362
4.6167167167167165	9.818636593086071e-05	0.21439686113044182	7.472370635978371e-06	0.01452234873876006
4.624024024024024	9.884729291696869e-05	0.21486914721880415	8.942433398887698e-06	0.014921927917422412
4.631331331331332	9.980238692032341e-05	0.21543441648787845	1.064551059679345e-05	0.015383537662564208
4.638638638638638	0.00010107155037289596	0.2160980585587278	1.2589582648527062e-05	0.01591121987118014
4.645945945945946	0.00010267468570665815	0.21686546305241594	1.478262997292069e-05	0.016509016440265124
4.653253253253253	0.00010463111753610794	0.21774178290667756	1.7232053870813643e-05	0.01718053663340007
4.66056056056056	0.00010695329768898039	0.21872935585527178	1.9938367387402013e-05	0.017924243803324937
4.667867867867868	0.00010964916888738702	0.21982867262978587	2.2897564313418254e-05	0.018735225167841384
4.675175175175175	0.00011272659525678541	0.22104019176735373	2.6105559666039805e-05	0.01960850909651597
4.682482482482483	0.00011619344092263337	0.22236437180510932	2.9558268462444407e-05	0.020539123958915304
4.689789789789789	0.00012005757001038833	0.22380167128018674	3.3251605719809356e-05	0.021522098124605923
4.697097097097097	0.00012432668850076987	0.2253525272973445	3.7181356982078685e-05	0.022552425914019052
4.704404404404404	0.0001290014448294571	0.2270164204960305	4.133752977497066e-05	0.023623582132553528
4.711711711711712	0.00013407275544210335	0.22879151259943944	4.570216403555675e-05	0.024726946252875137
4.719019019019019	0.0001395308263784251	0.23067586905385495	5.0256718090953936e-05	0.025853744794676108
4.726326326326326	0.000145365863678141	0.23266755530556155	5.498265026828089e-05	0.026995204277649093
4.733633633633634	0.00015156807338096754	0.23476463680084278	5.986141889465456e-05	0.028142551221486324
4.740940940940941	0.00015812765837343418	0.23696517821087912	6.487448109298678e-05	0.02928701252903933
4.748248248248248	0.00016502991235648102	0.239266037451352	7.000141916313517e-05	0.030420411642115158
4.7555555555555555	0.00017224529812539987	0.2416604267666553	7.521615146675195e-05	0.031536374177812646
4.762862862862863	0.0001797414887366531	0.24414087263923484	8.04915309613442e-05	0.032628864747928296
4.770170170170171	0.00018748615724670378	0.24669990155153665	8.580041060441958e-05	0.033691847964258774
4.777477477477477	0.00019544697671201427	0.24933003998600636	9.111564335348511e-05	0.03471928843860061
4.784784784784785	0.00020359162018904962	0.2520238144250907	9.641008216604978e-05	0.03570515078275069
4.792092092092092	0.00021188611820679737	0.25477287053788045	0.0001016568674714232	0.03664360753327552
4.799399399399399	0.00022028479372811715	0.2575625757541335	0.00010683118873321754	0.037530313267700774
4.806706706706707	0.00022873688665453666	0.2603755716872213	0.00011190912504205603	0.03836156601967427
4.814014014014014	0.0002371916162286766	0.2631944888720764	0.00011686675910423909	0.03913366643801913
4.821321321321322	0.00024559820169315873	0.2660019578436322	0.00012168017362606776	0.039842915171558614
4.828628628628628	0.0002539058622906037	0.26878060913682106	0.00012632545131384263	0.040485612869115874
4.835935935935936	0.00026206377798614164	0.2715129936327074	0.0001307789340897767	0.0410580562309813
4.8432432432432435	0.0002700203349770296	0.27418005246905197	0.00013502220242984537	0.04155646216063648
4.85055055055055	0.000277723182198782	0.276761231633463	0.00013904170244570795	0.04197697344526743
4.857857857857858	0.00028511994062997253	0.27923592041749923	0.00014282406475379082	0.042315730061572514
4.865165165165165	0.00029215823124917133	0.281583508112718	0.00014635591997051855	0.04256887198624991
4.872472472472473	0.0002987856750349503	0.2837833840106775	0.00014962389871231663	0.04273253919599791
4.8797797797797795	0.00030494994031745394	0.28581496168468334	0.0001526146599354185	0.04280288196142619
4.887087087087087	0.00031060470237379034	0.28766073505281625	0.00015531845774007302	0.04277735642272738
4.894394394394395	0.0003157154551278733	0.2893092586005568	0.0001577326196596049	0.04265598801385966
4.901701701701702	0.0003202490718849256	0.29074979415607277	0.0001598552987838965	0.04243910203693477
4.909009009009009	0.0003241724259501688	0.2919716035475319	0.00016168464820282978	0.04212702379406434
4.916316316316316	0.00032745239062882686	0.29296394860310204	0.00016321882100628753	0.041720078587360016
4.923623623623624	0.0003300558392261215	0.2937160911509509	0.00016445597028415175	0.04121859171893349
4.930930930930931	0.00033195429279922413	0.2942193152876315	0.00016539554669271972	0.040624511185343624
4.938238238238238	0.0003331400937566215	0.2944739646208262	0.0001660428138246245	0.03994705445267543
4.945545545545546	0.0003336114127403034	0.2944829186621307	0.00016640466240753894	0.03919747382928762
4.952852852852853	0.00033336642067255916	0.294249057045101	0.0001664879832473903	0.03838702172140129
4.96016016016016	0.00033240328847567834	0.29377525940329313	0.0001662996671501059	0.03752695053523768
4.9674674674674675	0.0003307201870719501	0.2930644053702629	0.00016584660492161303	0.036628512677017666
4.974774774774775	0.0003283168478976903	0.29211979897194545	0.00016513578535875593	0.035703279585745935
4.982082082082082	0.00032521033959435463	0.29094945920486354	0.00016417528593082924	0.03476636713304357
4.989389389389389	0.0003214285458987637	0.28956434630411554	0.00016297386323021985	0.0338351022376093
4.996696696696697	0.0003169995148739867	0.2879754651944378	0.00016154028416801724	0.032926845413136716
5.004004004004004	0.00031195129458309255	0.2861938208005671	0.0001598833156553108	0.03205895717331932
5.011311311311311	0.0003063119330891509	0.28423041804724014	0.00015801172460319011	0.031248798031850714
5.018618618618619	0.00030010967358860423	0.2820963156999385	0.0001559342637876288	0.03051364327893445
5.025925925925926	0.00029338051699369263	0.2798047130149838	0.0001536591240294332	0.029867380062625265
5.033233233233234	0.00028617064235747855	0.2773716175775615	0.00015119375886294757	0.02931945028074804
5.04054054054054	0.00027852691916930964	0.27481322747642617	0.00014854557180853683	0.028878994286660475
5.047847847847848	0.00027049621691853105	0.27214574080033155	0.0001457219663865652	0.028555152433720143
5.0551551551551555	0.0002621254050944904	0.269385355638032	0.00014273034611739758	0.02835706507528476
5.062462462462462	0.0002534613540326267	0.26654827091107597	0.00013957811570483917	0.028293868984103212
5.06976976976977	0.0002445517351718672	0.2636514740541886	0.00013627380036767138	0.02837131070978337
5.077077077077077	0.00023544651030451484	0.26071420685978663	0.00013282912887488773	0.02858544416035488
5.084384384384385	0.0002261960479068204	0.25775611141270366	0.0001292563988301708	0.028930602181151895
5.0916916916916914	0.0002168507164550357	0.2547968297977733	0.00012556790783720362	0.029401117617508472
5.098998998998999	0.00020746088442540913	0.2518560040998284	0.00012177595349966783	0.02999132331475887
5.1063063063063066	0.00019807692029419262	0.24895327640370277	0.00011789283342124653	0.030695552118237178
5.113613613613613	0.00018874796737766077	0.246107752189111	0.00011393146095649965	0.031507239963949635
5.120920920920921	0.00017951494310081544	0.24333493409577334	0.00010990888369539762	0.03241380081628601
5.128228228228228	0.0001704153790725401	0.24064884181726753	0.00010584385089894752	0.03340016996736551
5.135535535535536	0.00016148679641686485	0.23806349045493344	0.00010175511709771787	0.03445127503360656
5.1428428428428425	0.00015276671625782107	0.23559289511011167	9.766143682227797e-05	0.0355520436314275
5.15015015015015	0.0001442926597194368	0.2332510708841416	9.358156460319549e-05	0.036687403377247026
5.157457457457458	0.00013610148668977224	0.23105161904815863	8.95341014321876e-05	0.03784225225481827
5.164764764764765	0.0001282177532798357	0.22900044063495045	8.553479136655268e-05	0.03900093686575268
5.172072072072072	0.00012065513724000987	0.22709662852649892	8.15968525105626e-05	0.04014731630820981
5.179379379379379	0.00011342694152359147	0.22533904104048327	7.773341594068448e-05	0.041265232884172554
5.186686686686687	0.00010654646908387993	0.22372653649458352	7.3957612733387e-05	0.04233852889562333
5.193993993993994	0.00010002702287417461	0.22225797320647958	7.028257396513874e-05	0.04335104664454465
5.201301301301301	9.388183669595504e-05	0.22093217135438314	6.672138928103907e-05	0.04428664823201035
5.208608608608609	8.811684139964407e-05	0.21974392330238407	6.328277286270094e-05	0.0451312866917433
5.215915915915916	8.272432365790968e-05	0.2186804962084742	5.99672641687926e-05	0.04587482156820563
5.223223223223223	7.769507523939118e-05	0.2177283327426388	5.677450700662964e-05	0.046507540416894456
5.2305305305305305	7.301988791272627e-05	0.21687387557486315	5.3704145183526604e-05	0.04701973079330718
5.237837837837838	6.868955344655437e-05	0.21610356737513248	5.075582250679909e-05	0.04740168025294091
5.245145145145145	6.469486360951475e-05	0.2154038508134323	4.7929182783762716e-05	0.04764367635129286
5.252452452452452	6.10250547866349e-05	0.21476095382088178	4.522306072032698e-05	0.0477378414405506
5.25975975975976	5.7662779431465704e-05	0.21416019533999492	4.263286609997573e-05	0.04768406455862712
5.267067067067067	5.458894819977019e-05	0.21358665383776626	4.0153102633229044e-05	0.04748428944222111
5.274374374374374	5.178447173624982e-05	0.21302540777966317	3.7778274024853e-05	0.047140459841080354
5.281681681681682	4.9230260685605035e-05	0.21246153563115283	3.55028839796128e-05	0.046654519504952474
5.288988988988989	4.690722569253733e-05	0.21188011585770256	3.3321436202274505e-05	0.046028412183585214
5.296296296296297	4.4796397974615525e-05	0.21126656092110147	3.1228665627813745e-05	0.04526461953767026
5.303603603603603	4.288006174746753e-05	0.21060975418626096	2.9221710144786834e-05	0.04437121321992317
5.310910910910911	4.114124419962096e-05	0.2099006371114317	2.729913248784435e-05	0.043359579503187945
5.3182182182182185	3.956298226959853e-05	0.20913017816311574	2.5459514089818202e-05	0.04224114815789506
5.325525525525525	3.812831289592291e-05	0.2082893458078151	2.3701436383540234e-05	0.041027348954474956
5.332832832832833	3.6820273017116235e-05	0.20736910851203158	2.2023480801841678e-05	0.03972961166335771
5.34014014014014	3.562198677000553e-05	0.20636052798243748	2.0424251274908117e-05	0.03835938114248924
5.347447447447448	3.451968430517326e-05	0.20525798715143237	1.8903153091284612e-05	0.03692863966887436
5.3547547547547545	3.35034736737508e-05	0.20406001554704728	1.7460592046361256e-05	0.03545004049454502
5.362062062062062	3.256370689049469e-05	0.20276540356488557	1.6097036878677953e-05	0.03393627908341979
5.36936936936937	3.169073597016189e-05	0.20137294160055128	1.4812956326775169e-05	0.03240005089941776
5.376676676676676	3.087491292750929e-05	0.19988142004964807	1.3608819129193302e-05	0.030854051406458017
5.383983983983984	3.0106592469190813e-05	0.19828963227200724	1.2485092956348432e-05	0.02931097446622745
5.391291291291291	2.9377813723254617e-05	0.19659822645625497	1.1441577113363767e-05	0.027782511363802987
5.398598598598599	2.868517520902527e-05	0.19481287144098977	1.0476261774405615e-05	0.02627763961022092
5.405905905905906	2.802603934821107e-05	0.19294007724869852	9.586834003122703e-06	0.0248048820377388
5.413213213213213	2.739776856252011e-05	0.19098635390186755	8.770980863163443e-06	0.02337276147861364
5.420520520520521	2.6797725273660703e-05	0.1889582114229837	8.026389418176571e-06	0.021989800765103016
5.427827827827828	2.6223271903341066e-05	0.1868621598345337	7.350746731810714e-06	0.020664522729464285
5.435135135135135	2.567212406909089e-05	0.18470512864721705	6.741568162681266e-06	0.01940496685711028
5.4424424424424425	2.514423261702265e-05	0.18249670213712418	6.195282420085888e-06	0.01821611373349663
5.44974974974975	2.46404202220083e-05	0.1802475000452802	5.707894376524056e-06	0.01710175085046273
5.457057057057057	2.416151154340553e-05	0.17796814446967033	5.275407939743767e-06	0.016065662984088496
5.464364364364364	2.3708331240571844e-05	0.17566925750827883	4.8938270174928585e-06	0.015111634910453427
5.471671671671672	2.328170397286491e-05	0.1733614612590908	4.5591555175193276e-06	0.014243451405637422
5.478978978978979	2.2882440879088593e-05	0.1710552977240025	4.267418372121402e-06	0.013464715979349841
5.486286286286286	2.2511120851488944e-05	0.16875993307066528	4.015001658527027e-06	0.012775918475147145
5.493593593593594	2.2168127331189875e-05	0.1664833756095396	3.7985953817481973e-06	0.01217492837678927
5.500900900900901	2.1853837666553315e-05	0.16423359755741598	3.6148990210823075e-06	0.011659533484039052
5.508208208208209	2.1568629205941158e-05	0.16201857113108473	3.4606120558267158e-06	0.011227521596659228
5.515515515515515	2.1312879297715323e-05	0.15984626854733644	3.3324339652787987e-06	0.010876680514412589
5.522822822822823	2.1086959744337525e-05	0.1577246368965423	3.2270671353810974e-06	0.0106047743078695
5.53013013013013	2.089074784788303e-05	0.1556593828710323	3.141473123204247e-06	0.010407451233291657
5.537437437437437	2.072324328940312e-05	0.15365223698743086	3.073073453165574e-06	0.0102766044778437
5.544744744744745	2.0583355582651403e-05	0.15170452124774253	3.019336906996786e-06	0.010203741430693507
5.552052052052052	2.046999424138154e-05	0.14981755765397256	2.977732266429617e-06	0.010180369481009003
5.55935935935936	2.038206877934717e-05	0.14799266820812604	2.9457283131957893e-06	0.010197996017958089
5.566666666666666	2.0318488710301944e-05	0.14623117491220813	2.9207938290270314e-06	0.010248128430708658
5.573973973973974	2.027825841818311e-05	0.1445337517957669	2.9006427061621085e-06	0.010322108223838064
5.5812812812812815	2.0260761767662424e-05	0.14289848099852473	2.883969278867999e-06	0.010410613363561399
5.588588588588588	2.0265477493595234e-05	0.1413227966877473	2.869712991918725e-06	0.010504155931503167
5.595895895895896	2.029188433083691e-05	0.1398041330306998	2.8568132900883058e-06	0.01059324800928793
5.603203203203203	2.033946101424282e-05	0.13833992419464783	2.844209618150765e-06	0.010668401678540197
5.610510510510511	2.0407686278668316e-05	0.13692760434685713	2.830841420880125e-06	0.010720129020884499
5.6178178178178175	2.0496221855163216e-05	0.1355647391799841	2.8158525051455567e-06	0.010739360625334704
5.625125125125125	2.060651062284063e-05	0.13425017455644903	2.800375785573605e-06	0.0107211005187605
5.632432432432433	2.0740999058473494e-05	0.13298347765735832	2.7866649504826284e-06	0.010662647928966295
5.63973973973974	2.09021448943413e-05	0.13176422375352118	2.77698625784529e-06	0.010561327824798166
5.647047047047047	2.109240586272356e-05	0.13059198811574715	2.773605965634256e-06	0.010414465175102229
5.654354354354354	2.1314239695899816e-05	0.12946634601484527	2.778790331822188e-06	0.01021938494872454
5.661661661661662	2.1570149260384212e-05	0.128386930147188	2.794846243394292e-06	0.009973440291571845
5.668968968968969	2.1864085294216544e-05	0.12735521537702876	2.8253839348023626e-06	0.009674888247979902
5.676276276276276	2.2201718981831106e-05	0.12637486554121447	2.8755623548763175e-06	0.00932305992774212
5.683583583583584	2.258882166582228e-05	0.1254496719106515	2.95063061299004e-06	0.008917348968854313
5.690890890890891	2.3031164688784484e-05	0.12458342575624633	3.0558378185174154e-06	0.008457149009312256
5.698198198198198	2.3534519393312063e-05	0.12377991834890523	3.196433080832309e-06	0.007941853687111792
5.7055055055055055	2.4104657567386174e-05	0.12304294113229336	3.3776651308985336e-06	0.007370865874778987
5.712812812812813	2.4747546667237596e-05	0.12237636144689024	3.6046164556933886e-06	0.006747645379661688
5.72012012012012	2.5469655810988983e-05	0.12178424122038879	3.881943319376512e-06	0.006086053336863772
5.727427427427427	2.6277533386009052e-05	0.12127067312784745	4.214234637238132e-06	0.005401594429503692
5.734734734734735	2.717772777966628e-05	0.12083974984432481	4.6060793245683775e-06	0.004709773340700142
5.742042042042042	2.8176787379329203e-05	0.12049556404487947	5.062066296657414e-06	0.004026094753571741
5.749349349349349	2.9281260572366242e-05	0.12024220840456992	5.586784468795334e-06	0.0033660633512371824
5.756656656656657	3.049723831832149e-05	0.12008321494082691	6.184201601689525e-06	0.002746964885991907
5.763963963963964	3.182808139487477e-05	0.12001876935674609	6.854578062475364e-06	0.0021967155145422705
5.771271271271272	3.327614194138966e-05	0.12004782109314267	7.59680455890411e-06	0.0017471586899218908
5.778578578578578	3.4843770485310595e-05	0.12016931761514381	8.409769609855154e-06	0.0014301441414314466
5.785885885885886	3.653331755408256e-05	0.12038220638787674	9.292361734208188e-06	0.0012775215983715062
5.7931931931931935	3.8347133675150014e-05	0.12068543487646864	1.0243469450842613e-05	0.0013211407900427657
5.8005005005005	4.028723928053224e-05	0.12107768165002526	1.1261711897554393e-05	0.0015898627510706532
5.807807807807808	4.23504078018937e-05	0.12155335106658288	1.2341426290813482e-05	0.002065042004836317
5.815115115115115	4.4529210073364994e-05	0.12210342404455889	1.3473520231921924e-05	0.002689982620473442
5.822422422422423	4.681609894525341e-05	0.12271878539264497	1.4648805039083769e-05	0.0034069204377544706
5.8297297297297295	4.920352726786599e-05	0.12339031991953285	1.5858092030502915e-05	0.0041580912964517555
5.837037037037037	5.1683947891510603e-05	0.12410891243391446	1.709219252438371e-05	0.004885731036337927
5.844344344344345	5.424976064305931e-05	0.1248654199681964	1.834190724724884e-05	0.005532392203650519
5.851651651651651	5.688932483677731e-05	0.12564858293541095	1.9597229814172015e-05	0.006064761135018447
5.858958958958959	5.958418560238918e-05	0.12644357214333882	2.0846792674728292e-05	0.006490224968533476
5.866266266266266	6.231523235769187e-05	0.1272352149055795	2.207909729694248e-05	0.006820087378561703
5.873573573573574	6.506335452048274e-05	0.12800833853573276	2.328264514883953e-05	0.007065652039469304
5.880880880880881	6.780944150855874e-05	0.12874777034739818	2.4445937698444273e-05	0.007238222625622439
5.888188188188188	7.053438273522418e-05	0.12943833765650792	2.555747642330935e-05	0.007349102797461595
5.895495495495496	7.321836003079203e-05	0.1300652350241771	2.660726298439598e-05	0.007407403469853027
5.902802802802803	7.583888058793576e-05	0.13061504518478592	2.759096968069263e-05	0.007413947060161927
5.91011011011011	7.837281974470456e-05	0.131074678813847	2.850560843895835e-05	0.007367597916595038
5.9174174174174174	8.079705283914856e-05	0.13143104658687313	2.9348191185952538e-05	0.0072672203873590715
5.924724724724725	8.308845520931697e-05	0.13167105917937705	3.0115729848434258e-05	0.007111678820660765
5.932032032032032	8.522390219325895e-05	0.13178162726687126	3.080523635316257e-05	0.006899837564706871
5.939339339339339	8.71808900003016e-05	0.13175038664680108	3.141435532841782e-05	0.006631167081498113
5.946646646646647	8.89425816102802e-05	0.13157159139601096	3.194650614911923e-05	0.0063106699101347
5.953953953953954	9.049517310245466e-05	0.13124303797927242	3.240819908308158e-05	0.005946309595432257
5.961261261261261	9.182488927657543e-05	0.1307625564043127	3.2805973665858e-05	0.0055460777200400544
5.9685685685685685	9.291795493239336e-05	0.13012797667885867	3.3146369433001725e-05	0.005117965866607212
5.975875875875876	9.376059486965885e-05	0.12933712881063755	3.3435925920065894e-05	0.004669965617782994
5.983183183183183	9.433929626665996e-05	0.12838801947427092	3.3681141227471136e-05	0.004210055247578445
5.99049049049049	9.464816175143011e-05	0.12728378304220148	3.388731081470473e-05	0.003745826751208246
5.997797797797798	9.468990727151127e-05	0.126033353478644	3.4058369915533736e-05	0.003284435230098649
6.005105105105105	9.446771167593229e-05	0.12464597643248393	3.4198180661768735e-05	0.002833012305903147
6.012412412412412	9.398475381372206e-05	0.12313089755260678	3.4310605185220285e-05	0.002398689600275284
6.01971971971972	9.324421253390927e-05	0.12149736248789753	3.439950561769899e-05	0.001988598734868445
6.027027027027027	9.224927734729989e-05	0.11975461988910176	3.446873660192055e-05	0.0016098687352560403
6.034334334334335	9.100658071432113e-05	0.11791288778131086	3.451973436798962e-05	0.0012687902889911204
6.041641641641641	8.953111979336612e-05	0.115984739299191	3.454805957614362e-05	0.0009696173287785818
6.048948948948949	8.783913757660203e-05	0.1139830983462057	3.454839778229288e-05	0.0007163004341130064
6.0562562562562565	8.59468770561966e-05	0.11192088882581919	3.4515434542347686e-05	0.0005127901844890878
6.063563563563563	8.38705812243176e-05	0.10981103464149575	3.444385541221836e-05	0.00036303715940149507
6.070870870870871	8.162649307313203e-05	0.1076664596966988	3.432834594781517e-05	0.000270991938344846
6.078178178178178	7.92312418113901e-05	0.10549971311625418	3.4163609177765386e-05	0.00024000929207883888
6.085485485485486	7.670363173356898e-05	0.10332123335521169	3.394444653314461e-05	0.0002700885293382482
6.0927927927927925	7.4063227920141e-05	0.10114072061357907	3.3665693863536035e-05	0.000360055309248075
6.1001001001001	7.132959625508725e-05	0.09896787431165004	3.332218705487409e-05	0.0005087340513748128
6.107407407407408	6.852230262238975e-05	0.09681239386971902	3.290876199309331e-05	0.0007149491752849253
6.114714714714714	6.566091290603053e-05	0.09468397870808043	3.242025456412828e-05	0.000977525100544849
6.122022022022022	6.276482014281626e-05	0.09259215463495882	3.185184546500423e-05	0.0012951702763485675
6.129329329329329	5.9850869324323964e-05	0.09054388813757011	3.120379846256659e-05	0.001664883562156937
6.136636636636637	5.6933963337862326e-05	0.08854419500453341	3.048025160794503e-05	0.002082360778741695
6.143943943943944	5.4028956220103016e-05	0.08659804195765357	2.9685440403914506e-05	0.0025432649709461676
6.151251251251251	5.115070200771673e-05	0.08471039571873483	2.8823600353249737e-05	0.003043259183613855
6.158558558558559	4.831405473737521e-05	0.08288622300958218	2.7898966958725726e-05	0.0035780064615880897
6.165865865865866	4.553382368350802e-05	0.08113046690055652	2.691580593688246e-05	0.00414316748732605
6.173173173173173	4.282187210357904e-05	0.0794465138475225	2.5880371516476565e-05	0.004734247463363163
6.1804804804804805	4.018534062443557e-05	0.07783525496590203	2.48021056230023e-05	0.005346502349190412
6.187787787787788	3.76309447910712e-05	0.07629735676664835	2.369073710510205e-05	0.005975165670044377
6.195095095095095	3.5165400148479475e-05	0.07483348576071462	2.2555994811418223e-05	0.0066154709511616235
6.202402402402402	3.279542224165301e-05	0.0734443084590535	2.1407607590592785e-05	0.00726265171777895
6.20970970970971	3.052772655141314e-05	0.0721304913363915	2.0255304261480335e-05	0.007911941503735401
6.217017017017017	2.8367694233423577e-05	0.07089194760991459	1.9108194268931546e-05	0.008558752712960142
6.224324324324324	2.6315939569671812e-05	0.06972589948591025	1.7973174345537097e-05	0.009199136762383795
6.231631631631632	2.4372012778334024e-05	0.06862896848193213	1.6856647301203543e-05	0.009829287709723515
6.238938938938939	2.253546407758716e-05	0.06759777611553434	1.576501594583786e-05	0.010445399612696221
6.246246246246246	2.0805843685608092e-05	0.06662894390427095	1.4704683089346995e-05	0.011043666529018838
6.253553553553553	1.9182701820573106e-05	0.06571909336569566	1.3682051541637539e-05	0.011620282516408516
6.260860860860861	1.7665324946175386e-05	0.06486471499342808	1.2703106972599542e-05	0.012171568275676307
6.2681681681681685	1.6250739657085806e-05	0.06406117665778134	1.1770260963869069e-05	0.012694929595557864
6.275475475475475	1.4934823946652834e-05	0.06330327564440115	1.0884108530522424e-05	0.013188323771718144
6.282782782782783	1.371344675402758e-05	0.06258580474112692	1.0045230368000945e-05	0.013649712447242246
6.29009009009009	1.2582477018361657e-05	0.061903556735798414	9.254207171746307e-06	0.014077057265215092
6.297397397397398	1.1537783678806493e-05	0.061251324416255234	8.511619637200067e-06	0.014468319868721661
6.3047047047047045	1.0575228532450852e-05	0.06062393551770952	7.81800099024083e-06	0.014821502060829307
6.312012012012012	9.69048503070262e-06	0.06001713938399311	7.172632621329947e-06	0.015135664716674067
6.31931931931932	8.879023843866495e-06	0.05942767760262815	6.5734481407907385e-06	0.015411008954174325
6.326626626626626	8.136305608163138e-06	0.05885234085967869	6.0183144676282415e-06	0.01564779231313223
6.333933933933934	7.457790959812938e-06	0.05828791984120859	5.50509852084728e-06	0.01584627233335002
6.341241241241241	6.83894053503657e-06	0.05773120523328194	5.031667219452894e-06	0.016006706554629848
6.348548548548549	6.2752162577249624e-06	0.0571789914714067	4.595887622804764e-06	0.01612935417407453
6.3558558558558556	5.7623968791968e-06	0.05662899553052645	4.195661324119202e-06	0.016214882162635138
6.363163163163163	5.296990883861831e-06	0.0560810592254668	3.828969456752268e-06	0.016264896696788638
6.370470470470471	4.875609134936857e-06	0.05553532247809364	3.4938043132425006e-06	0.016281135720013162
6.377777777777778	4.4948624956386145e-06	0.054991925210272775	3.1881581861283843e-06	0.016265337175786883
6.385085085085085	4.151361829183883e-06	0.054451007343870116	2.9100233679484417e-06	0.016219239007587975
6.392392392392392	3.841717998789318e-06	0.053912708800751385	2.657392151241092e-06	0.016144579158894588
6.3996996996997	3.5627001777728417e-06	0.05337728275555859	2.428335425655909e-06	0.01604311929718005
6.407007007007007	3.31191915306542e-06	0.05284558446124353	2.2213419215116796e-06	0.015916747212237983
6.414314314314314	3.0872642945460944e-06	0.052318668465003916	2.035038678778587e-06	0.015767392441675045
6.421621621621622	2.8866251510288447e-06	0.05179758944204513	1.86805282626369e-06	0.015596984549912722
6.428928928928929	2.707891271327622e-06	0.051283402067572384	1.7190114927740174e-06	0.015407453101372473
6.436236236236236	2.548952204256392e-06	0.050777161016791084	1.586541807116616e-06	0.015200727660475795
6.4435435435435435	2.407732166126706e-06	0.05027985405378397	1.469281904811283e-06	0.014978731739548543
6.450850850850851	2.282630290088748e-06	0.04979155231406612	1.3660207044917705e-06	0.014743305942074464
6.458158158158158	2.1723901143906402e-06	0.04931166220298087	1.2756564712476575e-06	0.014496230746846856
6.465465465465465	2.075762894674265e-06	0.048839575230666364	1.197089920392559e-06	0.014239285285391074
6.472772772772773	1.99149988658155e-06	0.04837468290726102	1.1292217672401247e-06	0.01397424868923258
6.48008008008008	1.9183523457544065e-06	0.04791637674290315	1.0709527271039923e-06	0.013702900089896797
6.487387387387387	1.8550748088796777e-06	0.04746404097946391	1.021185127149154e-06	0.013427016470283229
6.494694694694695	1.8006100468442267e-06	0.04701664287687963	9.789137667731226e-07	0.013148251546193741
6.502002002002002	1.7541877374353522e-06	0.0465725141304848	9.432743917137119e-07	0.012868071149502277
6.50930930930931	1.7150616796339742e-06	0.046129933001636564	9.134145975246813e-07	0.012587925316071592
6.516616616616616	1.6824856724210121e-06	0.045687177751692	8.884819797597911e-07	0.01230926408176446
6.523923923923924	1.6557135147773768e-06	0.04524252664200816	8.676241339727939e-07	0.012033537482443561
6.5312312312312315	1.633999016576648e-06	0.04479425797259887	8.499886685573585e-07	0.01176219552721974
6.538538538538538	1.616666793199076e-06	0.04434090132362022	8.348066551118965e-07	0.011496514329703729
6.545845845845846	1.6032805849397412e-06	0.04388183490050364	8.215910378272747e-07	0.011237182722253507
6.553153153153153	1.5934545610675313e-06	0.04341661587498294	8.09914204911692e-07	0.01098476568567899
6.560460460460461	1.5868028908513328e-06	0.04294480141879192	7.993485445733458e-07	0.010739828200790062
6.5677677677677675	1.582939743560031e-06	0.04246594870366439	7.89466445020434e-07	0.010502935248396638
6.575075075075075	1.5814792884625118e-06	0.04197961490133402	7.798402944611512e-07	0.010274651809308543
6.582382382382383	1.5820599309045422e-06	0.041485521463461406	7.700768785377244e-07	0.010055492874768313
6.589689689689689	1.5845152068750995e-06	0.040984712499987655	7.600599251326542e-07	0.009845570957660026
6.596996996996997	1.5887727936676962e-06	0.040478870240904595	7.498067736583924e-07	0.00964480439409931
6.604304304304304	1.5947609762272266e-06	0.03996968103506083	7.39335625946192e-07	0.009453110266854248
6.611611611611612	1.6024080394985843e-06	0.03945883123130489	7.28664683827305e-07	0.009270405658692873
6.618918918918919	1.6116422684266608e-06	0.03894800717848537	7.178121491329846e-07	0.009096607652383256
6.626226226226226	1.6223967685005768e-06	0.038438908665065524	7.068021151951495e-07	0.008931635962661706
6.633533533533534	1.6347205881294607e-06	0.037933558726867586	6.958003767303072e-07	0.008775473607924154
6.640840840840841	1.6487816075132065e-06	0.03743431170120676	6.85117960516413e-07	0.008628168487520262
6.648148148148148	1.6647531052797883e-06	0.036943536976145906	6.750724911015458e-07	0.008489771448286733
6.6554554554554555	1.6828083600571845e-06	0.03646360393974764	6.659815930337807e-07	0.008360333337060214
6.662762762762763	1.7031206504733686e-06	0.035996881980074814	6.581628908611969e-07	0.008239905000677412
6.67007007007007	1.7258634717578683e-06	0.03554573881481641	6.519340869999982e-07	0.008128536871918873
6.677377377377377	1.751252112988305e-06	0.03511221985857831	6.476279087289839e-07	0.00802619949032569
6.684684684684685	1.7795931618562308e-06	0.034697666455245746	6.456099051223299e-07	0.007932688868747702
6.691991991991992	1.811205262834673e-06	0.03430332696999972	6.462499596597105e-07	0.007847777972256846
6.699299299299299	1.846407060396651e-06	0.03393044976802123	6.499179558207985e-07	0.007771239765925053
6.706606606606607	1.8855171990151996e-06	0.03358028321449121	6.569837770852692e-07	0.007702847214824237
6.713913913913914	1.9288543231633396e-06	0.03325407567459067	6.67817306932796e-07	0.007642373284026335
6.721221221221221	1.9767335588716583e-06	0.032952815993008804	6.82757401863187e-07	0.007589428414890308
6.728528528528528	2.029452369170462e-06	0.03267619019063905	7.019871592399151e-07	0.007542807160368346
6.735835835835836	2.0873026863146995e-06	0.032423476338105967	7.256409039203065e-07	0.007501048596120827
6.7431431431431434	2.1505764406453238e-06	0.03219395236485725	7.538529438832907e-07	0.007462691709396697
6.75045045045045	2.219565562503277e-06	0.03198689620034058	7.867575871077915e-07	0.007426275487444881
6.757757757757758	2.2945619822295315e-06	0.03180158577400362	8.244891415727473e-07	0.007390338917514319
6.765065065065065	2.375842953453481e-06	0.03163722113877801	8.67165729805506e-07	0.007353405081740856
6.772372372372373	2.4634985416124416e-06	0.031492009103011934	9.146990435257624e-07	0.007313794206916795
6.779679679679679	2.5574896806819317e-06	0.031363471286936034	9.668583685051967e-07	0.00726968658041438
6.786986986986987	2.6577747433825562e-06	0.03124911572043325	1.023410165968075e-06	0.0072192597139806945
6.7942942942942945	2.764312102434886e-06	0.031146450433386593	1.0841208971386443e-06	0.00716069111936284
6.801601601601601	2.8770601305594898e-06	0.031052983455679063	1.1487570232411494e-06	0.007092158308307922
6.808908908908909	2.9959726098489623e-06	0.030966219150650846	1.217083265192487e-06	0.007011851833981586
6.816216216216216	3.1207718755005422e-06	0.030883477024594787	1.288776602376783e-06	0.00691861976216621
6.823523523523524	3.2508447586809398e-06	0.030801808616137235	1.363386824578836e-06	0.006812263284987659
6.8308308308308305	3.3855517849666e-06	0.030718244453582726	1.4404537491324972e-06	0.006692658325569822
6.838138138138138	3.524253479934021e-06	0.0306298150652358	1.5195171933716476e-06	0.00655968080703655
6.845445445445446	3.6663103691596485e-06	0.030533550979401018	1.6001169746301386e-06	0.006413206652511731
6.852752752752752	3.8110829433783894e-06	0.030426482813703574	1.6817929103436718e-06	0.006253111919884946
6.86006006006006	3.957831013793e-06	0.03030589929030138	1.7640851122558209e-06	0.00607966209143259
6.867367367367367	4.1054928629782075e-06	0.030169913410075938	1.8465346320071965e-06	0.005894366309250293
6.874674674674675	4.252942725501684e-06	0.030016802368959844	1.9286827084644657e-06	0.005698981450552601
6.881981981981982	4.3990548359310846e-06	0.029844843362885762	2.0100705804942857e-06	0.005495264392554094
6.889289289289289	4.542703428834117e-06	0.02965231358778626	2.0902394869633435e-06	0.005284972012469271
6.896596596596597	4.682762738778436e-06	0.02943749023959398	2.1687306667382965e-06	0.005069861187512706
6.903903903903904	4.8181098604275275e-06	0.029198815068968743	2.2450954085820164e-06	0.004851686207539912
6.911211211211211	4.947643546196911e-06	0.02893597589862945	2.318961102959635e-06	0.004632181769922747
6.9185185185185185	5.070272462790661e-06	0.028649230966814838	2.3899899774805603e-06	0.004413073603164233
6.925825825825826	5.184905328294776e-06	0.028338841468009534	2.4578444403017892e-06	0.004196087389285247
6.933133133133133	5.290450860795255e-06	0.028005068596698185	2.5221868995803207e-06	0.003982948810306664
6.94044044044044	5.3858177783781435e-06	0.02764817354736535	2.5826797634731787e-06	0.003775383548249288
6.947747747747748	5.4699279707426424e-06	0.0272684474687874	2.6389889865881578e-06	0.003575088546426767
6.955055055055055	5.5419932650217815e-06	0.026866840872443155	2.6908585890538043e-06	0.0033831281432549357
6.962362362362362	5.601508377232786e-06	0.0264449476030187	2.738108758700657e-06	0.003199949451249127
6.96966966966967	5.6479797850285135e-06	0.026004388252983943	2.7805628501742514e-06	0.0030259739206008702
6.976976976976977	5.680913966061799e-06	0.02554678341480892	2.818044218120106e-06	0.002861623001501756
6.984284284284284	5.699817397985482e-06	0.025073753680963682	2.850376217183741e-06	0.0027073181441433737
6.991591591591591	5.7041981268195515e-06	0.0245869202514104	2.877382489298685e-06	0.002563479262635279
6.998898898898899	5.693807180223821e-06	0.024087998442769695	2.898931184923881e-06	0.0024302882912757237
7.0062062062062065	5.668899224127224e-06	0.02357889865122	2.914982709211764e-06	0.0023074338935941533
7.013513513513513	5.629791478528162e-06	0.02306155550267165	2.9255089257500336e-06	0.0021945434667393175
7.020820820820821	5.576801163425023e-06	0.022537903623034802	2.9304816981263947e-06	0.002091244407859923
7.028128128128128	5.51024549881621e-06	0.022009877638219814	2.9298728899285475e-06	0.001997164114104721
7.035435435435436	5.430441704700119e-06	0.02147941217413695	2.9236543647441927e-06	0.0019119299826224454
7.0427427427427425	5.337787912767413e-06	0.02094837907679109	2.911809822738847e-06	0.0018351822130043332
7.05005005005005	5.233065923065658e-06	0.020418352501426696	2.894379090952083e-06	0.0017666217116682375
7.057357357357358	5.117171140836721e-06	0.019890818456283207	2.871418615736266e-06	0.0017059673604806526
7.064664664664664	4.990998988799408e-06	0.019367262936039638	2.842984846000468e-06	0.0016529380440734
7.071971971971972	4.85544488967247e-06	0.018849171935374776	2.809134230653747e-06	0.0016072526470782777
7.079279279279279	4.711404266174711e-06	0.018338031448967618	2.769923218605173e-06	0.001568630054127107
7.086586586586587	4.5597788161514226e-06	0.017835285981798638	2.7254135502807376e-06	0.0015367955601498112
7.093893893893894	4.401544876254082e-06	0.017341886544166175	2.6757299054759872e-06	0.001511550706666356
7.101201201201201	4.2377277522455235e-06	0.016858460373825455	2.6210382573184045e-06	0.0014927470591447496
7.108508508508509	4.0693536034522e-06	0.016385629064965223	2.561505298705207e-06	0.0014802370550030632
7.115815815815815	3.897448589200569e-06	0.01592401421177421	2.4972977225336144e-06	0.0014738731316593654
7.123123123123123	3.7230388688170227e-06	0.015474237408440972	2.4285822217008233e-06	0.0014735077265317228
7.1304304304304305	3.5471485672398077e-06	0.015036912858321505	2.3555276174038016e-06	0.001478990704951365
7.137737737737738	3.3707110205102623e-06	0.014612324933154988	2.2783977107383383e-06	0.0014900571474085911
7.145045045045045	3.194534371470972e-06	0.014200303183919794	2.1975872751741932e-06	0.0015062838520276854
7.152352352352352	3.019417624238322e-06	0.013800643961049608	2.1135006447695967e-06	0.0015272360627973393
7.15965965965966	2.8461597829287657e-06	0.013413143614978263	2.0265421535828073e-06	0.001552479023706241
7.166966966966967	2.675559851658732e-06	0.013037598496139544	1.937116135672074e-06	0.0015815779787430781
7.174274274274274	2.5084167796471547e-06	0.01267380491067021	1.845626948902626e-06	0.0016140981354152224
7.1815815815815816	2.3454440463882756e-06	0.012321490198787645	1.7525160161133546e-06	0.0016495479036193765
7.188888888888889	2.187096922881489e-06	0.011980173351071067	1.658336735361464e-06	0.0016872641047086662
7.196196196196196	2.0337821103165858e-06	0.011649334166893904	1.563663567586053e-06	0.001726551283705054
7.203503503503503	1.8859063098833013e-06	0.011328452445629458	1.4690709737261845e-06	0.0017667139856305156
7.210810810810811	1.7438762227714258e-06	0.011017007986651162	1.3751334147209574e-06	0.0018070567555070137
7.218118118118118	1.6080985501707321e-06	0.010714480589332394	1.282425351509458e-06	0.0018468841383565146
7.225425425425425	1.4789442662930637e-06	0.01042036714062973	1.1915055252259198e-06	0.001885525223229728
7.232732732732733	1.3565296914931156e-06	0.01013428632394611	1.1028206297737932e-06	0.0019224840434897462
7.24004004004004	1.2408605833356606e-06	0.009855909702916159	1.0167687116314608e-06	0.0019573405878827114
7.247347347347348	1.1319422500290732e-06	0.009584909056093688	9.337476195613094e-07	0.0019896751538575103
7.254654654654654	1.0297799997817388e-06	0.009320956162032544	8.541552023257341e-07	0.0020190680388630262
7.261961961961962	9.343791408020066e-07	0.009063722799286472	7.78389308687102e-07	0.002045099540348154
7.2692692692692695	8.457383361546758e-07	0.008812887213976347	7.06837812869873e-07	0.002067363255604542
7.276576576576576	7.637219556745398e-07	0.008568258356767746	6.39687011374921e-07	0.0020857215614949994
7.283883883883884	6.880696359280759e-07	0.008329766578377645	5.769359727372795e-07	0.0021002864807830117
7.291191191191191	6.185162835998437e-07	0.00809734683300959	5.185766658129241e-07	0.002111179502797444
7.298498498498499	5.547968053743919e-07	0.007870934074867093	4.646010594578211e-07	0.0021185221168671577
7.3058058058058055	4.966461079362756e-07	0.007650463258153687	4.1500112252794313e-07	0.0021224358123210193
7.313113113113113	4.4379894043935086e-07	0.007435869401336946	3.697681991497677e-07	0.0021230424667794696
7.320420420420421	3.9597006794085365e-07	0.007227095675330011	3.2881438124087934e-07	0.0021205132159281643
7.327727727727727	3.5283493685885967e-07	0.0070241012909535595	2.9189583227933737e-07	0.002115116110521092
7.335035035035035	3.1406440464310043e-07	0.006826847331082509	2.58750516978279e-07	0.002107130512491589
7.342342342342342	2.793293287433229e-07	0.006635294878591841	2.291164000508546e-07	0.0020968357837729905
7.34964964964965	2.4830056660926917e-07	0.006449405016356522	2.027314462102105e-07	0.0020845112862986352
7.356956956956957	2.2064897569068408e-07	0.0062691388272515325	1.7933362016949506e-07	0.0020704363820018595
7.364264264264264	1.960578773679711e-07	0.006094437622314576	1.5866516590956816e-07	0.002054856547229131
7.371571571571572	1.742664298824722e-07	0.0059251541372090715	1.4048749799904337e-07	0.0020378654551075617
7.378878878878879	1.5502942111736186e-07	0.005761116313916365	1.2456739716457206e-07	0.0020195142865842113
7.386186186186186	1.3810163970749887e-07	0.0056021520932254066	1.106716443908838e-07	0.001999854220562547
7.3934934934934935	1.232378742877362e-07	0.0054480894159250936	9.856702066270348e-08	0.001978936435946031
7.400800800800801	1.101929134929329e-07	0.005298756222804376	8.802030696476093e-08	0.001956812111638131
7.408108108108108	9.872757176225407e-08	0.005153977062539668	7.880528538370838e-08	0.0019335274478468525
7.415415415415415	8.866960981258298e-08	0.005013538797666801	7.077351977437748e-08	0.0019090733318108152
7.422722722722723	7.98885500157068e-08	0.0048772047817881	6.38250949171996e-08	0.0018834061460699942
7.43003003003003	7.22545492765164e-08	0.004744738011307458	5.786083282712462e-08	0.001856481748894582
7.437337337337337	6.563776449990347e-08	0.004615901482628786	5.2781555519103006e-08	0.0018282559985547755
7.444644644644645	5.990835259075735e-08	0.004490458192155952	4.848808500808342e-08	0.0017986847533207617
7.451951951951952	5.49372684864479e-08	0.004368172000262037	4.488199133346045e-08	0.0017677253220425538
7.459259259259259	5.0627193676312205e-08	0.004248841115248943	4.189458296890117e-08	0.001735392682771854
7.466566566566566	4.69224349582514e-08	0.0041323088099795196	3.9496185281685645e-08	0.0017017774756845426
7.473873873873874	4.377012279156981e-08	0.004018421414280452	3.7659770358129905e-08	0.0016669754735123268
7.4811811811811815	4.111738763557127e-08	0.003907025257978416	3.6358310284549575e-08	0.0016310824489869124
7.488488488488488	3.891135994955982e-08	0.0037979666709000953	3.5564777147260363e-08	0.0015941941748400077
7.495795795795796	3.709917702951656e-08	0.003691092010867003	3.525214250052273e-08	0.0015564064390290004
7.503103103103103	3.563444933419885e-08	0.00358627414204206	3.539287413367827e-08	0.0015178294456328401
7.510410410410411	3.4489294082553214e-08	0.0034834617101682473	3.5957999573112716e-08	0.0014786146143948447
7.5177177177177175	3.363911462500239e-08	0.0033826168170572124	3.691829060658517e-08	0.0014389206834701284
7.525025025025025	3.3059314311968765e-08	0.003283701564520561	3.824451902185506e-08	0.0013989063910137918
7.532332332332333	3.272529649387512e-08	0.00318667805436994	3.9907456606681526e-08	0.0013587304751809491
7.539639639639639	3.261246452114408e-08	0.003091508388416994	4.187787514882351e-08	0.0013185516741267148
7.546946946946947	3.269634069164941e-08	0.0029981573173190885	4.41248388244093e-08	0.00127851958934789
7.554254254254254	3.29532459326832e-08	0.0029066073764454853	4.660594667205653e-08	0.0012387224775707052
7.561561561561562	3.335982989121928e-08	0.002816848421437755	4.9274078625041944e-08	0.0011992233457209138
7.568868868868869	3.389274323217717e-08	0.0027288703306061544	5.208210000299526e-08	0.0011600851225332521
7.576176176176176	3.452863662047659e-08	0.002642662982260907	5.4982876125547234e-08	0.0011213707367424433
7.583483483483484	3.524416072103707e-08	0.002558216254712271	5.7929272312327567e-08	0.0010831431170832244
7.59079079079079	3.60160853493819e-08	0.002475519112348719	6.087444364561546e-08	0.0010454631132953667
7.598098098098098	3.682339738503173e-08	0.0023945435139958665	6.377693689113426e-08	0.0010083528907583526
7.605405405405405	3.7647043920341654e-08	0.002315246383043952	6.660006586106954e-08	0.0009718004121495325
7.612712712712713	3.846803958376703e-08	0.0022375841248605402	6.930730860881711e-08	0.0009357924617450729
7.62002002002002	3.9267399003763124e-08	0.002161513144813207	7.18621431877725e-08	0.000900315823821145
7.627327327327327	4.0026136808785526e-08	0.0020869898482695	7.422804765133213e-08	0.0008653572826539065
7.634634634634635	4.072532397724565e-08	0.0020139706360015257	7.63686165651925e-08	0.0008309036947091773
7.641941941941942	4.1351982465961036e-08	0.0019424114234655135	7.825974906872802e-08	0.0007969495402216488
7.649249249249249	4.190425250524225e-08	0.0018722672193971256	7.990033306148482e-08	0.0007635035429909598
7.6565565565565565	4.238149248248812e-08	0.0018034929331885094	8.129177517230392e-08	0.0007305759873917332
7.663863863863864	4.2783060785097196e-08	0.0017360434742318355	8.243548203002565e-08	0.0006981771577986028
7.671171171171171	4.3108315800468134e-08	0.0016698737519192756	8.333286026349046e-08	0.0006663173385862023
7.678478478478478	4.3356615915999656e-08	0.001604938675642977	8.398531650153912e-08	0.0006350068141291543
7.685785785785786	4.352943097117281e-08	0.0015412003960282626	8.439790459036782e-08	0.0006042620632237433
7.693093093093093	4.363716857216253e-08	0.0014786517158061783	8.459111703001608e-08	0.0005741257856238449
7.7004004004004	4.36926008367284e-08	0.0014172935468094766	8.458953066028233e-08	0.0005446476179122022
7.707707707707708	4.3708499897646654e-08	0.00135712680092239	8.441772234690407e-08	0.0005158771967156035
7.715015015015015	4.369763788769344e-08	0.0012981523900291705	8.41002689556186e-08	0.00048786415866084744
7.722322322322322	4.367278693964498e-08	0.0012403712260140726	8.366174735216344e-08	0.0004606581403747323
7.729629629629629	4.364624220614068e-08	0.001183786134726642	8.312581543826842e-08	0.0004343076105882577
7.736936936936937	4.362534204317967e-08	0.0011284198320204795	8.250658120497869e-08	0.00040884890121273374
7.7442442442442445	4.361448564372662e-08	0.0010743068276493227	8.181248996510091e-08	0.0003843111475576277
7.751551551551551	4.361803363026392e-08	0.0010214817861376475	8.105191272041243e-08	0.00036072339049178173
7.758858858858859	4.3640346625273935e-08	0.000969979372009911	8.02332204726903e-08	0.0003381146708840287
7.766166166166166	4.368578525123906e-08	0.0009198342497905893	7.936478422371186e-08	0.00031651402960321083
7.773473473473474	4.37585211425429e-08	0.000871080930067334	7.845472774816821e-08	0.0002959498801466574
7.7807807807807805	4.385599415548318e-08	0.0008237484401804159	7.750236856315287e-08	0.00027642828896547216
7.788088088088088	4.396723942957687e-08	0.0007778589615609185	7.649602945300573e-08	0.00025792742191865894
7.795395395395396	4.4080763352983785e-08	0.0007334342449551428	7.542334150953111e-08	0.0002404236896037105
7.802702702702702	4.418507231386376e-08	0.0006904960411093889	7.427193582453334e-08	0.00022389350261811962
7.81001001001001	4.4268672700376676e-08	0.0006490661007699419	7.302944348981642e-08	0.00020831327155937287
7.817317317317317	4.432007071551111e-08	0.0006091661622358654	7.168349943007209e-08	0.0001936593983215534
7.824624624624625	4.432765669362262e-08	0.0005708101751020667	7.022413695175887e-08	0.0001799028387479592
7.831931931931932	4.427950733588899e-08	0.0005339910065016143	6.864788130031594e-08	0.00016699980731341708
7.839239239239239	4.41636467958742e-08	0.0004986979913103222	6.695234541191974e-08	0.000154904048652845
7.846546546546547	4.396809922714214e-08	0.00046492046440401753	6.513514222274715e-08	0.00014356930740116536
7.853853853853853	4.3680888783256836e-08	0.0004326477606585269	6.319388466897522e-08	0.00013294932819330043
7.861161161161161	4.3290039617782165e-08	0.0004018692149496652	6.112618568678024e-08	0.00012299785566416855
7.8684684684684685	4.278494384225725e-08	0.0003725722553089836	5.893185431040842e-08	0.00011366995075876716
7.875775775775776	4.216365080191784e-08	0.00034473224214839757	5.662459775997925e-08	0.0001049290047978382
7.883083083083083	4.142758651021623e-08	0.00031831982902436984	5.422354410529154e-08	9.674165828263646e-05
7.89039039039039	4.057818466668931e-08	0.0002933056587794521	5.174783375526213e-08	8.907455911030677e-05
7.897697697697698	3.9616878970874244e-08	0.0002696603742562058	4.921660711880875e-08	8.189435517799701e-05
7.905005005005005	3.8545103122308105e-08	0.000247354618297189	4.664900460484885e-08	7.516769438285405e-05
7.912312312312312	3.736462116323661e-08	0.0002263587356799515	4.4064026349221604e-08	6.886176381098082e-05
7.91961961961962	3.60828715304887e-08	0.00020663795123103176	4.1478262975533404e-08	6.295301235692402e-05
7.926926926926927	3.4712068046148435e-08	0.00018815318099333923	3.8906277340549765e-08	5.742568335089156e-05
7.934234234234234	3.3264573394512325e-08	0.00017086520669285722	3.63625690898308e-08	5.2264263097610436e-05
7.941541541541541	3.175275025987633e-08	0.00015473481005556295	3.3861637868935706e-08	4.745323790180576e-05
7.948848848848849	3.018896132653697e-08	0.00013972277280744003	3.141798332342457e-08	4.2977094068204566e-05
7.9561561561561565	2.858556927879055e-08	0.0001257898766744699	2.9046105098857216e-08	3.882031790153325e-05
7.963463463463463	2.69549368009336e-08	0.00011289690338263539	2.676050284079372e-08	3.496739570651863e-05
7.970770770770771	2.5309426577262068e-08	0.00010100463465791491	2.4575676194793342e-08	3.140281378788618e-05
7.978078078078078	2.366140129207246e-08	9.007385222629137e-05	2.250612480641615e-08	2.8111058450362737e-05
7.985385385385385	2.2023223629661294e-08	8.006533781374737e-05	2.0566348321222183e-08	2.507661599867505e-05
7.9926926926926924	2.040725627432451e-08	7.093987314626195e-05	1.8770846384770778e-08	2.228397273754877e-05
8.0	1.882586191035863e-08	6.265823994981771e-05	1.7134118642621978e-08	1.9717614971710655e-05
