# Supplementary material for: Predictive design of crystallographic chiral separation
Source: Nat Commun. 2025 Aug 26;16:7977. doi: 10.1038/s41467-025-62825-4 (PMC12381160; doi:10.1038/s41467-025-62825-4)
Supplement: Supplementary file 3 — Source Data [file 41467_2025_62825_MOESM3_ESM.zip › SourceData/figure_5_source_data.csv]

index	head_0	head_1	head_2	head_3
crystal_348_bonded_mean_layer_0	0.9504716	1.2416472	0.72902167	0.74625844
crystal_348_bonded_mean_layer_1	0.90556407	1.199206	0.7679189	0.9435248
crystal_348_bonded_mean_layer_2	0.93338954	0.93910503	1.2283535	0.61388606
crystal_348_bonded_diff_layer_0	0.9869725	0.9943272	0.95634145	0.99689716
crystal_348_bonded_diff_layer_1	1.021036	0.77855116	2.2811701	0.9748037
crystal_348_bonded_diff_layer_2	1.1266524	0.76217586	2.1419578	0.5965674
crystal_348_non_bonded_mean_layer_0	1.0006522	0.9790191	1.0155718	1.0122788
crystal_348_non_bonded_mean_layer_1	1.0078176	0.9854556	1.0133985	1.0033602
crystal_348_non_bonded_mean_layer_2	1.0021626	1.0130645	1.012007	1.0067217
crystal_348_non_bonded_diff_layer_0	1.0002201	1.0001541	0.99783283	1.0000589
crystal_348_non_bonded_diff_layer_1	1.0038143	1.0001019	0.96343005	1.0019222
crystal_348_non_bonded_diff_layer_2	0.9932469	1.0014565	0.9820895	1.0113907
crystal_496_bonded_mean_layer_0	0.95691335	0.920402	0.48867103	0.5391598
crystal_496_bonded_mean_layer_1	1.1311146	1.423488	0.8337184	1.1182836
crystal_496_bonded_mean_layer_2	0.9494278	0.9543348	1.108085	0.969554
crystal_496_bonded_diff_layer_0	0.9917524	0.99613357	0.96863365	0.999573
crystal_496_bonded_diff_layer_1	1.3667362	0.99999774	0.44955283	0.92525834
crystal_496_bonded_diff_layer_2	1.1160171	1.2907517	0.4188183	0.95527434
crystal_496_non_bonded_mean_layer_0	1.010064	1.0307645	0.99175566	0.99851716
crystal_496_non_bonded_mean_layer_1	1.0140358	1.0740759	1.0409021	1.0022304
crystal_496_non_bonded_mean_layer_2	1.0101157	1.0210254	1.0141404	1.0100275
crystal_496_non_bonded_diff_layer_0	0.99982285	1.0000937	0.9918965	0.9998696
crystal_496_non_bonded_diff_layer_1	1.0131259	1.0467132	1.1767776	1.0105286
crystal_496_non_bonded_diff_layer_2	0.9994366	0.987462	1.1055452	0.9859889
crystal_621_bonded_mean_layer_0	0.96787107	0.8569294	0.48997307	0.53662795
crystal_621_bonded_mean_layer_1	1.1925137	1.099712	0.9954573	1.0099912
crystal_621_bonded_mean_layer_2	0.9981164	1.1830051	1.0199926	0.7060377
crystal_621_bonded_diff_layer_0	0.91341054	0.959355	0.7414486	0.95847166
crystal_621_bonded_diff_layer_1	0.5721098	1.2567103	1.4035958	0.9549236
crystal_621_bonded_diff_layer_2	0.7578041	1.1330534	1.3935442	0.7506484
crystal_621_non_bonded_mean_layer_0	1.0013953	1.0062137	1.0221511	1.0201248
crystal_621_non_bonded_mean_layer_1	0.99163896	0.9956694	1.0001973	0.99956614
crystal_621_non_bonded_mean_layer_2	1.0000819	0.9920519	0.99913174	1.0127671
crystal_621_non_bonded_diff_layer_0	1.0037607	1.0017654	1.0112292	1.0018036
crystal_621_non_bonded_diff_layer_1	1.0185837	0.9888508	0.9824714	1.0019578
crystal_621_non_bonded_diff_layer_2	1.0105189	0.9942213	0.98290795	1.0108297
crystal_427_bonded_mean_layer_0	1.0207303	0.6320335	0.7716262	0.78753626
crystal_427_bonded_mean_layer_1	0.97312284	0.86792094	1.0667892	1.0980246
crystal_427_bonded_mean_layer_2	0.8952963	0.86549044	1.1406201	1.1788998
crystal_427_bonded_diff_layer_0	0.92768025	0.9668921	0.7634823	0.9662323
crystal_427_bonded_diff_layer_1	0.7169204	1.0292743	1.3053821	1.0463196
crystal_427_bonded_diff_layer_2	0.88674074	0.7195995	1.1576669	0.7555305
crystal_427_non_bonded_mean_layer_0	1.0039225	1.0631088	0.99570614	0.9964122
crystal_427_non_bonded_mean_layer_1	1.0218433	1.1079626	1.0313721	0.99443406
crystal_427_non_bonded_mean_layer_2	1.0102421	1.0018258	1.0029594	0.9908778
crystal_427_non_bonded_diff_layer_0	1.0042301	1.0020503	1.008825	1.0020902
crystal_427_non_bonded_diff_layer_1	1.035413	1.0158342	1.0073612	0.99457175
crystal_427_non_bonded_diff_layer_2	1.0069823	1.0293036	0.99404645	1.0179876
average_bonded_mean_layer_0	0.9739966	0.91275305	0.619823	0.6523956
average_bonded_mean_layer_1	1.0505788	1.1475817	0.9159709	1.042456
average_bonded_mean_layer_2	0.9440575	0.9854838	1.1242628	0.8670944
average_bonded_diff_layer_0	0.95495397	0.979177	0.85747653	0.9802935
average_bonded_diff_layer_1	0.91920054	1.0161334	1.3599253	0.9753263
average_bonded_diff_layer_2	0.9718036	0.9763951	1.2779968	0.76450515
average_non_bonded_mean_layer_0	1.0040085	1.0197765	1.0062962	1.0068333
average_non_bonded_mean_layer_1	1.0088339	1.0407908	1.0214676	0.99989766
average_non_bonded_mean_layer_2	1.0056505	1.0069919	1.0070596	1.0050986
average_non_bonded_diff_layer_0	1.0020084	1.0010159	1.0024458	1.0009556
average_non_bonded_diff_layer_1	1.0177343	1.0128751	1.03251	1.0022451
average_non_bonded_diff_layer_2	1.0025462	1.0031109	1.0161473	1.0065492
