# Supplementary material for: Predictive design of crystallographic chiral separation
Source: Nat Commun. 2025 Aug 26;16:7977. doi: 10.1038/s41467-025-62825-4 (PMC12381160; doi:10.1038/s41467-025-62825-4)
Supplement: Supplementary file 3 — Source Data [file 41467_2025_62825_MOESM3_ESM.zip › SourceData/README.MD]

This ZIP file contains the source data for the figues in the Predictive design of crystallographic chiral separation paper.

Short descriptions:
 - Figures 1 and 6 do not have associated source data.
 - Figure 2 shows the distribution of M.Frac and EE in the raw data. These data are found in the DataDryad link in the main paper.
  - Figure 3 source data contains the raw values of the plotted representations. The full representations are also hosted on DataDryad. Note, the representation shown in the paper corresponds to an old version of our paper, and the new values are slightly different.
  - Figure 4 involves retrospective predictions using a variety of models. The source data contains both the values for the enrichment curves and the raw predictions using each model. To see how these plots were generated see the JupyterNotebooks folder in the RokasEl/DiastereomericResolutions github repository. Note, the original models for generating panel C have been lost, the new source data was generated in a short training run and shows the same scaling pattern albeit with slightly different values.
   - Figure 5 source data has the raw mean attention values for each shown crystal. See the attention notebook in the github repository for more detail. Make sure to always restart the kernel when trying different models to make sure the dictionaries associated with the forward hooks are properly reset.
